# Supplementary material for: Comprehensive characterization of putative genetic influences on plasma metabolome in a pediatric cohort
Source: Hum Genomics. 2022 Dec 8;16:67. doi: 10.1186/s40246-022-00440-w (PMC9730628; doi:10.1186/s40246-022-00440-w)
Supplement: Supplementary file 2 — Additional file 2. Table S1. List of features experimentally identified with authentic standards. [file 40246_2022_440_MOESM2_ESM.xlsx]

## Sheet: Sheet2
Table S1. List of identified metabolites
	Metabolite	Measured m/z	Retension time	Feature ID	Elemental Composition	HMDB ID	KEGG ID
Amino acids and AA-derivatives	Glycine	120.003	88.4	hilic_579	C2H5NO2	HMDB0000123	C00037
	Alanine	90.055	88	hilic_71	C3H7NO2	HMDB0000161	C00041
	Beta-alanine	90.055	88	hilic_71	C3H7NO2	HMDB0000056	C00099
	Sarcosine	90.055	88	hilic_71	C3H7NO2	HMDB0000271	C00213
	Serine	106.05	100.5	hilic_340	C3H7NO3	HMDB0000187	C00065
	Threonine	120.066	92.2	hilic_584	C4H9NO3	HMDB0000167	C00188
	Leucine	132.102	69.6	hilic_801	C6H13NO2	HMDB0000687	C00123
	Isoleucine	132.102	69.6	hilic_801	C6H13NO2	HMDB0000172	C00407
	Leu/Iso	132.102	69.6	hilic_801	C6H13NO2	-	-
	Aspartate	134.042	100.3	hilic_832	C4H7NO4	HMDB0000191	C00049
	Glutamine	147.076	100.3	hilic_1076	C5H10N2O3	HMDB0000641	C00064
	Glutamate	146.046	38.4	c18_526	C5H9NO4	HMDB0000148	C00025
	Lysine	145.098	41	c18_520	C6H14N2O2	HMDB0000182	C00047
	Methionine	150.058	80.9	hilic_1140	C5H11NO2S	HMDB0000696	C00073
	Histidine	154.062	43	c18_594	C6H9N3O2	HMDB0000177	C00135
	Phenylalanine	166.086	73.1	hilic_1470	C9H11NO2	HMDB0000159	C00079
	Tyrosine	182.081	78.9	hilic_1802	C9H11NO3	HMDB0000158	C00082
	Tryptophan	203.083	47.5	c18_1086	C11H12N2O2	HMDB0030396	C00078
	Arginine	173.104	45.8	c18_789	C6H14N4O2	HMDB0000517	C00062
	Cystine	241.031	207.7	hilic_2807	C6H12N2O4S2	HMDB0000192	C00491
	Creatinine	114.066	62	hilic_479	C4H7N3O	HMDB0000562	C00791
	Hypotaurine	110.027	101.8	hilic_401	C2H7NO2S	HMDB0000965	C00519
	Methionine Sulfoxide	166.058	87.7	hilic_1467	C5H11NO3S	HMDB0002005	C02989
	Cystathionine	223.075	187.9	hilic_2521	C7H14N2O4S	HMDB0000099	C02291
	Asymmetric dimethylarginine (ADMA)	203.15	98.4	hilic_2202	C8H18N4O2	HMDB0001539	C03626
	Symmetric dimethylarginine (SDMA)	203.15	98.4	hilic_2202	C8H18N4O2	HMDB0003334	-
	Dimethylarginine	203.15	98.4	hilic_2202	C8H18N4O2	-	-
	Carnosine	227.114	108.6	hilic_2592	C9H14N4O3	HMDB0000033	C00386
	Anserine	241.129	106.7	hilic_2809	C10H16N4O3	HMDB0000194	C01262
	1-Methylhistidine	170.092	105.4	hilic_1547	C7H11N3O2	HMDB0000001	C01152
	3-Methylhistidine	170.092	105.4	hilic_1547	C7H11N3O2	HMDB0000479	C01152
	Methylhistidine	170.092	105.4	hilic_1547	C7H11N3O2	-	C01152
	1-Methylhistamine	126.103	102.2	hilic_686	C6H11N3	HMDB0000898	C05127
	3-Methylhistamine	126.103	102.2	hilic_686	C6H11N3	HMDB0001861	-
	Methylhistamine	126.103	102.2	hilic_686	C6H11N3	-	-
	Thyroxine	775.681	88	c18_5191	C15H11I4NO4	HMDB0000248	C01829
	Tyramine	138.091	26.6	hilic_917	C8H11NO	HMDB0000306	C00483
	Phenylethanolamine	138.091	26.6	hilic_917	C8H11NO	HMDB0001065	C02735
	Tyramine/Phenylethanolamine	138.091	26.6	hilic_917	C8H11NO	-	-
	3-Methoxytyramine	168.102	29.3	hilic_1516	C9H13NO2	HMDB0000022	C05587
	4-Methoxytyramine	168.102	29.3	hilic_1516	C9H13NO2	HMDB0012162	-
	Methoxytyramine (3 or 4)	168.102	29.3	hilic_1516	C9H13NO2	-	-
	Kynurenine	209.093	69	hilic_2278	C10H12N2O3	HMDB0000684	C00328
	Xanthurenic acid	206.048	76.8	hilic_2243	C10H7NO4	HMDB0000881	C02470
	5-Hydroxytryptophan	221.092	78.6	hilic_2489	C11H12N2O3	HMDB0000472	C01017
	Indoleacetate	174.056	46.9	c18_797	C10H9NO2	HMDB0000197	C00954
	Indole ethanol (Tryptophanol)	162.091	19.8	hilic_1399	C10H11NO	HMDB0003447	C00955
	N6,N6,N6-Trimethyllysine	189.16	112.4	hilic_1932	C9H20N2O2	HMDB0001325	C03793
	Hydroxylysine	163.109	116.8	hilic_1417	C6H14N2O3	HMDB0000450	C16741
	Acetyllysine	189.123	94	hilic_1930	C8H16N2O3	HMDB0000446	C12989
	Ornithine	133.098	105.9	hilic_822	C5H12N2O2	HMDB0000214	C00077
	Citrulline	176.103	111.1	hilic_1678	C6H13N3O3	HMDB0000904	C00327
	Diaminopimelate	189.088	29.9	c18_946	C7H14N2O4	HMDB0001370	C00666
	Sulfinoalanine	154.017	128.1	hilic_1225	C3H7NO4S	HMDB0000996	C00606
	Hydroxyproline	132.065	95.4	hilic_798	C5H9NO3	HMDB0000725	C01157
	N-Acetylglycine	118.05	31.3	hilic_546	C4H7NO3	HMDB0000532	-
	N-Acetylaspartate	174.041	36	c18_796	C6H9NO5	HMDB0000812	C01042
	N-Methyl-D-aspartate	148.06	93.8	hilic_1094	C5H9NO4	HMDB0002393	C12269
	O-Acetylserine	148.06	93.8	hilic_1094	C5H9NO4	HMDB0003011	C00979
	N-Acetylserine	148.06	93.8	hilic_1094	C5H9NO4	HMDB0002931	-
	2-Aminobutyrate	104.071	85.7	hilic_303	C4H9NO2	HMDB0000452	C02356
	Homoserine	120.066	92.2	hilic_584	C4H9NO3	HMDB0000719	C00022
	Ureidopropionate	133.065	29.7	hilic_820	C4H8N2O3	HMDB0000026	C02642
Amines	Putrescine	89.1073	92.3	hilic_65	C4H12N2	HMDB0001414	C00134
	Spermidine	146.165	117.1	hilic_1064	C7H19N3	HMDB0001257	C00315
	Cadaverine	103.123	97.7	hilic_289	C5H14N2	HMDB0002322	C01672
Organic acids and derivatives	Pyruvate	87.0087	40.4	c18_8	C3H4O3	HMDB0000243	C00186
	Lactate	89.0244	41	c18_29	C3H6O3	HMDB0001311	C00164
	Citric acid	191.02	37.8	c18_964	C6H8O7	HMDB0000094	C00158
	Isocitric acid	191.02	37.8	c18_964	C6H8O7	HMDB0000193	C00311
	(Cis/Trans)-Aconitate	173.008	46.2	c18_784	C6H6O6	HMDB0000958	C02341
	𝛼-Ketoglutarate (Oxoglutarate)	145.014	36	c18_514	C5H6O5	HMDB0000208	C00026
	Fumaric acid	115.004	32.3	c18_249	C4H4O4	HMDB0000134	C00122
	Malic acid	133.014	37.9	c18_405	C4H6O5	HMDB0000156	C00149
	𝛂-OH-butyrate	103.04	42.4	c18_166	C4H8O3	HMDB0000008	C05984
	𝛽-OH butyrate	103.04	42.4	c18_166	C4H8O3	HMDB0000357	C01089
	Oxovaleric acid	115.04	40.6	c18_250	C5H8O3	HMDB0001865	C06255
	𝛼-Ketoisovalerate (Ketovaline)	115.04	40.6	c18_250	C5H8O3	HMDB0000019	C00141
	Oxovalerate/Ketoisovalerate	115.04	40.6	c18_250	C5H8O3	-	-
	𝛼-Ketoisocaproate (Ketoleucine)	129.056	41.4	c18_359	C6H10O3	HMDB0000695	C00233
	𝛼-Keto-𝛽-methyl-valerate (Ketoisoleucine)	129.056	41.4	c18_359	C6H10O3	HMDB0000491	C03465
	Ketoleucine/Ketoisoleucine	129.056	41.4	c18_359	C6H10O3	-	-
	Sorbate	113.06	24	hilic_461	C6H8O2	HMDB0029581	-
	2-Methylmaleate	129.019	33	c18_355	C5H6O4	HMDB0000634	C02226
	Oxoadipic acid	159.025	42.9	c18_646	C6H8O5	HMDB0000225	C00322
	Dehydroshikimate	171.028	40.1	c18_764	C7H8O5	-	C02652
	2,4-Dihydroxybenzoate	153.019	44.8	c18_585	C7H6O4	HMDB0029666	C00230
	3,5-Dihydroxybenzoate	153.019	44.8	c18_585	C7H6O4	HMDB0013677	-
	2,6-Dihydroxybenzoate	153.019	44.8	c18_585	C7H6O4	HMDB0013676	-
	2,3-Dihydroxybenzoate (2-pyrocatechuate)	153.019	44.8	c18_585	C7H6O4	HMDB0000397	C00196
	3,4-Dihydroxybenzoate (Protocatechuic acid)	153.019	44.8	c18_585	C7H6O4	HMDB0001856	C00230
	2,5-Dihydroxybenzoate (Gentisic acid)	153.019	44.8	c18_585	C7H6O4	HMDB0000152	C00628
	Dihydroxybenzoate	153.019	44.8	c18_585	C7H6O4	-	-
	Mandelic acid	153.055	23.8	hilic_1205	C8H8O3	HMDB0000703	C01984
	2-Methoxybenzoic acid	153.055	23.8	hilic_1205	C8H8O3	HMDB0032604	-
	3-Methoxybenzoic acid	153.055	23.8	hilic_1205	C8H8O3	HMDB0032606	-
	p-Hydroxyphenylacetic acid	153.055	23.8	hilic_1205	C8H8O3	HMDB0000020	C00642
	o-Hydroxyphenylacetic acid	153.055	23.8	hilic_1205	C8H8O3	HMDB0000669	C05852
	m-Hydroxyphenylacetic acid	153.055	23.8	hilic_1205	C8H8O3	HMDB0000440	C05593
	Resorscinol monoacetate	153.055	23.8	hilic_1205	C8H8O3	-	C12064
	Homogentisate	167.035	24.9	c18_727	C8H8O4	HMDB0000130	C00544
	Cinnamic acid	147.049	36	c18_541	C9H8O2	HMDB0000567	C10438
	Coumarate	163.04	31.1	c18_679	C9H8O3	HMDB0002035	C00811
	Hydrocinnamic acid	149.061	49.3	c18_555	C9H10O2	HMDB0000764	C05629
	Hydroxyphenylpropionate	165.056	45.4	c18_707	C9H10O3	-	-
	Vanillylmandelate	197.043	43.9	c18_1027	C9H10O5	HMDB0000291	C05584
	Quinic acid	191.056	26.8	c18_966	C7H12O6	HMDB0003072	C06746
	Ferulic acid	195.066	44.7	c18_1002	C10H10O4	HMDB0000954	C01494
	Dihydroorotate	159.039	137.4	hilic_1327	C5H6N2O4	HMDB0000528	C00337
	2-Methylhippurate	194.081	23.5	hilic_2025	C10H11NO3	HMDB0011723	-
	3-Methylhippurate	194.081	23.5	hilic_2025	C10H11NO3	HMDB0013245	-
	4-Methylhippurate	194.081	23.5	hilic_2025	C10H11NO3	HMDB0013292	-
	O-Methylhippurate	194.081	23.5	hilic_2025	C10H11NO3	HMDB0000859	-
	Methylhippurate	194.081	23.5	hilic_2025	C10H11NO3	-	-
	Phosphoserine	186.019	283.9	hilic_1864	C3H8NO6P	HMDB0000272	C01005
	2-Phosphoglycerate	184.986	42.9	c18_891	C3H7O7P	HMDB0000362	-
	3-Phosphoglycerate	184.986	42.9	c18_891	C3H7O7P	HMDB0000807	C00597
	Phosphoglycerate	184.986	42.9	c18_891	C3H7O7P	-	-
	Gluconic acid	195.051	35.9	c18_1000	C6H12O7	HMDB0000625	C00257
	Saccharic acid	209.03	36.6	c18_1124	C6H10O8	HMDB0000663	C00818
	Galactarate	209.03	36.6	c18_1124	C6H10O8	HMDB0000639	C00879
	Tetrahydroxyhexanedioic acid (Saccharate/Galactarate)	209.03	36.6	c18_1124	C6H10O8	-	-
Carbohydrates	Erythritol	157.027	40.6	c18_627	C4H10O4	HMDB0002994	C00503
	Threitol	157.027	40.6	c18_627	C4H10O4	HMDB0004136	C16884
	Erythritol/Threitol	157.027	40.6	c18_627	C4H10O4	-	-
	2-Deoxyglucose	199.038	37.9	c18_1048	C6H12O5	HMDB0062477	C00586
	Glucosamine	180.087	114.7	hilic_1763	C6H13NO5	HMDB0001514	C00329
	Glucosamine 6-phosphate	260.053	245.9	hilic_3083	C6H14NO8P	HMDB0001254	C00352
	Arabinose	149.046	37.1	c18_552	C5H10O5	HMDB0000646	C00259
	Xylose	149.046	37.1	c18_552	C5H10O5	HMDB0000098	C00181
	Ribose	149.046	37.1	c18_552	C5H10O5	HMDB0000283	C00121
	Fructose	219.025	83.3	hilic_2450	C6H12O6	HMDB0000660	C02336
	Mannose	203.053	76.2	hilic_2195	C6H12O6	HMDB0000169	C00159
	Galactose	203.053	76.2	hilic_2195	C6H12O6	HMDB0000143	C00984
	Glucose	215.033	36.6	c18_1192	C6H12O6	HMDB0000122	C00031
	Hexane hexol (Mannitol/Sorbitol)	205.068	79.4	hilic_2229	C6H14O7	-	-
	N-Acetylneuraminate	308.098	36.4	c18_2154	C11H19NO9	HMDB0000230	C00140
	Trehalose	365.105	113.3	hilic_4484	C12H22O11	HMDB0000975	C01083
	Tetrasaccharide (Glycogen, Stachyose)	689.21	262.4	hilic_7034	C24H42O21	HMDB0000757	C00182
Cholines, Betaines, Carnitines, CoAs	Phosphocholine	184.074	151	hilic_1836	C5H14NO4P	HMDB0001565	C00588
	LysoPC(O/P-16:1)	480.345	56.8	hilic_5556	C24H50NO6P	-	-
	LysoPE(18:0)	482.324	58.5	hilic_5571	C23H48NO7P	-	-
	LysoPC(16:0)	496.34	65.4	hilic_5677	C24H50NO7P	HMDB0010382	-
	LysoPE(20:3)	504.306	57.9	hilic_5742	C25H46NO7P	-	-
	LysoPE(20:1)	508.339	58.3	hilic_5772	C25H50NO7P	HMDB0011482	-
	LysoPC(18:1)	522.351	64.9	hilic_5883	C26H55NO7P	HMDB0002815	-
	LysoPC(18:0)	524.367	57.5	hilic_5897	C26H54NO7P	HMDB0011128	-
	Betaine	118.086	89.4	hilic_549	C5H11NO2	HMDB0000043	C00719
	Butyrobetaine	146.118	59	hilic_1063	C7H15NO2	HMDB0001161	C01181
	Valerobetaine	160.133	70.6	hilic_1357	C8H17NO2	-	-
	Carnitine	162.113	82.1	hilic_1400	C7H15NO3	HMDB0000062	C00318
	Acetylcarnitine	204.123	72.5	hilic_2213	C9H17NO4	HMDB0000201	C02571
	Propionylcarnitine	218.139	69	hilic_2440	C10H19NO4	HMDB0000824	C03017
	Butyrylcarnitine	232.154	65.1	hilic_2662	C11H21NO4	HMDB0002013	C02862
	Hexanoylcarnitine	260.185	53	hilic_3086	C13H25NO4	HMDB0000705	-
	Octanoylcarnitine	288.217	60.3	hilic_3484	C15H29NO4	HMDB0000791	C02838
	Decanoylcarnitine	316.248	50.6	hilic_3872	C17H33NO4	HMDB0000651	-
	Lauroylcarnitine	344.279	55.7	hilic_4210	C19H37NO4	HMDB0002250	-
Vitamins and cofactors	Vitamin A (Retinol)	269.226	44	hilic_3218	C20H30O	HMDB0000305	C00473
	Retinoic acid	299.201	207.3	c18_2074	C20H28O2	HMDB0001852	C00777
	Thiamine (B1)	265.117	63.5	hilic_3151	C12H17N4OS	HMDB0000235	C00378
	Nicotinamide (B3)	123.055	55.5	hilic_635	C6H6N2O	HMDB0001406	C00153
	Pantothenic acid (B5)	220.118	30.1	hilic_2474	C9H17NO5	HMDB0000210	C00864
	Alpha-Tocopherol	431.387	47.6	hilic_5171	C29H50O2	HMDB0001893	C00473
	1-Methylnicotinamide	137.076	69.6	hilic_897	C7H8N2O	HMDB0000699	C02918
	Trigonelline	138.055	82.5	hilic_913	C7H7NO2	HMDB0000875	C01004
Lipids	FA 8:0 (Octanoate)	143.108	68.9	c18_495	C8H16O2	HMDB0000482	-
	OH-FA10:0	187.134	48.6	c18_925	C10H20O3	-	-
	OH-FA12:0	215.165	66.4	c18_1198	C12H24O3	HMDB0002059	-
	FA 14:0 (Myristate)	227.202	224.3	c18_1318	C14H28O2	HMDB0000806	-
	FA 16:1 (Palmitoleic)	253.217	230.8	c18_1597	C16H30O2	HMDB0003229	-
	FA 16:0 (Palmitate)	255.233	256.1	c18_1621	C16H32O2	HMDB0000220	-
	FA 17:0	269.248	270.5	c18_1758	C17H34O2	HMDB0002259	-
	FA 18:3 n-3 or n-6 (Linolenic acid)	277.217	222.1	c18_1827	C18H30O2	-	-
	FA 18:2 (Linoleic acid)	279.233	240.1	c18_1846	C18H32O2	HMDB0000673	C01595
	FA 18:1 (Oleic acid)	281.248	263.7	c18_1880	C18H34O2	HMDB0000207	C00712
	FA 18:0 (Stearic acid)	283.264	288	c18_1913	C18H36O2	HMDB0000827	C01530
	FA 20:0 (Arachidic acid)	311.295	300.5	c18_2197	C20H40O2	HMDB0002212	C06425
	FA 20:1 (Gondoic acid)	309.277	287	c18_2173	C20H38O2	HMDB0002231	C16526
	FA 20:2 (Eicosadienoic acid)	307.264	266.7	c18_2149	C20H36O2	HMDB0005060	C16525
	FA 20:3 (Homolinoleic acid)	305.249	247.6	c18_2135	C20H34O2	HMDB0060039	-
	FA 20:4 (Arachidonic acid)	303.233	234.9	c18_2117	C20H32O2	HMDB0001043	C00219
	FA 20:5 (Eicosapentaenoic acid)	301.217	212.2	c18_2098	C20H30O2	HMDB0001999	C06428
	FA 22:4 (Docosatetraenoic acid)	331.261	250.9	c18_2395	C22H36O2	HMDB0002226	C16527
	FA 22:5 n-3 or n-5	329.249	240.1	c18_2376	C22H34O2	HMDB0039133	-
	Docosahexaenoic acid (FA 22:6)	327.232	226.7	c18_2353	C22H32O2	HMDB0002183	C06429
	Sphinganine	302.305	45.3	hilic_3691	C18H39NO2	HMDB0000269	C00836
	Sphingosine	300.289	36.3	hilic_3656	C18H37NO2	HMDB0000252	C00319
	MG(14:0/0:0/0:0)	361.26	228.9	c18_2680	C17H34O4	HMDB0011561	-
	MG(18:1/0:0/0:0)	391.263	259.7	c18_2989	C21H40O4	HMDB0011567	-
	Methyl jasmonate	225.149	19.3	hilic_2555	C13H20O3	HMDB0036583	-
	Cholesterol	369.351	46.4	hilic_4539	C27H46O	HMDB0000067	C00187
	25-hydroxycholesterol	385.346	44.9	hilic_4736	C27H46O2	HMDB0006247	C15519
	Progesterone	315.235	51.2	hilic_3861	C21H30O2	HMDB0001830	C00410
	Cortisol	363.216	48.9	hilic_4466	C21H30O5	HMDB0000063	C00735
	Glycocholate	466.315	50.5	hilic_5447	C26H43NO6	HMDB0000138	C01921
Nitrogen bases, Nucleic acids, nucleosides, and nucleotides	Urate	167.021	36.7	c18_726	C5H4N4O3	HMDB0000289	C00366
	Hypoxanthine	137.046	60.8	hilic_892	C5H4N4O	HMDB0000157	C00262
	Deoxyadenosine monophosphate	332.08	97.2	hilic_4058	C10H14N5O6P	HMDB0000905	C00360
	Adenosine diphosphate	426.021	42.7	c18_3312	C10H15N5O10P2	HMDB0001341	C00008
	Inosine	267.07	29.5	c18_1738	C10H12N4O5	HMDB0000195	C00294
	Inosine diphosphate	427.007	35.4	c18_3321	C10H14N4O11P2	HMDB0003335	C00104
	Guanosine monophosphate	364.065	262.6	hilic_4475	C10H14N5O8P	HMDB0001397	C00144
	Cytidine diphosphocholine	245.06	296.9	hilic_2865	C14H26N4O11P2	HMDB0001413	C00307
	Deoxyuridine	229.085	33	hilic_2623	C9H12N2O5	-	-
Others	Biliverdin	583.254	48	hilic_6299	C33H34N4O6	HMDB0001008	C00500
	Nicotine	163.123	36.4	hilic_1419	C10H14N2	HMDB0001934	C00745
	PFOS	498.93	146.4	c18_3905	C8HF17O3S	-	-
	PFOA	412.966	56.2	c18_3193	C8HF15O2	-	-
	PFHxS	398.934	63.1	c18_3054	C6HF13O3S	-	-
	Thiopurine S-methyl ether	167.034	38.9	hilic_1487	C6H6N4S	HMDB0060412	C03542
	Dimethylphenylenediamine	137.107	28.1	hilic_901	C8H12N2	-	C04203
	Phthalic anhydride	149.019	26.5	hilic_1110	C8H4O3	-	-
	Bilirubin	585.271	59.6	hilic_6313	C33H36N4O6	HMDB0000054	C00486
