# Supplementary material for: Comprehensive characterization of putative genetic influences on plasma metabolome in a pediatric cohort
Source: Hum Genomics. 2022 Dec 8;16:67. doi: 10.1186/s40246-022-00440-w (PMC9730628; doi:10.1186/s40246-022-00440-w)
Supplement: Supplementary file 3 — Additional file 3. Table S2. Demographic characteristics of the pediatric cohort in the study. [file 40246_2022_440_MOESM3_ESM.xlsx]

## Sheet: Sheet1
Table S2. Demographic characteristics of the pediatric cohort in the study.
Demographic Categories
Gender
- Female	230
- Male	211
Age
- [0, 8)	104
- [8, 12)	47
- [12, 18)	149
- [18, 24)	97
- [24, )	44
Self-reported Race
- Asian	7
- Black or African American	36
- White	352
- Native Hawaiian or other Pacific Islander	1
- Other	24
- Unknown	21
