# Supplementary material for: Comprehensive characterization of putative genetic influences on plasma metabolome in a pediatric cohort
Source: Hum Genomics. 2022 Dec 8;16:67. doi: 10.1186/s40246-022-00440-w (PMC9730628; doi:10.1186/s40246-022-00440-w)
Supplement: Supplementary file 4 — Additional file 4. Table S3. Features associated with demographic features (age, sex, and genetic ancestry). Only experimentally identified metabolites are listed. [file 40246_2022_440_MOESM4_ESM.xlsx]

## Sheet: Demographic factors
Table S3. Features associated with demographic features (age, sex, and genetic ancestry). Only identified metabolites are listed.
Features associated with demographic factors - Age
					Nominal p-values	False discovery rate
	Metabolite	Measured m/z	Retension time	Feature ID	Age	Age
Amino acids and AA-derivatives	Cystine	241.031	207.7	hilic_2807	5.35361e-07	5.01336e-05
	Creatinine	114.066	62	hilic_479	6.72385e-08	7.35027e-06
	N6,N6,N6-Trimethyllysine	189.16	112.4	hilic_1932	1.34917e-07	1.40381e-05
	Hydroxyproline	132.065	95.4	hilic_798	0.000584388	0.0262921
Organic acids and derivatives	Quinic acid	191.056	26.8	c18_966	3.78783e-06	0.000359168
Cholines, Betaines, Carnitines, CoAs	Butyrobetaine	146.118	59	hilic_1063	2.0898e-05	0.00142947
Vitamins and cofactors	Vitamin A (Retinol)	269.226	44	hilic_3218	0.000629016	0.0280022
Lipids	FA 20:4 (Arachidonic acid)	303.233	234.9	c18_2117	0.000281544	0.0166756
Nitrogen bases, Nucleic acids, nucleosides, and nucleotides	Urate	167.021	36.7	c18_726	3.81775e-05	0.00289603
Features associated with demographic factors - Sex
					Nominal p-values	False discovery rate
	Metabolite	Measured m/z	Retension time	Feature ID	Sex	Sex
Amino acids and AA-derivatives	Asymmetric dimethylarginine (ADMA)	203.15	98.4	hilic_2202	3.06941e-05	0.00203254
	Symmetric dimethylarginine (SDMA)	203.15	98.4	hilic_2202	3.06941e-05	0.00203254
	Dimethylarginine	203.15	98.4	hilic_2202	3.06941e-05	0.00203254
	Hydroxylysine	163.109	116.8	hilic_1417	3.98771e-07	3.83263e-05
	Hydroxyproline	132.065	95.4	hilic_798	8.75312e-11	1.51099e-08
Organic acids and derivatives	Fumaric acid	115.004	32.3	c18_249	0.000156347	0.00995754
Cholines, Betaines, Carnitines, CoAs	LysoPC(18:1)	522.351	64.9	hilic_5883	0.000102384	0.00582163
	LysoPC(18:0)	524.367	57.5	hilic_5897	0.000431086	0.0204102
	Valerobetaine	160.133	70.6	hilic_1357	0.000873957	0.036626
	Carnitine	162.113	82.1	hilic_1400	0.000905172	0.0375622
	Propionylcarnitine	218.139	69	hilic_2440	9.71176e-05	0.00556805
	Butyrylcarnitine	232.154	65.1	hilic_2662	0.000177351	0.00941645
Features associated with demographic factors - Genetic Ancestry
					Nominal p-values										False discovery rate
	Metabolite	Measured m/z	Retension time	Feature ID	PC1	PC2	PC3	PC4	PC5	PC6	PC7	PC8	PC9	PC10	PC1	PC2	PC3	PC4	PC5	PC6	PC7	PC8	PC9	PC10
Amino acids and AA-derivatives	Kynurenine	209.093	69	hilic_2278	2.23074e-06	0.376532	0.039949	0.0783051	0.655846	0.454033	0.34463	0.902883	0.611449	0.123515	0.000186751	0.821254	0.434063	0.56196	0.891458	0.847923	0.808945	0.925405	0.884803	0.64511
	Indoleacetate	174.056	46.9	c18_797	2.25142e-07	0.308013	0.117551	0.451107	0.281317	0.665876	0.37183	0.689309	0.341642	0.667393	2.62642e-05	0.810952	0.666106	0.852649	0.798301	0.896829	0.830084	0.90194	0.821433	0.897026
	Citrulline	176.103	111.1	hilic_1678	7.29814e-06	0.0955077	0.22241	0.483469	0.0148193	0.739824	0.613804	0.233876	0.580162	0.478791	0.000553603	0.59912	0.742591	0.856083	0.267238	0.905197	0.885061	0.749058	0.877196	0.854527
Organic acids and derivatives	Citric acid	191.02	37.8	c18_964	0.919306	0.956014	0.578295	0.677274	0.815365	0.210757	0.000476542	0.0825822	0.967214	0.876436	0.927032	0.92897	0.883128	0.899255	0.917576	0.759166	0.0258002	0.605777	0.930538	0.923431
	Isocitric acid	191.02	37.8	c18_964	0.919306	0.956014	0.578295	0.677274	0.815365	0.210757	0.000476542	0.0825822	0.967214	0.876436	0.927032	0.92897	0.883128	0.899255	0.917576	0.759166	0.0258002	0.605777	0.930538	0.923431
	Quinic acid	191.056	26.8	c18_966	0.026118	0.0564356	0.540044	0.000461288	0.80152	0.934193	0.694408	0.733865	0.468247	0.437593	0.39678	0.536254	0.873466	0.0250944	0.916435	0.927752	0.903072	0.908618	0.857654	0.84807
Carbohydrates	Arabinose	149.046	37.1	c18_552	1.51133e-06	0.0989492	0.504025	0.0105932	0.0526626	0.325139	0.000672148	0.836445	0.932025	0.696866	0.000154065	0.638424	0.866879	0.252003	0.525051	0.815934	0.0342594	0.919369	0.927752	0.903632
	Xylose	149.046	37.1	c18_552	1.51133e-06	0.0989492	0.504025	0.0105932	0.0526626	0.325139	0.000672148	0.836445	0.932025	0.696866	0.000154065	0.638424	0.866879	0.252003	0.525051	0.815934	0.0342594	0.919369	0.927752	0.903632
	Ribose	149.046	37.1	c18_552	1.51133e-06	0.0989492	0.504025	0.0105932	0.0526626	0.325139	0.000672148	0.836445	0.932025	0.696866	0.000154065	0.638424	0.866879	0.252003	0.525051	0.815934	0.0342594	0.919369	0.927752	0.903632
Cholines, Betaines, Carnitines, CoAs	LysoPE(18:0)	482.324	58.5	hilic_5571	4.11331e-05	0.281436	0.841884	0.260521	0.0843758	0.992518	0.0305426	0.0466106	0.269044	0.202391	0.00265404	0.778733	0.917848	0.766521	0.575084	0.931063	0.384437	0.46254	0.771873	0.729292
	LysoPE(20:3)	504.306	57.9	hilic_5742	4.33151e-06	0.631236	0.68985	0.92513	0.506175	0.8258	0.385256	0.778866	0.163584	0.311466	0.000342821	0.887788	0.89732	0.926907	0.861355	0.916992	0.824845	0.911001	0.694507	0.794724
Vitamins and cofactors	Thiamine (B1)	265.117	63.5	hilic_3151	8.61091e-05	0.796396	0.0383346	0.549482	0.481843	0.82188	0.436224	0.928351	0.995452	0.727296	0.00501205	0.913092	0.427	0.871473	0.855483	0.916322	0.842397	0.927187	0.931304	0.902867
	Nicotinamide (B3)	123.055	55.5	hilic_635	2.59819e-05	0.796976	0.0126861	0.748393	0.928071	0.948643	0.237078	0.642846	0.584012	0.874571	0.00174231	0.913252	0.244943	0.906549	0.927134	0.928114	0.75089	0.889726	0.87829	0.921356
Others	PFHxS	398.934	63.1	c18_3054	0.530867	0.0884465	0.664661	0.971918	0.44738	0.138452	0.000874166	0.901671	0.738357	0.993371	0.871559	0.618883	0.896783	0.930822	0.850844	0.695974	0.0425746	0.92558	0.908959	0.931839
