# Supplementary material for: Comprehensive characterization of putative genetic influences on plasma metabolome in a pediatric cohort
Source: Hum Genomics. 2022 Dec 8;16:67. doi: 10.1186/s40246-022-00440-w (PMC9730628; doi:10.1186/s40246-022-00440-w)
Supplement: Supplementary file 5 — Additional file 5. Table S4. Pathways enriched among features associated with demographic features (age, sex, and PC1) by Mummichog. [file 40246_2022_440_MOESM5_ESM.xlsx]

## Sheet: Sheet1
Table S4. Pathways enriched among features associated with demographic variables (age, sex, and PC1) by Mummichog
Clinical condition	HPLC	pathway	overlap_size	pathway_size	p-value	overlap_features (name)
Age	C18	Glutamate metabolism	6	12	0.00495	L-Glutamine/3-Ureidoisobutyrate/D-Glutamine; D-2-Aminoglutaramic acid$D-Glutamate; D-Glutamic acid; D-Glutaminic acid; D-2-Aminoglutaric acid/L-Glutamate/L-4-Hydroxyglutamate semialdehyde$Methylmalonate; Methylmalonic acid/Succinate$2-Oxoglutarate$Sarcosine; N-Methylglycine/L-Alanine/beta-Alanine/D-Alanine$Carbamoyl phosphate
Sex	HILIC	TCA cycle	9	21	0.008403	Dehydroascorbate/cis-Aconitate; cis-Aconitic acid$Oxaloacetate$Methylmalonate; Methylmalonic acid/Succinate$Oxalosuccinate; Oxalosuccinic acid$Thiamine diphosphate$Phosphoenolpyruvate$Ubiquinol$Dehydroascorbate/cis-Aconitate; cis-Aconitic acid$Citrate//Isocitrate
PC1	HILIC	Ascorbate (Vitamin C) and Aldarate Metabolism	11	24	0.000303	/$L-Gulono-1,4-lactone; L-Gulono-gamma-lactone; gamma-Gulonolactone; L-Gulonic acid gamma-lactone; L-Gulonolactone/3-Keto-beta-D-galactose/D-Glucono-1,5-lactone; Gluconic lactone; Gluconic acid lactone; 1,5-Gluconolactone; delta-Gluconolactone; D-Gluconolactone; Gluconolactone$Dihydrolipoate; Dihydrolipoic acid; Dihydrothioctic acid$3-Dehydro-L-gulonate/L-Iduronic acid/D-Glucuronate$3-Dehydro-L-g…
PC1	C18	Pentose phosphate pathway	6	14	0.004471	sedoheptulose$D-Glucose/beta-D-Glucose/beta-D-Fructose; beta-Fruit sugar; beta-D-arabino-Hexulose; beta-Levulose; Fructose/alpha-D-Glucose/beta-D-Galactose/D-Tagatose; lyxo-Hexulose/myo-Inositol/alpha-D-Galactose/D-Mannose$AMP/dGMP$Deoxyribose$5-Deoxyribose-1-phosphate; 5-Deoxy-alpha-D-ribose-1-phosphate/2-Deoxy-D-ribose 1-phosphate/2-Deoxy-D-ribose 5-phosphate$L-Arabinose/D-Ribulose; D-erythro-2…
PC4	HILIC	Ascorbate (Vitamin C) and Aldarate Metabolism	6	24	0.001983	/$Dihydrolipoate; Dihydrolipoic acid; Dihydrothioctic acid$3-Dehydro-L-gulonate/L-Iduronic acid/D-Glucuronate$Dihydrolipoate; Dihydrolipoic acid; Dihydrothioctic acid$Citrate//Isocitrate$D-glucurono-6,3-lactone/L-Ascorbate/D-glucurono-6,3-lactone
PC4	C18	Pentose phosphate pathway	5	14	0.004218	sedoheptulose$L-Arabinose/D-Ribulose; D-erythro-2-Pentulose; D-Arabinoketose; D-Arabinulose; D-Riboketose/L-Xylulose/D-Xylulose/D-Ribose/D-Xylose$sedoheptulose$Deoxyribose$L-Arabinose/D-Ribulose; D-erythro-2-Pentulose; D-Arabinoketose; D-Arabinulose; D-Riboketose/L-Xylulose/D-Xylulose/D-Ribose/D-Xylose/L-Ribulose; L-erythro-Pentulose; L-Arabinoketose; L-Arabinulose; L-Riboketose
