# Supplementary material for: Comprehensive characterization of putative genetic influences on plasma metabolome in a pediatric cohort
Source: Hum Genomics. 2022 Dec 8;16:67. doi: 10.1186/s40246-022-00440-w (PMC9730628; doi:10.1186/s40246-022-00440-w)
Supplement: Supplementary file 6 — Additional file 6. Table S5. List of all genome-wide significant variant-feature associations. [file 40246_2022_440_MOESM6_ESM.xlsx]

## Sheet: All signif associations
Table S5. List of all genome-wide significant associations
Feature identifier	mass-to-charge ratio (m/z)	Retention time (in seconds)	Metabolite name identified with authentic standards (HMDB identifier, if available)	Feature annotation(s) by xMSannotator with high or medium confidences (refer to Table S6 for full list of annotations)	CHROM	POS (GRCh38)	REF	ALT	Effect Allele	N	BETA	SE	P	Variant Allele Frequency in gnomAD v3	SYMBOL	HGNC_ID	Consequence	IMPACT
hilic_1651	175.144	104.5		NeNe dimethyllysine (HMDB0013287)	10	98377943	T	C	T	438	-0.552132	0.0557654	6.20343e-21	0.461749	NA	NA	intergenic_variant	MODIFIER
hilic_1651	175.144	104.5		NeNe dimethyllysine (HMDB0013287)	10	98388301	T	C	C	437	-0.548143	0.0579521	2.16831e-19	0.514767	PYROXD2	HGNC:23517	intron_variant	MODIFIER
hilic_1651	175.144	104.5		NeNe dimethyllysine (HMDB0013287)	10	98388419	A	G	G	438	-0.546266	0.0579624	2.81215e-19	0.514345	PYROXD2	HGNC:23517	missense_variant	MODERATE
hilic_252	101.581	100.6			10	98377943	T	C	T	437	-0.607089	0.0648798	4.81637e-19	0.461749	NA	NA	intergenic_variant	MODIFIER
hilic_252	101.581	100.6			10	98388301	T	C	C	436	-0.616309	0.06763	3.24148e-18	0.514767	PYROXD2	HGNC:23517	intron_variant	MODIFIER
hilic_252	101.581	100.6			10	98388419	A	G	G	437	-0.614029	0.0676554	4.28053e-18	0.514345	PYROXD2	HGNC:23517	missense_variant	MODERATE
hilic_3653	300.217	37.1			2	210210185	T	C	C	437	0.676388	0.0774192	5.62311e-17	0.273936	ACADL	HGNC:88	intron_variant	MODIFIER
hilic_3653	300.217	37.1			2	210195326	T	G	G	437	0.676057	0.077505	6.24293e-17	0.272722	ACADL	HGNC:88	missense_variant	MODERATE
hilic_3653	300.217	37.1			2	210191933	T	C	C	437	0.666302	0.0771939	1.23321e-16	0.277294	ACADL	HGNC:88	intron_variant	MODIFIER
hilic_1401	162.132	106.9		N(6)-Methyllysine (HMDB0002038) and 2 other annotations	10	98377943	T	C	T	435	-0.543308	0.0639231	3.3179e-16	0.461749	NA	NA	intergenic_variant	MODIFIER
hilic_252	101.581	100.6			10	98387303	A	G	G	437	-0.593736	0.070185	4.39207e-16	0.447965	PYROXD2	HGNC:23517	synonymous_variant	LOW
hilic_1651	175.144	104.5		NeNe dimethyllysine (HMDB0013287)	10	98387303	A	G	G	438	-0.49884	0.0608304	2.86435e-15	0.447965	PYROXD2	HGNC:23517	synonymous_variant	LOW
hilic_252	101.581	100.6			10	98388247	T	C	C	437	-0.583129	0.0711689	3.02615e-15	0.438218	PYROXD2	HGNC:23517	intron_variant	MODIFIER
hilic_1381	161.129	106.1		N(6)-Methyllysine (HMDB0002038) and 2 other annotations	10	98377943	T	C	T	439	-0.488561	0.0605025	6.98334e-15	0.461749	NA	NA	intergenic_variant	MODIFIER
hilic_7586	781.748	89.3			8	3674391	C	T	C	435	0.733293	0.0927131	2.29165e-14	0.900007	CSMD1	HGNC:14026	intron_variant	MODIFIER
hilic_1381	161.129	106.1		N(6)-Methyllysine (HMDB0002038) and 2 other annotations	10	98388419	A	G	G	439	-0.495538	0.0635093	4.73019e-14	0.514345	PYROXD2	HGNC:23517	missense_variant	MODERATE
hilic_1401	162.132	106.9		N(6)-Methyllysine (HMDB0002038) and 2 other annotations	10	98388419	A	G	G	435	-0.524504	0.067226	4.83183e-14	0.514345	PYROXD2	HGNC:23517	missense_variant	MODERATE
c18_3017	394.892	68.1			9	72902395	A	G	G	433	-0.489772	0.0627888	4.93685e-14	0.109608	ALDH1A1	HGNC:402	intron_variant	MODIFIER
hilic_1381	161.129	106.1		N(6)-Methyllysine (HMDB0002038) and 2 other annotations	10	98388301	T	C	C	438	-0.495459	0.0636064	5.20437e-14	0.514767	PYROXD2	HGNC:23517	intron_variant	MODIFIER
hilic_1401	162.132	106.9		N(6)-Methyllysine (HMDB0002038) and 2 other annotations	10	98388301	T	C	C	434	-0.524399	0.0673356	5.35673e-14	0.514767	PYROXD2	HGNC:23517	intron_variant	MODIFIER
hilic_5622	489.17	108.9		O-(1-4)-alpha-L-Dihydrostreptosyl-streptidine 6-phosphate;alpha-L-Dihydrostreptosyl-(1-4)-streptidine 6-phosphate (KEGG:C04767); Dracorubin (KEGG:C09726)	3	145959074	T	G	G	437	-0.864992	0.111236	5.73005e-14	0.0617966	AC055758.2	NA	intron_variant&non_coding_transcript_variant	MODIFIER
hilic_3208	269.002	125.5		Fenson (KEGG:C19030)	4	40241127	G	C	G	434	0.469968	0.0609603	9.19725e-14	0.94771	RHOH	HGNC:686	intron_variant	MODIFIER
hilic_3653	300.217	37.1			2	210009522	T	C	C	437	0.57595	0.0752722	1.34952e-13	0.282709	RPE	HGNC:10293	intron_variant	MODIFIER
c18_5054	702.759	40.3			10	66637441	G	A	A	436	-0.689005	0.0902908	1.55987e-13	0.0744685	CTNNA3	HGNC:2511	intron_variant	MODIFIER
hilic_1651	175.144	104.5		NeNe dimethyllysine (HMDB0013287)	10	98388247	T	C	C	438	-0.469882	0.0617933	1.85788e-13	0.438218	PYROXD2	HGNC:23517	intron_variant	MODIFIER
c18_5054	702.759	40.3			1	104350279	G	A	A	436	-0.68667	0.0903525	1.92721e-13	0.0591816	NA	NA	intergenic_variant	MODIFIER
hilic_2476	220.178	24			2	120668378	C	T	T	430	-1.04087	0.137219	2.17795e-13	0.0643556	NA	NA	intergenic_variant	MODIFIER
c18_4826	641.322	277.3			9	119688988	C	G	G	427	0.421914	0.0558486	2.71787e-13	0.171013	NA	NA	intergenic_variant	MODIFIER
hilic_3410	283.274	27.6			7	72362534	G	A	A	432	0.352783	0.0468141	3.02294e-13	0.0443182	CALN1	HGNC:13248	intron_variant	MODIFIER
hilic_4962	407.289	41.8		N-(9Z12Z15Z-octadecatrienoyl)-glutamine (LMFA00000004)	20	24209957	G	A	A	430	-1.76739	0.234819	3.24304e-13	0.0757347	LINC01721	HGNC:52508	intron_variant&non_coding_transcript_variant	MODIFIER
hilic_2476	220.178	24			16	7273260	T	C	C	429	-1.03227	0.137309	3.45258e-13	0.0423209	RBFOX1	HGNC:18222	intron_variant	MODIFIER
c18_1494	243.834	200.8			9	104251249	G	A	A	432	-1.30586	0.173853	3.56751e-13	0.141912	NA	NA	intergenic_variant	MODIFIER
hilic_6090	551.222	50.4			22	48934501	C	T	T	437	0.407859	0.054493	4.18527e-13	0.0887347	NA	NA	intergenic_variant	MODIFIER
hilic_5083	420.179	86.6			1	1130649	G	A	A	436	-0.861339	0.115483	5.00337e-13	0.0497292	NA	NA	intergenic_variant	MODIFIER
hilic_1914	188.957	44.2			12	66599541	T	C	C	431	-1.21795	0.16365	5.68585e-13	0.060139	GRIP1	HGNC:18708	intron_variant	MODIFIER
c18_4819	640.319	278.2			20	38052517	T	G	G	433	-1.23381	0.166669	7.34912e-13	0.0748111	RPRD1B	HGNC:16209	intron_variant	MODIFIER
hilic_4823	393.141	111.3		Caryoptosidic acid (HMDB0034249); Shanzhiside (KEGG:C17066)	6	114348052	G	A	A	436	0.63961	0.0870505	1.04915e-12	0.0537589	LOC107986638	NA	intron_variant&non_coding_transcript_variant	MODIFIER
hilic_4874	398.736	79			3	118387796	G	A	A	437	-0.522619	0.0712496	1.13595e-12	0.0913302	AC068633.1	NA	intron_variant&non_coding_transcript_variant	MODIFIER
c18_3071	400.87	159.9			18	57096683	T	C	C	430	0.688168	0.0939267	1.23157e-12	0.174418	NA	NA	intergenic_variant	MODIFIER
hilic_1716	178.036	36.5		Sulforaphane (HMDB0005792)	3	70819504	A	T	T	427	-0.654094	0.0893154	1.27204e-12	0.0479617	NA	NA	intergenic_variant	MODIFIER
hilic_3410	283.274	27.6			7	12354019	G	A	G	432	0.266744	0.0365876	1.55134e-12	0.868572	VWDE	HGNC:21897	intron_variant	MODIFIER
c18_5068	709.064	190.3			8	47661411	G	A	A	434	0.933335	0.128436	1.79999e-12	0.0608105	SPIDR	HGNC:28971	intron_variant	MODIFIER
hilic_1914	188.957	44.2			21	14901801	C	G	G	431	-0.846355	0.116622	1.93801e-12	0.113115	AF127577.4	NA	intron_variant&non_coding_transcript_variant	MODIFIER
hilic_7947	857.832	90.2			6	54424817	C	G	G	432	0.472229	0.0651414	2.03481e-12	0.0501818	NA	NA	intergenic_variant	MODIFIER
hilic_7191	716.304	98.8			3	180348219	T	C	C	436	-0.612708	0.0845739	2.06908e-12	0.0695178	NA	NA	intergenic_variant	MODIFIER
hilic_3410	283.274	27.6			7	12352236	C	T	T	432	0.265423	0.0366369	2.09709e-12	0.120565	VWDE	HGNC:21897	intron_variant	MODIFIER
hilic_3410	283.274	27.6			7	12354035	C	A	C	432	0.265423	0.0366369	2.09709e-12	0.868512	VWDE	HGNC:21897	intron_variant	MODIFIER
hilic_7947	857.832	90.2			6	54400598	T	C	C	433	0.470184	0.0651746	2.55124e-12	0.0822932	NA	NA	intergenic_variant	MODIFIER
hilic_3208	269.002	125.5		Fenson (KEGG:C19030)	14	56956071	G	A	A	434	0.312956	0.0434011	2.60034e-12	0.128276	AL137100.3	NA	intron_variant&non_coding_transcript_variant	MODIFIER
hilic_7947	857.832	90.2			3	117355593	A	T	T	432	0.469199	0.0651102	2.69739e-12	0.0782823	NA	NA	regulatory_region_variant	MODIFIER
hilic_1914	188.957	44.2			15	88215350	C	A	A	429	-0.836168	0.116142	2.8465e-12	0.104645	NTRK3	HGNC:8033	intron_variant	MODIFIER
hilic_7167	712.28	63.7			2	145189850	G	A	A	436	0.479339	0.0667723	3.18472e-12	0.065576	LOC100505498	NA	intron_variant&non_coding_transcript_variant	MODIFIER
c18_4583	594.339	200.7			2	139608520	G	C	C	434	-1.19499	0.166629	3.35801e-12	0.100934	NA	NA	intergenic_variant	MODIFIER
c18_492	143.071	294.1		Tetrahydrofurfuryl acetate (HMDB0031176) and 14 other annotations	5	56632516	C	T	T	436	-0.59574	0.083086	3.36687e-12	0.0575262	NA	NA	intergenic_variant	MODIFIER
hilic_7711	803.54	40.5			10	2797151	C	T	C	428	0.473713	0.0661274	3.60821e-12	0.914542	NA	NA	intergenic_variant	MODIFIER
hilic_7167	712.28	63.7			2	145108944	C	T	T	435	0.477502	0.0667543	3.7738e-12	0.0950065	LOC100505498	NA	intron_variant&non_coding_transcript_variant	MODIFIER
hilic_3777	309.206	37.9		Dihydrocapsiate (HMDB0034781) and 7 other annotations	11	42456617	G	T	T	431	-1.46329	0.204689	3.9317e-12	0.0931831	NA	NA	intergenic_variant	MODIFIER
hilic_7167	712.28	63.7			2	145064491	T	A	A	436	0.476154	0.0666472	3.98144e-12	0.0910913	TEX41	HGNC:48667	intron_variant&non_coding_transcript_variant	MODIFIER
hilic_5120	424.363	46.9			11	5665036	G	A	A	431	-0.707903	0.0990752	4.02849e-12	0.0412977	TRIM5	HGNC:16276	missense_variant	MODERATE
hilic_1381	161.129	106.1		N(6)-Methyllysine (HMDB0002038) and 2 other annotations	10	98387303	A	G	G	439	-0.467552	0.0654989	4.10165e-12	0.447965	PYROXD2	HGNC:23517	synonymous_variant	LOW
c18_2068	299.022	46		Methylmercuric dicyanamide (T3D1350)	7	67584271	A	C	A	432	-0.702867	0.0984198	4.10967e-12	0.90871	LOC105375340	NA	intron_variant&non_coding_transcript_variant	MODIFIER
hilic_7185	715.063	23.8			13	21109030	C	A	A	435	0.351935	0.0493625	4.39668e-12	0.114053	IPPKP1	HGNC:39390	upstream_gene_variant	MODIFIER
c18_3943	504.806	92.1			1	89363157	A	T	A	432	-1.25602	0.176188	4.46067e-12	0.889285	GBP6	HGNC:25395	upstream_gene_variant	MODIFIER
hilic_7586	781.748	89.3			7	25734445	C	T	T	436	0.665782	0.0936513	5.00285e-12	0.0810514	LOC646588	NA	intron_variant&non_coding_transcript_variant	MODIFIER
c18_2667	360.221	169.4			16	50039997	C	T	C	431	0.735167	0.103452	5.17792e-12	0.897326	CNEP1R1	HGNC:26759	downstream_gene_variant	MODIFIER
hilic_5672	495.72	80.7			4	182617946	T	A	A	430	-1.08302	0.152512	5.3699e-12	0.0575865	TENM3	HGNC:29944	intron_variant	MODIFIER
hilic_7586	781.748	89.3			7	48053250	C	A	C	436	0.677752	0.095511	5.44523e-12	0.891846	C7orf57	HGNC:22247	intron_variant	MODIFIER
c18_4762	628.623	42.1			16	24332668	T	A	A	439	0.207	0.0291807	5.47628e-12	0.0698402	CACNG3	HGNC:1407	intron_variant	MODIFIER
hilic_3636	299.2	46.8		all-trans-34-Didehydroretinoate (HMDB0060092) and 60 other annotations	10	12590157	G	A	A	432	-0.802972	0.113297	5.83438e-12	0.124349	CAMK1D	HGNC:19341	intron_variant	MODIFIER
hilic_7808	823.84	90.3			15	79982698	A	G	G	438	-0.535428	0.0756757	6.18737e-12	0.0691675	AC015871.2	NA	upstream_gene_variant	MODIFIER
c18_5054	702.759	40.3			10	19222180	C	T	T	436	-0.629999	0.0890849	6.36415e-12	0.0950045	MALRD1	HGNC:24331	intron_variant	MODIFIER
hilic_6157	562.422	56.2		CerP(d18:112:0) (HMDB0010699); N-(dodecanoyl)-sphing-4-enine-1-phosphate (LMSP02050001)	9	113606334	A	T	T	433	-0.755389	0.106813	6.41686e-12	0.06747	NA	NA	intergenic_variant	MODIFIER
c18_5054	702.759	40.3			10	19279897	C	T	T	436	-0.628945	0.0889557	6.42907e-12	0.0761018	MALRD1	HGNC:24331	intron_variant	MODIFIER
c18_2042	296.845	41.8			19	8946732	A	G	A	432	-0.784927	0.111031	6.54868e-12	0.928618	MUC16	HGNC:15582	missense_variant	MODERATE
hilic_8027	876.795	80.9			6	165240577	A	T	T	429	-0.819055	0.116342	7.98243e-12	0.0592456	NA	NA	intergenic_variant	MODIFIER
hilic_4422	359.525	96			5	3219858	T	C	T	429	-0.786155	0.111769	8.31286e-12	0.92027	NA	NA	intergenic_variant	MODIFIER
c18_1162	212.942	69.9			18	41448595	G	T	T	433	-1.02806	0.146285	8.53085e-12	0.0663078	AC079052.1	NA	intron_variant&non_coding_transcript_variant	MODIFIER
hilic_2793	240.161	45.3		68-Dimethyl-67-didehydroergoline (KEGG:C20409)	3	190566766	G	A	A	427	1.15066	0.163696	8.61319e-12	0.0806283	IL1RAP	HGNC:5995	intron_variant	MODIFIER
hilic_5325	451.003	278			2	220197337	G	C	C	430	-1.01214	0.144071	8.74969e-12	0.107871	AC019211.1	NA	intron_variant&non_coding_transcript_variant	MODIFIER
c18_4077	522.734	43.2			5	57027020	T	A	A	435	-0.519996	0.0740695	8.88983e-12	0.063041	NA	NA	intergenic_variant	MODIFIER
hilic_4402	358.2	127.3		5-hydroxypropafenone (HMDB0060988) and 5 other annotations	1	211357987	G	A	A	426	0.521207	0.0742086	8.96049e-12	0.162736	TRAF5	HGNC:12035	intron_variant	MODIFIER
hilic_7267	727.793	90.5			15	99958519	C	T	T	438	0.161158	0.0229672	9.00901e-12	0.0967454	NA	NA	intergenic_variant	MODIFIER
hilic_1914	188.957	44.2			13	103197140	C	T	T	431	-1.15755	0.164913	9.06871e-12	0.0763317	NA	NA	intergenic_variant	MODIFIER
hilic_7586	781.748	89.3			10	5660285	C	T	C	436	0.657531	0.0937288	9.15828e-12	0.911336	ASB13	HGNC:19765	intron_variant	MODIFIER
c18_4583	594.339	200.7			21	14926209	C	T	T	433	-0.963063	0.137258	9.17133e-12	0.0659439	AF127577.3	NA	intron_variant&non_coding_transcript_variant	MODIFIER
c18_388	131.071	292.3		6-Hydroxyhexanoic acid (HMDB0012843) and 35 other annotations	10	18772960	C	T	T	433	-0.783851	0.111764	9.35229e-12	0.111779	LOC105376440	NA	intron_variant&non_coding_transcript_variant	MODIFIER
c18_1773	270.935	121.1			13	105503957	C	T	T	428	-1.3574	0.193556	9.52713e-12	0.055641	DAOA-AS1	HGNC:30243	intron_variant&non_coding_transcript_variant	MODIFIER
hilic_5083	420.179	86.6			14	46170472	G	C	C	436	0.807325	0.115212	9.63743e-12	0.0512262	LINC00871	HGNC:47038	intron_variant&non_coding_transcript_variant	MODIFIER
c18_3291	423.008	180			8	18024974	C	T	T	432	-0.92733	0.132349	9.79173e-12	0.0802957	PCM1	HGNC:8727	intron_variant	MODIFIER
hilic_7586	781.748	89.3			8	19331216	A	C	C	436	0.656264	0.0936974	9.83796e-12	0.0518449	SH2D4A	HGNC:26102	intron_variant	MODIFIER
c18_1310	227.041	277.6		Chloromethiuron (KEGG:C19026)	7	30894770	A	G	G	429	-1.0144	0.144778	9.89181e-12	0.0636364	MINDY4	HGNC:21916	downstream_gene_variant	MODIFIER
hilic_6826	658.54	49.4			3	152570927	A	T	T	435	-0.984778	0.1407	1.0184e-11	0.0876868	NA	NA	intergenic_variant	MODIFIER
hilic_2793	240.161	45.3		68-Dimethyl-67-didehydroergoline (KEGG:C20409)	3	190576576	A	C	C	427	1.14745	0.163856	1.01965e-11	0.0723952	IL1RAP	HGNC:5995	intron_variant	MODIFIER
hilic_7175	713.066	26			4	170257811	C	A	A	429	0.385831	0.0551985	1.10058e-11	0.0567709	LINC01612	HGNC:51837	intron_variant&non_coding_transcript_variant	MODIFIER
hilic_2293	210.006	142.4			18	13812282	T	C	C	432	-0.62338	0.0892235	1.11264e-11	0.140612	NA	NA	regulatory_region_variant	MODIFIER
hilic_5622	489.17	108.9		O-(1-4)-alpha-L-Dihydrostreptosyl-streptidine 6-phosphate;alpha-L-Dihydrostreptosyl-(1-4)-streptidine 6-phosphate (KEGG:C04767); Dracorubin (KEGG:C09726)	8	14012626	T	C	C	437	-1.11364	0.159514	1.13345e-11	0.0816876	NA	NA	intergenic_variant	MODIFIER
hilic_5622	489.17	108.9		O-(1-4)-alpha-L-Dihydrostreptosyl-streptidine 6-phosphate;alpha-L-Dihydrostreptosyl-(1-4)-streptidine 6-phosphate (KEGG:C04767); Dracorubin (KEGG:C09726)	8	13991434	G	A	A	437	-1.11351	0.159518	1.14032e-11	0.0787709	NA	NA	intergenic_variant	MODIFIER
hilic_1877	186.185	30.4			10	28828328	A	G	G	433	-0.321832	0.0460956	1.14427e-11	0.0833426	LINC01517	HGNC:51212	intron_variant&non_coding_transcript_variant	MODIFIER
hilic_5325	451.003	278			1	162849718	T	C	C	429	-1.00385	0.143911	1.20649e-11	0.073674	CCDC190	HGNC:28736	downstream_gene_variant	MODIFIER
hilic_7163	711.069	27.1			8	21281830	A	C	C	432	-0.428283	0.0614163	1.21097e-11	0.103262	AC021613.1	NA	intron_variant&non_coding_transcript_variant	MODIFIER
hilic_1101	148.532	145.7			7	15793555	A	G	G	434	-0.616965	0.0885063	1.22363e-11	0.126314	AC006041.2	NA	non_coding_transcript_exon_variant	MODIFIER
hilic_6424	600.835	78.4			11	34640306	C	G	G	433	-0.831836	0.119349	1.23583e-11	0.0738636	EHF	HGNC:3246	intron_variant	MODIFIER
hilic_4823	393.141	111.3		Caryoptosidic acid (HMDB0034249); Shanzhiside (KEGG:C17066)	14	33050729	A	G	G	437	0.606013	0.087004	1.25608e-11	0.0690047	NPAS3	HGNC:19311	intron_variant	MODIFIER
hilic_7586	781.748	89.3			14	73874224	A	G	G	436	0.533506	0.0766093	1.27079e-11	0.0583903	PTGR2	HGNC:20149	intron_variant	MODIFIER
hilic_5622	489.17	108.9		O-(1-4)-alpha-L-Dihydrostreptosyl-streptidine 6-phosphate;alpha-L-Dihydrostreptosyl-(1-4)-streptidine 6-phosphate (KEGG:C04767); Dracorubin (KEGG:C09726)	10	7631310	C	T	T	437	-1.10298	0.158396	1.27143e-11	0.078084	ITIH5	HGNC:21449	intron_variant	MODIFIER
c18_1322	228.043	265.4		2-Chloro-45-xylyl N-hydroxy-N-methylcarbamate (T3D0896)	4	176691412	G	A	A	433	-0.896269	0.128683	1.27447e-11	0.238446	VEGFC	HGNC:12682	intron_variant	MODIFIER
hilic_7586	781.748	89.3			2	50040775	T	C	C	435	0.530563	0.076198	1.28303e-11	0.0775402	NRXN1	HGNC:8008	intron_variant	MODIFIER
c18_388	131.071	292.3		6-Hydroxyhexanoic acid (HMDB0012843) and 35 other annotations	10	18775795	G	C	C	433	-0.779709	0.11201	1.30643e-11	0.0778208	LOC105376440	NA	intron_variant&non_coding_transcript_variant	MODIFIER
c18_1637	256.919	97.7			12	66974604	G	A	A	434	-0.78329	0.112566	1.3238e-11	0.104734	GRIP1	HGNC:18708	intron_variant&non_coding_transcript_variant	MODIFIER
hilic_3619	298.222	21.4			5	180063261	T	C	C	424	-1.256	0.180428	1.34154e-11	0.114332	RNF130	HGNC:18280	intron_variant	MODIFIER
hilic_1534	169.122	37.1		xi-188-Trimethyl-2-oxabicyclo321octan-3-one (HMDB0037821) and 112 other annotations	14	33934779	A	G	A	431	-0.762591	0.109652	1.36885e-11	0.91879	EGLN3	HGNC:14661	intron_variant	MODIFIER
hilic_7175	713.066	26			3	25515441	A	T	T	429	0.539305	0.0775506	1.38083e-11	0.0486091	RARB	HGNC:9865	intron_variant	MODIFIER
hilic_7175	713.066	26			3	25516193	A	G	G	429	0.539305	0.0775506	1.38083e-11	0.0527973	RARB	HGNC:9865	intron_variant	MODIFIER
hilic_7175	713.066	26			3	25503175	G	A	A	429	0.540161	0.0777559	1.44688e-11	0.0603664	RARB	HGNC:9865	intron_variant	MODIFIER
hilic_4199	343.339	22			7	67580680	G	A	A	434	-0.781967	0.112617	1.45517e-11	0.0478418	LOC105375340	NA	intron_variant&non_coding_transcript_variant	MODIFIER
hilic_1716	178.036	36.5		Sulforaphane (HMDB0005792)	4	6750904	C	T	C	427	-0.625343	0.0901597	1.56011e-11	0.945485	NA	NA	intergenic_variant	MODIFIER
hilic_5622	489.17	108.9		O-(1-4)-alpha-L-Dihydrostreptosyl-streptidine 6-phosphate;alpha-L-Dihydrostreptosyl-(1-4)-streptidine 6-phosphate (KEGG:C04767); Dracorubin (KEGG:C09726)	14	22572157	A	G	G	437	-1.10558	0.159568	1.58683e-11	0.108617	DAD1	HGNC:2664	intron_variant	MODIFIER
hilic_252	101.581	100.6			10	98417292	G	A	A	437	-0.519478	0.0749846	1.59505e-11	0.435724	PYROXD2	HGNC:23517	upstream_gene_variant	MODIFIER
hilic_7167	712.28	63.7			3	75745343	T	C	C	435	0.470887	0.0680205	1.65671e-11	0.0945685	ZNF717	HGNC:29448	intron_variant	MODIFIER
c18_1354	230.956	158.2			5	16578313	C	T	C	436	-0.613173	0.088631	1.69926e-11	0.894753	RETREG1	HGNC:25964	intron_variant	MODIFIER
hilic_4874	398.736	79			4	188235806	A	G	G	437	-0.602135	0.0870907	1.74211e-11	0.0484216	NA	NA	intergenic_variant	MODIFIER
c18_5054	702.759	40.3			11	134930781	G	A	A	436	-0.606781	0.087759	1.744e-11	0.0407951	NA	NA	intergenic_variant	MODIFIER
c18_5156	753.214	35.7			1	71033603	A	G	G	439	0.31372	0.0454094	1.79006e-11	0.106971	PTGER3	HGNC:9595	intron_variant	MODIFIER
hilic_2634	229.639	90.1			7	125465552	G	A	A	430	-0.587233	0.0851153	1.95018e-11	0.0709016	LOC100506664	NA	intron_variant&non_coding_transcript_variant	MODIFIER
hilic_7185	715.063	23.8			13	70301930	A	G	G	435	0.420005	0.0608982	1.95184e-11	0.0646179	NA	NA	intergenic_variant	MODIFIER
c18_3943	504.806	92.1			4	46446448	G	A	A	433	-1.20722	0.175049	1.96785e-11	0.062576	AC095060.1	NA	intron_variant&non_coding_transcript_variant	MODIFIER
c18_968	191.104	76.4			7	125477578	C	T	T	429	-0.635808	0.0921859	1.98398e-11	0.0965482	POT1-AS1	HGNC:49459	intron_variant&non_coding_transcript_variant	MODIFIER
hilic_1716	178.036	36.5		Sulforaphane (HMDB0005792)	10	118382528	G	A	A	426	-0.622571	0.0902486	1.9843e-11	0.104324	LINC00867	HGNC:45265	intron_variant&non_coding_transcript_variant	MODIFIER
hilic_703	127.095	25.8			2	192214400	G	C	C	427	1.40511	0.203744	2.00302e-11	0.0797032	NA	NA	intergenic_variant	MODIFIER
hilic_7185	715.063	23.8			13	70299586	A	G	G	435	0.419708	0.0608946	2.00782e-11	0.0600182	NA	NA	intergenic_variant	MODIFIER
hilic_1401	162.132	106.9		N(6)-Methyllysine (HMDB0002038) and 2 other annotations	10	98387303	A	G	G	435	-0.482904	0.0701366	2.10091e-11	0.447965	PYROXD2	HGNC:23517	synonymous_variant	LOW
hilic_4923	403.232	27.8		Cinitapride (HMDB0015698) and 2 other annotations	1	242660389	T	A	A	431	1.12562	0.163517	2.14363e-11	0.0395646	NA	NA	intergenic_variant	MODIFIER
hilic_5715	500.906	93.7			17	78277700	G	A	G	436	0.206848	0.0300613	2.15288e-11	0.478927	LINC01993	HGNC:52826	intron_variant&non_coding_transcript_variant	MODIFIER
hilic_7267	727.793	90.5			15	99963551	T	C	C	438	0.133899	0.0194624	2.15377e-11	0.181539	NA	NA	intergenic_variant	MODIFIER
c18_328	127.005	39.8			8	50627406	G	A	A	434	-0.281504	0.0409248	2.1967e-11	0.136136	SNTG1	HGNC:13740	intron_variant	MODIFIER
hilic_2634	229.639	90.1			7	125548806	G	A	A	430	-0.58578	0.085184	2.24945e-11	0.0698519	NA	NA	intergenic_variant	MODIFIER
hilic_1716	178.036	36.5		Sulforaphane (HMDB0005792)	7	91619300	T	C	C	427	-0.619065	0.0900257	2.2708e-11	0.040041	NA	NA	regulatory_region_variant	MODIFIER
c18_4724	621.849	61.3			11	102924877	G	A	A	433	-0.203822	0.0296561	2.28376e-11	0.171436	NA	NA	intergenic_variant	MODIFIER
c18_1709	264.836	72.8			1	233543430	A	G	G	434	-0.725919	0.105693	2.34537e-11	0.15363	AL360006.1	NA	intron_variant&non_coding_transcript_variant	MODIFIER
c18_1693	263.012	54			11	1870744	A	C	C	430	-0.651387	0.0948823	2.41725e-11	0.0936815	LSP1	HGNC:6707	intron_variant	MODIFIER
hilic_6336	588.342	63.8			1	99050346	T	G	G	429	-0.89978	0.131112	2.46316e-11	0.0888374	AL445433.2	NA	intron_variant&non_coding_transcript_variant	MODIFIER
c18_3755	478.825	89.1			12	5028347	T	G	G	433	-0.58731	0.0856081	2.46956e-11	0.084244	AC005906.2	NA	downstream_gene_variant	MODIFIER
c18_388	131.071	292.3		6-Hydroxyhexanoic acid (HMDB0012843) and 35 other annotations	13	95169473	C	T	T	432	-0.760158	0.11082	2.49256e-11	0.0922332	ABCC4	HGNC:55	intron_variant	MODIFIER
hilic_6313	585.271	59.6	Bilirubin (HMDB0000054)		2	233695584	C	A	A	437	0.730433	0.106539	2.51146e-11	0.291869	UGT1A6	HGNC:12538	intron_variant	MODIFIER
c18_5054	702.759	40.3			14	82852724	A	C	C	429	-0.604438	0.0881234	2.52102e-11	0.0570949	NA	NA	intergenic_variant	MODIFIER
c18_3017	394.892	68.1			9	72766966	G	A	A	433	-0.562891	0.0821314	2.5792e-11	0.0818627	TMC1	HGNC:16513	intron_variant	MODIFIER
hilic_6336	588.342	63.8			1	99032959	A	G	G	429	-0.895219	0.130596	2.58725e-11	0.0636051	AL445433.2	NA	intron_variant&non_coding_transcript_variant	MODIFIER
hilic_6764	649.522	42.3		1-(O-alpha-D-galactopyranosyl)-(13R27S29R)-triacontanetetrol (LMFA13010015); 1-(O-alpha-D-glucopyranosyl)-(13R27S29R)-triacontanetetrol (LMFA13010013)	14	70719614	G	A	A	432	-1.53247	0.223641	2.60595e-11	0.0706838	MAP3K9	HGNC:6861	downstream_gene_variant	MODIFIER
hilic_3661	300.909	67.1			19	43435567	A	G	G	428	-1.48724	0.216999	2.61432e-11	0.0715797	NA	NA	intergenic_variant	MODIFIER
c18_328	127.005	39.8			6	168395732	C	T	T	434	-0.523589	0.0764701	2.68032e-11	0.0510141	NA	NA	intergenic_variant	MODIFIER
c18_3017	394.892	68.1			9	72821518	G	A	A	433	-0.561992	0.0821711	2.82093e-11	0.0933465	TMC1	HGNC:16513	intron_variant	MODIFIER
c18_779	172.929	143.3			4	161767540	G	C	C	435	-1.14094	0.166884	2.85069e-11	0.0486103	FSTL5	HGNC:21386	intron_variant	MODIFIER
c18_3911	499.611	41.5			5	178572212	A	G	G	434	-0.889511	0.130146	2.89485e-11	0.069165	COL23A1	HGNC:22990	intron_variant	MODIFIER
c18_4936	666.472	41.8			7	17046812	C	T	T	435	0.359195	0.0525743	2.93406e-11	0.145252	AC073332.1	NA	intron_variant&non_coding_transcript_variant	MODIFIER
c18_431	136.82	225.6			11	123132084	G	T	T	427	-1.31097	0.191914	3.02225e-11	0.140786	CLMP	HGNC:24039	intron_variant	MODIFIER
c18_1408	236.62	40.8			21	30302515	T	C	C	428	0.494241	0.0723668	3.03931e-11	0.111809	NA	NA	intergenic_variant	MODIFIER
hilic_3208	269.002	125.5		Fenson (KEGG:C19030)	6	25410318	A	G	G	434	0.347629	0.050923	3.04717e-11	0.0965161	CARMIL1	HGNC:21581	intron_variant	MODIFIER
c18_1408	236.62	40.8			18	36139081	A	G	G	428	0.493177	0.0722289	3.07147e-11	0.0525673	ELP2	HGNC:18248	intron_variant	MODIFIER
c18_4583	594.339	200.7			6	81237450	C	T	T	434	-1.15759	0.169622	3.08646e-11	0.0769397	NA	NA	intergenic_variant	MODIFIER
hilic_1877	186.185	30.4			5	10571781	C	T	T	433	-0.388293	0.0569051	3.11429e-11	0.126022	ANKRD33B	HGNC:35240	intron_variant	MODIFIER
c18_328	127.005	39.8			14	48897103	T	G	G	434	-0.519939	0.0763473	3.37631e-11	0.0776167	LOC105378178	NA	intron_variant&non_coding_transcript_variant	MODIFIER
c18_4936	666.472	41.8			7	17069653	G	A	A	436	0.358347	0.0526365	3.4049e-11	0.142481	AC073332.1	NA	intron_variant&non_coding_transcript_variant	MODIFIER
c18_1189	215.002	44.4			4	65051444	T	C	C	430	-1.45675	0.213967	3.45483e-11	0.0485623	NA	NA	intergenic_variant	MODIFIER
hilic_4247	347.855	80.1			16	70737563	C	T	T	428	-0.855647	0.125725	3.53104e-11	0.0736247	VAC14	HGNC:25507	intron_variant	MODIFIER
hilic_1700	177.13	243.6			6	20128405	C	T	T	432	-0.883965	0.129946	3.56133e-11	0.0692471	MBOAT1	HGNC:21579	intron_variant	MODIFIER
c18_5515	1032.64	199.3			14	100684392	C	T	T	432	0.577117	0.0848469	3.57636e-11	0.0702561	AL132711.1	NA	upstream_gene_variant	MODIFIER
hilic_4378	355.991	19.2			7	157760120	C	T	T	431	-0.836834	0.123028	3.58419e-11	0.0991202	PTPRN2	HGNC:9677	intron_variant	MODIFIER
hilic_6275	579.061	81.2		dTDP-D-galacturonate (KEGG:C03034); dTDP-D-glucuronate (KEGG:C06017)	12	128714638	A	T	T	430	-1.21483	0.178609	3.60199e-11	0.0568612	NA	NA	intergenic_variant	MODIFIER
hilic_1381	161.129	106.1		N(6)-Methyllysine (HMDB0002038) and 2 other annotations	10	98388247	T	C	C	439	-0.450572	0.0662896	3.61676e-11	0.438218	PYROXD2	HGNC:23517	intron_variant	MODIFIER
hilic_4180	342.063	135.9			4	181759337	C	T	C	431	-1.29451	0.190397	3.65073e-11	0.880755	TENM3	NA	intron_variant	MODIFIER
c18_1905	283.07	223.6			1	36812976	T	C	C	435	0.404907	0.0595729	3.66047e-11	0.0649076	GRIK3	HGNC:4581	intron_variant	MODIFIER
c18_968	191.104	76.4			12	13426811	A	G	G	429	-0.551724	0.0811948	3.7627e-11	0.0651837	NA	NA	intergenic_variant	MODIFIER
c18_968	191.104	76.4			12	13434735	C	T	T	429	-0.551724	0.0811948	3.7627e-11	0.0649575	GRIN2B	HGNC:4586	downstream_gene_variant	MODIFIER
c18_4819	640.319	278.2			16	24641994	T	C	C	433	-1.12915	0.166228	3.77547e-11	0.0749661	TNRC6A	HGNC:11969	intron_variant	MODIFIER
c18_2895	383.187	240.6		Armillarivin (HMDB0038917) and 2 other annotations	13	33203761	T	C	C	433	0.407259	0.0599706	3.81778e-11	0.0663777	STARD13	HGNC:19164	intron_variant	MODIFIER
hilic_3362	280.091	141.4		Glycerophosphocholine (HMDB0000086)	13	102812940	G	T	T	430	-1.41205	0.207914	3.83683e-11	0.080157	BIVM	HGNC:16034	intron_variant	MODIFIER
hilic_7234	722.795	77.5			1	226037959	A	G	G	431	-1.12667	0.165916	3.84746e-11	0.0596809	NA	NA	intergenic_variant	MODIFIER
hilic_4317	352.195	110.9			18	30341970	C	T	T	433	-1.10827	0.163231	3.85135e-11	0.138433	AC115100.1	NA	intron_variant&non_coding_transcript_variant	MODIFIER
hilic_3208	269.002	125.5		Fenson (KEGG:C19030)	7	87067398	A	G	G	434	0.347421	0.0511828	3.88241e-11	0.12486	LOC112268008	NA	intron_variant&non_coding_transcript_variant	MODIFIER
hilic_1914	188.957	44.2			5	170003264	C	T	T	431	-0.794509	0.11711	4.00145e-11	0.0759296	DOCK2	HGNC:2988	intron_variant	MODIFIER
hilic_2333	211.994	136.4			2	48710437	G	A	A	433	-0.724427	0.1069	4.17327e-11	0.0780486	AC073082.1	NA	intron_variant&NMD_transcript_variant	MODIFIER
hilic_7191	716.304	98.8			15	95758745	C	T	T	436	-0.566252	0.0835964	4.21976e-11	0.0566715	AC015574.1	NA	intron_variant&non_coding_transcript_variant	MODIFIER
hilic_5083	420.179	86.6			9	6846877	T	C	C	436	0.637101	0.0941164	4.33573e-11	0.086652	KDM4C	HGNC:17071	intron_variant	MODIFIER
c18_3018	394.917	57.1			4	80236425	G	C	C	434	-1.09513	0.161796	4.37912e-11	0.0577673	NA	NA	regulatory_region_variant	MODIFIER
hilic_6968	678.813	76.7			4	148390576	A	C	C	432	0.724893	0.107162	4.51712e-11	0.0623629	NR3C2	HGNC:7979	intron_variant	MODIFIER
c18_5054	702.759	40.3			13	98684126	T	C	C	436	-0.597291	0.0883857	4.65796e-11	0.114661	SLC15A1	HGNC:10920	3_prime_UTR_variant	MODIFIER
hilic_2165	201.124	19.8			2	171532270	C	T	T	434	-0.780451	0.115487	4.67962e-11	0.0869763	CYBRD1	HGNC:20797	intron_variant	MODIFIER
hilic_2759	237.913	158.5			5	158769734	A	C	C	432	-0.766508	0.113459	4.7664e-11	0.0854071	EBF1	HGNC:3126	intron_variant	MODIFIER
c18_3669	469.335	230.4			2	56380633	T	A	A	428	-1.06267	0.15733	4.85935e-11	0.0817642	CCDC85A	HGNC:29400	intron_variant	MODIFIER
c18_3018	394.917	57.1			4	80242228	A	G	G	433	-1.09148	0.161683	4.90525e-11	0.0583399	NA	NA	intergenic_variant	MODIFIER
hilic_1651	175.144	104.5		NeNe dimethyllysine (HMDB0013287)	10	98417292	G	A	A	438	-0.432315	0.0640771	4.96169e-11	0.435724	PYROXD2	HGNC:23517	upstream_gene_variant	MODIFIER
hilic_4567	371.861	80.3			11	41051109	A	G	G	431	0.524379	0.0777028	5.00087e-11	0.107104	LRRC4C	HGNC:29317	intron_variant	MODIFIER
hilic_1914	188.957	44.2			1	152372745	A	T	T	431	-0.708828	0.105035	5.00162e-11	0.0511591	FLG-AS1	HGNC:27913	upstream_gene_variant	MODIFIER
hilic_7191	716.304	98.8			14	56745612	T	G	G	436	-0.564145	0.0836416	5.05023e-11	0.0714924	NA	NA	intergenic_variant	MODIFIER
c18_1354	230.956	158.2			6	28503783	A	C	C	436	-0.772172	0.114492	5.06388e-11	0.121923	GPX6	HGNC:4558	3_prime_UTR_variant	MODIFIER
hilic_6227	572.22	96.9			5	74781649	C	T	T	434	0.447234	0.0663064	5.07175e-11	0.0962215	FAM169A	HGNC:29138	synonymous_variant	LOW
hilic_964	140.991	35			7	24505469	A	C	C	429	-0.783056	0.116112	5.1716e-11	0.0623515	NA	NA	intergenic_variant	MODIFIER
hilic_7191	716.304	98.8			15	98562778	G	A	G	436	-0.560239	0.0831263	5.21518e-11	0.919453	NA	NA	regulatory_region_variant	MODIFIER
hilic_6505	612.368	50.4			10	117093007	C	T	T	437	-0.904977	0.134306	5.24893e-11	0.0805386	SHTN1	HGNC:29319	intron_variant	MODIFIER
hilic_7191	716.304	98.8			14	56749780	C	G	G	436	-0.563312	0.0835969	5.25372e-11	0.441113	NA	NA	intergenic_variant	MODIFIER
hilic_8090	894.764	80.7			10	3746894	T	C	C	427	-1.09878	0.162994	5.28934e-11	0.0428872	LOC105376360	NA	intron_variant&non_coding_transcript_variant	MODIFIER
hilic_6776	651.064	87			2	83040562	A	G	G	427	-1.43541	0.212935	5.2946e-11	0.0671073	NA	NA	intergenic_variant	MODIFIER
hilic_964	140.991	35			7	24517752	C	T	T	429	-0.78193	0.116055	5.38053e-11	0.0613868	NA	NA	intergenic_variant	MODIFIER
hilic_2199	203.128	21.9		2-Ethylsuberic acid (HMDB0059708) and 12 other annotations	17	50671372	A	C	C	430	-1.03999	0.154396	5.42396e-11	0.0630013	ABCC3	HGNC:54	intron_variant	MODIFIER
hilic_7711	803.54	40.5			9	98880073	A	G	G	428	0.446921	0.0663586	5.48522e-11	0.0616978	LOC102724684	NA	upstream_gene_variant	MODIFIER
hilic_4173	341.352	28.8			19	45400339	C	T	T	423	-1.06276	0.157761	5.50755e-11	0.0854111	PPP1R13L	HGNC:18838	intron_variant	MODIFIER
c18_2299	322.895	59.1			12	83502472	T	C	C	436	-0.693112	0.103001	5.56538e-11	0.0564049	NA	NA	intergenic_variant	MODIFIER
c18_1408	236.62	40.8			3	76772500	T	A	A	428	0.487549	0.0724221	5.58407e-11	0.0634671	ROBO2	HGNC:10250	intron_variant	MODIFIER
hilic_7711	803.54	40.5			9	98879139	A	C	C	428	0.446343	0.0663134	5.62695e-11	0.0600558	LOC102724684	NA	upstream_gene_variant	MODIFIER
hilic_7154	710.166	66.9		Cyanidin 35-diglucoside (66-malyl diester) (LMPK12010207)	15	44047511	A	T	T	432	-0.563912	0.0838056	5.63647e-11	0.042762	FRMD5	HGNC:28214	intron_variant	MODIFIER
hilic_379	108.536	279			17	27811096	G	C	C	435	-0.659433	0.0980327	5.66668e-11	0.142086	AC005697.1	NA	intron_variant	MODIFIER
hilic_2634	229.639	90.1			4	148794365	A	T	T	430	-0.801496	0.119195	5.82898e-11	0.0507781	LOC107986195	NA	intron_variant&non_coding_transcript_variant	MODIFIER
hilic_5083	420.179	86.6			2	239487452	C	T	T	436	0.494626	0.0736034	5.88513e-11	0.095642	AC023787.2	NA	intron_variant&non_coding_transcript_variant	MODIFIER
hilic_8608	1083.94	90.8			8	53400326	A	G	G	431	0.188726	0.0280905	6.02425e-11	0.085114	AC022034.3	NA	intron_variant&non_coding_transcript_variant	MODIFIER
c18_614	156.524	35			4	124433885	G	A	G	431	-1.25452	0.186735	6.03497e-11	0.875959	AC097474.1	NA	downstream_gene_variant	MODIFIER
hilic_8134	904.52	75.3			6	155403444	A	G	G	437	0.415568	0.0619258	6.22268e-11	0.060232	NOX3	HGNC:7890	intron_variant	MODIFIER
c18_1179	214.034	45			14	72708570	T	C	C	429	-0.621623	0.0925888	6.23505e-11	0.07669	DPF3	HGNC:17427	intron_variant	MODIFIER
c18_5259	805.229	35.8			20	44033643	G	A	A	438	0.57692	0.085991	6.27058e-11	0.0431298	TOX2	HGNC:16095	intron_variant	MODIFIER
c18_4544	589.07	208.2			7	112893234	G	A	A	433	0.603821	0.0900285	6.43477e-11	0.0672316	BMT2	HGNC:26475	intron_variant	MODIFIER
c18_5533	1057.65	207.5			1	101454246	G	A	A	432	-1.02134	0.152285	6.46105e-11	0.0914846	NA	NA	regulatory_region_variant	MODIFIER
hilic_8153	910.38	78.2			2	145253267	C	G	G	437	-1.03311	0.154111	6.50084e-11	0.0492163	LOC100505498	NA	intron_variant&non_coding_transcript_variant	MODIFIER
hilic_1716	178.036	36.5		Sulforaphane (HMDB0005792)	2	188084988	T	G	G	426	-0.606711	0.0904454	6.51343e-11	0.0674654	LINC01090	HGNC:49201	intron_variant&non_coding_transcript_variant	MODIFIER
c18_1394	234.923	76.7			4	10123100	G	A	A	433	-1.17775	0.175685	6.56436e-11	0.0553228	NA	NA	intergenic_variant	MODIFIER
c18_2299	322.895	59.1			17	39935930	T	C	C	436	-0.686666	0.102558	6.86091e-11	0.0629373	AC090844.2	NA	intron_variant&non_coding_transcript_variant	MODIFIER
hilic_7218	720.708	75.6			6	63563200	C	T	T	435	-0.989985	0.147908	6.97017e-11	0.13124	PTP4A1	HGNC:9634	intron_variant	MODIFIER
c18_1179	214.034	45			12	45615738	A	G	G	429	-0.620206	0.0926408	7.01443e-11	0.114913	NA	NA	regulatory_region_variant	MODIFIER
c18_431	136.82	225.6			9	2724986	T	C	C	431	-1.28648	0.192204	7.03968e-11	0.0619016	KCNV2	HGNC:19698	intron_variant	MODIFIER
c18_2319	324.907	161.2			7	90982364	A	G	G	432	-0.583921	0.0872481	7.04961e-11	0.112964	CDK14	HGNC:8883	intron_variant	MODIFIER
c18_2005	292.946	132.3			11	98852486	A	G	G	430	-0.788941	0.117869	7.05595e-11	0.0551011	NA	NA	intergenic_variant	MODIFIER
hilic_6227	572.22	96.9			5	77976235	C	A	A	434	0.304557	0.0455169	7.08124e-11	0.130533	NA	NA	intergenic_variant	MODIFIER
hilic_1877	186.185	30.4			4	161295070	G	A	A	429	-0.378732	0.056586	7.08908e-11	0.0994468	NA	NA	intergenic_variant	MODIFIER
hilic_1257	155.505	291.7			18	78956826	G	A	A	434	0.719202	0.107526	7.18958e-11	0.0449986	NA	NA	intergenic_variant	MODIFIER
hilic_7175	713.066	26			2	115499861	A	T	T	426	-0.522199	0.0780498	7.25409e-11	0.0390444	DPP10	HGNC:20823	intron_variant	MODIFIER
hilic_1257	155.505	291.7			7	136617355	A	C	C	434	-0.723741	0.108247	7.30697e-11	0.113718	NA	NA	intergenic_variant	MODIFIER
hilic_3102	261.146	66.8			10	92766026	C	G	G	430	-1.01876	0.152355	7.34919e-11	0.150296	NA	NA	intergenic_variant	MODIFIER
hilic_2550	224.971	169		35-Dichloro-2-methylmuconolactone (KEGG:C18308); 35-Dichloro-2-methylmuconate (KEGG:C18303)	12	114898286	A	T	A	434	-0.906429	0.13575	7.71587e-11	0.889788	AC009804.2	NA	non_coding_transcript_exon_variant	MODIFIER
hilic_4586	373.014	113.4			7	15828846	T	G	G	433	-0.894103	0.133936	7.81117e-11	0.154675	NA	NA	regulatory_region_variant	MODIFIER
hilic_6776	651.064	87			17	74078579	G	A	A	432	-1.15465	0.173009	7.91169e-11	0.0841477	LINC02074	HGNC:52920	intron_variant&non_coding_transcript_variant	MODIFIER
c18_1267	223.02	52.9			10	129896309	C	T	T	431	-1.53319	0.229717	7.9179e-11	0.0861135	EBF3	HGNC:19087	intron_variant	MODIFIER
hilic_3208	269.002	125.5		Fenson (KEGG:C19030)	11	116474554	A	C	C	427	0.563875	0.0844795	7.97886e-11	0.0574544	LOC107987166	NA	upstream_gene_variant	MODIFIER
hilic_2793	240.161	45.3		68-Dimethyl-67-didehydroergoline (KEGG:C20409)	20	51969899	A	C	C	426	1.09574	0.164218	8.10975e-11	0.0556642	NA	NA	intergenic_variant	MODIFIER
c18_4128	529.268	262.8			19	3146503	G	A	A	435	-1.00172	0.150263	8.22372e-11	0.0709072	GNA15	HGNC:4383	intron_variant	MODIFIER
c18_185	105.543	36.3			10	16977014	T	C	T	432	-1.15573	0.173348	8.25367e-11	0.87236	CUBN	HGNC:2548	intron_variant	MODIFIER
hilic_5083	420.179	86.6			20	53196232	G	A	A	436	0.566865	0.0850532	8.28401e-11	0.0945349	TSHZ2	HGNC:13010	intron_variant	MODIFIER
c18_754	170.044	36.2			10	20704173	T	C	C	433	-1.10443	0.165713	8.35249e-11	0.195524	NA	NA	intergenic_variant	MODIFIER
hilic_7782	819.514	50.2		PG(18:3(9Z12Z15Z)22:5(4Z7Z10Z13Z16Z)) (HMDB0010687) and 13 other annotations	4	184954088	C	T	T	432	-0.770299	0.115593	8.4179e-11	0.128742	NA	NA	intergenic_variant	MODIFIER
c18_5515	1032.64	199.3			3	138455681	A	G	G	432	0.719312	0.107966	8.49585e-11	0.0773133	ESYT3	HGNC:24295	intron_variant	MODIFIER
hilic_2751	237.169	37.1			8	13913809	C	G	G	433	0.925633	0.138973	8.57057e-11	0.0552647	AC022690.1	NA	upstream_gene_variant	MODIFIER
hilic_1884	186.963	110			16	1282755	C	T	T	426	-0.786048	0.117986	8.6372e-11	0.0388157	AC120498.5	NA	upstream_gene_variant	MODIFIER
hilic_8084	893.879	90.7			5	16613181	A	C	C	430	0.454582	0.068287	8.83111e-11	0.0787586	RETREG1	HGNC:25964	intron_variant	MODIFIER
c18_4315	557.322	299.2			12	18711600	G	T	T	436	0.72797	0.109414	8.89115e-11	0.0927753	PLCZ1	HGNC:19218	intron_variant	MODIFIER
hilic_2797	240.196	20.1			10	102380593	G	A	A	428	-0.562661	0.0845317	8.91603e-11	0.092951	GBF1	HGNC:4181	missense_variant	MODERATE
c18_1310	227.041	277.6		Chloromethiuron (KEGG:C19026)	11	24091135	G	C	C	429	-0.979733	0.14727	9.09123e-11	0.0653118	NA	NA	intergenic_variant	MODIFIER
hilic_2751	237.169	37.1			8	63181749	C	G	G	433	0.885273	0.133108	9.10105e-11	0.0638585	YTHDF3	HGNC:26465	intron_variant	MODIFIER
c18_3999	512.038	199.3			6	41606426	A	G	G	434	-0.686634	0.103249	9.10638e-11	0.113028	FOXP4	HGNC:20842	downstream_gene_variant	MODIFIER
c18_3087	402.142	280.4		Perphenazine (HMDB0014988) and 2 other annotations	17	34504833	G	A	A	429	-1.06707	0.160413	9.12549e-11	0.0575119	NA	NA	regulatory_region_variant	MODIFIER
hilic_1769	180.827	276.1			17	61285220	C	A	A	430	-0.715772	0.10763	9.19688e-11	0.151842	BCAS3	HGNC:14347	intron_variant	MODIFIER
hilic_8150	909.377	91.5			22	48579718	G	T	T	430	-0.588328	0.0884793	9.25352e-11	0.195021	TAFA5	HGNC:21592	intron_variant	MODIFIER
hilic_4967	407.961	232.3			9	120865384	T	C	C	429	-1.04835	0.1577	9.3665e-11	0.0707193	PHF19	HGNC:24566	intron_variant	MODIFIER
hilic_2751	237.169	37.1			8	63187935	C	G	G	432	0.885915	0.133292	9.3708e-11	0.0740257	YTHDF3	HGNC:26465	intron_variant	MODIFIER
hilic_1822	183.138	21.2		Methyl (2E4Z)-decadienoate (HMDB0034730) and 36 other annotations	8	26569387	C	A	A	436	-0.784078	0.118107	9.72845e-11	0.00856283	DPYSL2	HGNC:3014	intron_variant	MODIFIER
hilic_1534	169.122	37.1		xi-188-Trimethyl-2-oxabicyclo321octan-3-one (HMDB0037821) and 112 other annotations	17	13991360	G	C	C	430	-0.902001	0.135823	9.738e-11	0.0984872	COX10-AS1	HGNC:38873	intron_variant&non_coding_transcript_variant	MODIFIER
hilic_3619	298.222	21.4			16	69738412	A	T	A	423	-1.0373	0.156188	9.89595e-11	0.259008	NOB1	HGNC:29540	downstream_gene_variant	MODIFIER
hilic_6090	551.222	50.4			22	48936368	C	T	T	437	0.334544	0.0504192	9.91257e-11	0.113726	NA	NA	intergenic_variant	MODIFIER
hilic_8274	952.722	79.9			3	70403579	C	T	T	431	-0.553269	0.083391	1.01004e-10	0.102457	SAMMSON	HGNC:49644	intron_variant&non_coding_transcript_variant	MODIFIER
c18_2299	322.895	59.1			17	39959046	C	T	T	436	-0.680709	0.102632	1.01065e-10	0.0475528	GSDMA	HGNC:13311	upstream_gene_variant	MODIFIER
hilic_5387	457.909	85.6			10	71524846	A	G	G	431	-0.604402	0.0911221	1.02098e-10	0.0874974	CDH23	HGNC:13733	intron_variant	MODIFIER
c18_1408	236.62	40.8			17	46003902	G	A	A	428	0.479482	0.0723121	1.04247e-10	0.118055	STH	HGNC:18839	downstream_gene_variant	MODIFIER
c18_981	192.99	43.3		2-Chloro-3-oxoadipate (KEGG:C12836)	13	25561478	C	T	C	429	-1.31664	0.198598	1.04641e-10	0.86681	ATP8A2	HGNC:13533	intron_variant	MODIFIER
c18_1310	227.041	277.6		Chloromethiuron (KEGG:C19026)	11	18708525	T	C	C	429	-0.690928	0.104253	1.06124e-10	0.0552764	TMEM86A	HGNC:26890	downstream_gene_variant	MODIFIER
hilic_7009	685.317	58.7			20	2381148	G	A	A	431	-0.60636	0.0915114	1.06455e-10	0.0876168	TGM6	HGNC:16255	intron_variant	MODIFIER
c18_2799	373.917	66.9			7	21321335	A	C	A	430	-0.446571	0.0675093	1.14235e-10	0.861208	NA	NA	regulatory_region_variant	MODIFIER
c18_753	169.989	45.4			2	11911362	A	T	T	429	-0.730855	0.110513	1.1569e-10	0.0665467	MIR3681HG	HGNC:52001	intron_variant&non_coding_transcript_variant	MODIFIER
c18_431	136.82	225.6			2	118757068	C	G	G	431	-1.26895	0.191941	1.16644e-10	0.0690683	NA	NA	intergenic_variant	MODIFIER
c18_1850	279.614	34.9			10	120513428	A	T	A	433	-1.27388	0.192761	1.17855e-10	0.859735	PLPP4	HGNC:23531	intron_variant	MODIFIER
hilic_3410	283.274	27.6			1	55018318	C	T	T	432	0.382795	0.0579234	1.18136e-10	0.0408082	BSND	HGNC:16512	downstream_gene_variant	MODIFIER
hilic_5193	434.181	294.2			1	206859406	C	T	T	429	-0.387179	0.0585873	1.19077e-10	0.104364	NA	NA	intergenic_variant	MODIFIER
c18_2863	379.012	47.8		6-Thioxanthylic acid (HMDB0060792) and 11 other annotations	7	114827469	G	T	T	436	-0.803197	0.121628	1.20559e-10	0.0682418	NA	NA	intergenic_variant	MODIFIER
hilic_1914	188.957	44.2			14	22549914	T	C	C	431	-1.09162	0.165308	1.22205e-10	0.0657533	TRAC	HGNC:12029	intron_variant	MODIFIER
hilic_8662	1119.79	91.4			11	116164015	G	A	A	433	0.229757	0.0348132	1.24465e-10	0.144175	NA	NA	intergenic_variant	MODIFIER
c18_5054	702.759	40.3			4	93036831	C	T	T	435	-0.269057	0.0407737	1.24545e-10	0.110172	GRID2	HGNC:4576	intron_variant	MODIFIER
hilic_951	140.053	48		24-Dimethyl-5-vinylthiazole (HMDB0037285)	4	25700789	T	C	C	432	-0.537379	0.0814495	1.2631e-10	0.0985441	NA	NA	intergenic_variant	MODIFIER
hilic_4300	351.032	122.4			2	50637066	C	T	T	428	0.597381	0.0905519	1.28034e-10	0.121636	NRXN1	HGNC:8008	intron_variant	MODIFIER
hilic_1708	177.946	134.2			2	234185733	T	C	C	431	-0.658231	0.0998077	1.28731e-10	0.0905765	NA	NA	intergenic_variant	MODIFIER
hilic_3770	309.016	283.6			22	33682071	A	T	T	433	-1.0497	0.159209	1.29504e-10	0.0961872	LARGE1	HGNC:6511	intron_variant	MODIFIER
hilic_7861	835.858	89.5			4	60455628	G	C	C	429	-1.71192	0.259639	1.30577e-10	0.128958	NA	NA	intergenic_variant	MODIFIER
hilic_7013	686.242	72.3			22	32276850	T	G	T	438	-0.751176	0.113996	1.30882e-10	0.934674	SLC5A4-AS1	HGNC:53163	non_coding_transcript_exon_variant	MODIFIER
hilic_7586	781.748	89.3			22	32879577	C	T	T	436	0.539509	0.0818776	1.31737e-10	0.0979683	SYN3	HGNC:11496	intron_variant	MODIFIER
hilic_1534	169.122	37.1		xi-188-Trimethyl-2-oxabicyclo321octan-3-one (HMDB0037821) and 112 other annotations	11	86642320	A	G	A	431	-0.895766	0.13601	1.35974e-10	0.905106	ME3	HGNC:6985	intron_variant	MODIFIER
c18_5528	1046.65	208.7			12	19981156	C	G	G	427	1.12639	0.171012	1.36859e-10	0.0684843	AC024901.1	NA	intron_variant&non_coding_transcript_variant	MODIFIER
c18_3682	471.26	231.7			17	70367821	A	G	G	433	-0.94531	0.143574	1.36869e-10	0.0852133	AC011990.1	NA	intron_variant&non_coding_transcript_variant	MODIFIER
c18_4647	606.242	133.8		Phaeophorbide b (HMDB0031149)	2	233763993	G	T	T	436	0.376562	0.0572226	1.38794e-10	0.359193	UGT1A4	HGNC:12536	intron_variant	MODIFIER
hilic_5455	467.256	278.1			5	21261341	C	T	T	434	-1.10151	0.167367	1.38859e-10	0.117211	NA	NA	intergenic_variant	MODIFIER
c18_1310	227.041	277.6		Chloromethiuron (KEGG:C19026)	9	134293309	T	C	C	429	-0.602515	0.0915344	1.39713e-10	0.125947	LINC02247	HGNC:53140	downstream_gene_variant	MODIFIER
hilic_5330	451.738	80.9			4	126746897	G	T	T	433	0.559079	0.0849608	1.39989e-10	0.059015	NA	NA	intergenic_variant	MODIFIER
c18_1077	202.96	137.1			20	6799714	G	A	A	432	-0.599775	0.0911646	1.41543e-10	0.103475	NA	NA	intergenic_variant	MODIFIER
c18_3911	499.611	41.5			6	31452169	C	T	T	434	0.8702	0.132323	1.43205e-10	0.0618482	AL645933.5	NA	intron_variant&non_coding_transcript_variant	MODIFIER
hilic_411	110.727	170.3			20	64144782	A	G	A	432	-1.27851	0.194416	1.44036e-10	0.921399	LOC105372727	NA	upstream_gene_variant	MODIFIER
hilic_4337	353.343	28.5		68-Tricosanedione (HMDB0035564) and 13 other annotations	11	35523284	T	C	C	433	-0.586138	0.0891411	1.44367e-10	0.105831	PAMR1	HGNC:24554	intron_variant	MODIFIER
hilic_1460	165.975	90.4			1	96165152	A	T	T	428	-0.679323	0.103294	1.45072e-10	0.118138	NA	NA	regulatory_region_variant	MODIFIER
hilic_185	97.9913	273.2			6	62286974	T	C	C	432	-0.626136	0.0952358	1.45428e-10	0.199793	KHDRBS2	HGNC:18114	upstream_gene_variant	MODIFIER
hilic_2372	214.144	28.1		N-Heptanoylhomoserine lactone (KEGG:C11844)	15	95611273	G	C	C	433	-1.04382	0.158781	1.45639e-10	0.067655	NA	NA	intergenic_variant	MODIFIER
hilic_6313	585.271	59.6	Bilirubin (HMDB0000054)		2	233759924	C	T	T	438	0.659367	0.100356	1.47143e-10	0.36481	UGT1A4	HGNC:12536	intron_variant	MODIFIER
c18_1310	227.041	277.6		Chloromethiuron (KEGG:C19026)	3	6786661	A	C	C	429	-0.968004	0.147295	1.48949e-10	0.114364	GRM7-AS3	HGNC:42444	intron_variant&non_coding_transcript_variant	MODIFIER
hilic_951	140.053	48		24-Dimethyl-5-vinylthiazole (HMDB0037285)	2	23008573	A	C	C	433	-0.759609	0.115627	1.49664e-10	0.0816261	NA	NA	intergenic_variant	MODIFIER
hilic_7232	722.659	78.3			3	62245172	G	A	A	436	0.449392	0.0684214	1.49927e-10	0.0561001	PTPRG	HGNC:9671	intron_variant	MODIFIER
c18_4768	630.621	42.2		N-(15Z-tetracosenoyl)-1-deoxysphing-4-enine (LMSP00000010)	19	55088210	C	A	A	435	0.129711	0.0197561	1.52512e-10	0.0716971	EPS8L1	HGNC:21295	downstream_gene_variant	MODIFIER
hilic_2473	220.093	101.6		Serinyl-Asparagine (HMDB0029034) and 2 other annotations	2	105164925	G	A	A	435	-1.03964	0.158358	1.52942e-10	0.0938601	NA	NA	intergenic_variant	MODIFIER
hilic_1573	171.101	261.4			6	21368908	G	A	A	435	-0.7556	0.115095	1.53065e-10	0.136749	AL031767.2	NA	downstream_gene_variant	MODIFIER
hilic_951	140.053	48		24-Dimethyl-5-vinylthiazole (HMDB0037285)	2	23073639	C	A	A	433	-0.759315	0.115677	1.54645e-10	0.0616249	LOC107985792	NA	downstream_gene_variant	MODIFIER
hilic_951	140.053	48		24-Dimethyl-5-vinylthiazole (HMDB0037285)	7	95462801	A	G	G	433	-0.758544	0.115581	1.55825e-10	0.0953883	NA	NA	intergenic_variant	MODIFIER
hilic_3224	270.001	87.7			12	130333308	G	A	G	431	-1.22943	0.187368	1.57801e-10	0.882443	PIWIL1	HGNC:9007	upstream_gene_variant	MODIFIER
hilic_7232	722.659	78.3			3	62248290	G	A	A	436	0.448661	0.0684148	1.59383e-10	0.049005	PTPRG	HGNC:9671	intron_variant	MODIFIER
c18_1128	209.155	104.8		Isobornyl propionate (HMDB0038249) and 31 other annotations	17	81616445	C	T	T	429	-0.842635	0.128458	1.60496e-10	0.0707813	NPLOC4	HGNC:18261	intron_variant	MODIFIER
c18_1060	200.593	40.7			1	175684513	C	T	T	433	-0.293269	0.0447193	1.60505e-10	0.0890213	TNR	HGNC:11953	intron_variant	MODIFIER
c18_2299	322.895	59.1			14	94875291	T	C	C	435	-0.67629	0.103138	1.60586e-10	0.0971276	NA	NA	intergenic_variant	MODIFIER
hilic_5455	467.256	278.1			6	78532510	C	T	T	434	-0.897509	0.136878	1.61062e-10	0.0803998	NA	NA	intergenic_variant	MODIFIER
c18_2861	378.889	191.6			5	141560458	A	G	G	429	-0.717749	0.109485	1.6434e-10	0.0871107	DIAPH1	HGNC:2876	intron_variant	MODIFIER
c18_1463	240.994	25.6		5-(methylthio)-23-Dioxopentyl phosphate (HMDB0059620) and 3 other annotations	20	16237054	C	T	T	431	0.624835	0.0953364	1.65228e-10	0.0377639	AL161941.1	NA	intron_variant&non_coding_transcript_variant	MODIFIER
c18_524	146.018	35.6		Oxoglutaric acid (HMDB0000208) and 5 other annotations	1	28961496	C	T	T	429	-0.828988	0.126476	1.65506e-10	0.127541	EPB41	HGNC:3377	intron_variant	MODIFIER
c18_2254	316.948	51.2		Mitotane (HMDB0014786) and 4 other annotations	5	14834952	A	G	G	437	-0.502433	0.076728	1.68697e-10	0.0905137	ANKH	HGNC:15492	intron_variant	MODIFIER
c18_5031	694.958	178.5			12	124551843	G	A	A	433	-1.34419	0.205234	1.68946e-10	0.0435038	NCOR2	HGNC:7673	intron_variant	MODIFIER
hilic_7711	803.54	40.5			19	23220075	T	G	G	428	0.357552	0.054585	1.70165e-10	0.0637821	ZNF724	HGNC:32460	downstream_gene_variant	MODIFIER
c18_524	146.018	35.6		Oxoglutaric acid (HMDB0000208) and 5 other annotations	1	28903326	C	T	T	429	-0.828408	0.126483	1.70561e-10	0.124703	EPB41	HGNC:3377	intron_variant	MODIFIER
c18_2019	294.215	167.1		1213-Epoxy-915-octadecadienoic acid (HMDB0031088) and 60 other annotations	1	114716978	G	T	T	432	-1.21628	0.185744	1.70823e-10	0.110934	NRAS	HGNC:7989	upstream_gene_variant	MODIFIER
hilic_6313	585.271	59.6	Bilirubin (HMDB0000054)		2	233764663	C	T	T	438	0.652042	0.0996221	1.71475e-10	0.364756	UGT1A4	HGNC:12536	intron_variant	MODIFIER
hilic_7175	713.066	26			4	175293024	C	T	T	429	-0.511407	0.0781018	1.7225e-10	0.080496	AC095050.2	NA	downstream_gene_variant	MODIFIER
c18_3591	458.867	52			5	159498575	G	A	A	438	-0.900139	0.137549	1.72559e-10	0.0469686	AC008703.1	NA	intron_variant&non_coding_transcript_variant	MODIFIER
hilic_8678	1161.82	92.5			2	22995383	T	G	G	435	0.349264	0.0533618	1.72638e-10	0.122875	NA	NA	intergenic_variant	MODIFIER
hilic_2781	239.105	100.7			5	36204236	A	G	G	430	1.65623	0.252983	1.73043e-10	0.0453841	NADK2	HGNC:26404	intron_variant	MODIFIER
c18_2793	373.223	99.7		Tsangane L 3-glucoside (HMDB0040824)	5	53050697	G	A	A	432	-1.20641	0.184303	1.73289e-10	0.0798327	ITGA2	HGNC:6137	intron_variant	MODIFIER
hilic_1139	150.049	134.8			2	41940941	G	A	A	433	-0.972452	0.148575	1.73456e-10	0.0967638	C2orf91	HGNC:42966	intron_variant	MODIFIER
c18_524	146.018	35.6		Oxoglutaric acid (HMDB0000208) and 5 other annotations	1	28972497	A	G	G	428	-0.828549	0.126551	1.73526e-10	0.127383	EPB41	HGNC:3377	intron_variant	MODIFIER
c18_4647	606.242	133.8		Phaeophorbide b (HMDB0031149)	2	233764076	T	G	G	436	0.370836	0.0566762	1.74475e-10	0.36361	UGT1A4	HGNC:12536	intron_variant	MODIFIER
hilic_1877	186.185	30.4			2	86442426	C	G	G	433	-0.526314	0.0804253	1.74601e-10	0.0789444	KDM3A	HGNC:20815	intron_variant	MODIFIER
hilic_7185	715.063	23.8			15	41220861	T	C	C	435	0.388706	0.059414	1.7569e-10	0.0433468	EXD1	HGNC:28507	intron_variant	MODIFIER
hilic_1697	177.087	286.7		Alanyl-Serine (HMDB0028696) and 4 other annotations	17	74854994	G	A	A	433	0.621543	0.0949937	1.75815e-10	0.13513	GRIN2C	HGNC:4587	synonymous_variant	LOW
c18_2299	322.895	59.1			2	10908496	G	A	A	436	-0.673436	0.102981	1.78404e-10	0.0483898	KCNF1	HGNC:6246	upstream_gene_variant	MODIFIER
c18_4716	620.355	207			8	70715487	C	T	T	430	-0.61134	0.0934974	1.81887e-10	0.0740337	XKR9	HGNC:20937	intron_variant	MODIFIER
c18_4583	594.339	200.7			5	52168783	C	T	T	434	-1.10314	0.16876	1.82153e-10	0.0559854	NA	NA	intergenic_variant	MODIFIER
hilic_5950	531.329	63.5		3-keto Fusidic acid (HMDB0060745)	1	209077491	T	C	C	432	-1.01362	0.155075	1.83506e-10	0.0951273	LOC107985255	NA	intron_variant&non_coding_transcript_variant	MODIFIER
hilic_6313	585.271	59.6	Bilirubin (HMDB0000054)		2	233763993	G	T	T	438	0.660592	0.101126	1.85329e-10	0.359193	UGT1A4	HGNC:12536	intron_variant	MODIFIER
c18_4315	557.322	299.2			10	55125879	C	G	G	436	-0.705596	0.108008	1.85656e-10	0.0516201	PCDH15	HGNC:14674	intron_variant	MODIFIER
hilic_6313	585.271	59.6	Bilirubin (HMDB0000054)		2	233764076	T	G	G	438	0.65413	0.100142	1.85703e-10	0.36361	UGT1A4	HGNC:12536	intron_variant	MODIFIER
hilic_6529	615.231	96.7			16	10777238	A	C	C	432	-0.190622	0.0291877	1.8965e-10	0.107007	TVP23A	HGNC:20398	intron_variant	MODIFIER
hilic_4074	332.948	26.6			6	19037901	T	G	G	434	-0.657673	0.100727	1.90618e-10	0.217941	LOC105374958	NA	intron_variant&non_coding_transcript_variant	MODIFIER
c18_4012	513.058	189.1			15	60813442	G	C	C	435	-0.839278	0.12855	1.90687e-10	4.18848e-05	RORA	HGNC:10258	intron_variant	MODIFIER
c18_3424	437.901	297.7			1	41821081	A	G	G	431	0.689735	0.105649	1.92787e-10	0.0837944	HIVEP3	HGNC:13561	intron_variant	MODIFIER
hilic_8316	965.644	59.7			1	203176865	G	A	A	437	-0.646682	0.0991068	1.94124e-10	0.0531405	MYBPH	HGNC:7552	upstream_gene_variant	MODIFIER
hilic_7185	715.063	23.8			15	40960994	C	G	G	433	0.388627	0.0595498	1.94803e-10	0.0449786	CHAC1	HGNC:28680	downstream_gene_variant	MODIFIER
hilic_943	139.963	25.3			3	97494643	C	A	A	428	-1.34074	0.20547	1.98148e-10	0.0857173	EPHA6	HGNC:19296	intron_variant	MODIFIER
c18_4767	630.377	226.6			7	26747413	G	A	A	429	-1.31791	0.20206	2.01162e-10	0.0564829	SKAP2	HGNC:15687	intron_variant	MODIFIER
c18_492	143.071	294.1		Tetrahydrofurfuryl acetate (HMDB0031176) and 14 other annotations	1	158908580	A	G	G	435	-0.669939	0.102762	2.01996e-10	0.0721048	NA	NA	intergenic_variant	MODIFIER
hilic_943	139.963	25.3			3	97383986	C	G	G	428	-1.34071	0.205585	2.02766e-10	0.0915225	EPHA6	HGNC:19296	intron_variant	MODIFIER
c18_4647	606.242	133.8		Phaeophorbide b (HMDB0031149)	2	233695584	C	A	A	435	0.391637	0.0600797	2.02838e-10	0.291869	UGT1A6	HGNC:12538	intron_variant	MODIFIER
hilic_4144	338.901	116.6			11	81399381	A	G	G	429	-1.14766	0.176018	2.03919e-10	0.0491569	AP003464.1	NA	intron_variant&non_coding_transcript_variant	MODIFIER
hilic_4942	404.987	131.1			21	25781137	G	A	A	431	-0.470666	0.0722205	2.06699e-10	0.092449	NA	NA	intergenic_variant	MODIFIER
hilic_4144	338.901	116.6			11	81463238	G	C	C	429	-1.14745	0.17605	2.06846e-10	0.0631733	NA	NA	intergenic_variant	MODIFIER
hilic_7185	715.063	23.8			4	165932987	A	G	G	435	0.398308	0.0611348	2.07039e-10	0.0611086	TLL1	HGNC:11843	intron_variant	MODIFIER
hilic_3438	285.221	38.8		delta6-Dehydroferruginol (HMDB0035151) and 24 other annotations	15	39957849	G	C	C	433	0.38296	0.0587761	2.07599e-10	0.104903	EIF2AK4	HGNC:19687	intron_variant	MODIFIER
hilic_5709	500.323	55.6			3	182356112	C	G	G	431	-1.19268	0.183054	2.08737e-10	0.0987123	NA	NA	intergenic_variant	MODIFIER
hilic_6313	585.271	59.6	Bilirubin (HMDB0000054)		2	233688441	C	G	G	438	0.670945	0.103038	2.10138e-10	0.297948	UGT1A9	HGNC:12541	intron_variant	MODIFIER
hilic_6313	585.271	59.6	Bilirubin (HMDB0000054)		2	233693545	A	G	G	438	0.670945	0.103038	2.10138e-10	0.299748	UGT1A6	HGNC:12538	missense_variant	MODERATE
hilic_1914	188.957	44.2			5	58487583	G	A	A	431	-1.07512	0.165053	2.1085e-10	0.0616442	GAPT	HGNC:26588	upstream_gene_variant	MODIFIER
c18_1383	233.155	296.1		Marasmene (HMDB0036035) and 71 other annotations	4	167528850	A	T	T	434	-0.672601	0.103297	2.12446e-10	0.0405264	NA	NA	intergenic_variant	MODIFIER
hilic_5206	435.764	80.6			3	25481226	C	A	A	435	-0.529469	0.081325	2.13029e-10	0.12616	RARB	HGNC:9865	intron_variant	MODIFIER
hilic_5514	476.037	136			11	21161172	A	G	G	437	0.900331	0.138344	2.15421e-10	0.0878258	NELL1	HGNC:7750	intron_variant	MODIFIER
hilic_3299	275.865	91.2		Bromoxynil;35-Dibromo-4-hydroxybenzonitrile (KEGG:C04178)	5	1686052	C	A	A	431	0.823335	0.126489	2.16866e-10	0.0647065	NA	NA	intergenic_variant	MODIFIER
c18_5528	1046.65	208.7			14	104442787	C	T	T	427	0.745485	0.114516	2.17941e-10	0.153164	NA	NA	regulatory_region_variant	MODIFIER
hilic_6227	572.22	96.9			20	1282258	A	G	G	434	0.269877	0.0414835	2.19922e-10	0.13901	SNPH	HGNC:15931	intron_variant	MODIFIER
c18_4427	572.293	173.9		1-hexadecanoyl-sn-glycero-3-phospho-(1-myo-inositol) (LMGP06050002); (2R)-2-hydroxy-3-(hydroxy(1S2R3R4S5S6R)-23456-pentahydroxycyclohexyloxyphosphoryl)oxypropyl hexadecanoate (LMGP02060006)	20	10167820	G	A	A	430	-0.954932	0.146755	2.20212e-10	0.18749	SNAP25-AS1	HGNC:44312	intron_variant&non_coding_transcript_variant	MODIFIER
hilic_8316	965.644	59.7			2	198918779	G	A	A	437	-0.644755	0.0991344	2.2079e-10	0.0583717	AC020718.1	NA	intron_variant&non_coding_transcript_variant	MODIFIER
c18_4613	599.06	212.3			3	100129496	T	G	G	434	-0.551679	0.0848179	2.2175e-10	0.0867465	CMSS1	HGNC:28666	intron_variant	MODIFIER
hilic_8316	965.644	59.7			4	183344880	C	T	T	437	-0.644152	0.0990662	2.22934e-10	0.077313	NA	NA	intergenic_variant	MODIFIER
hilic_7711	803.54	40.5			2	85061449	G	T	G	428	0.431095	0.0662653	2.2312e-10	0.917267	KCMF1	HGNC:20589	downstream_gene_variant	MODIFIER
hilic_6313	585.271	59.6	Bilirubin (HMDB0000054)		2	233688675	A	T	T	437	0.671079	0.103216	2.23665e-10	0.299783	UGT1A9	HGNC:12541	intron_variant	MODIFIER
hilic_7034	689.21	262.4	Tetrasaccharide (Glycogen, Stachyose) (HMDB0000757)		2	176470088	G	A	A	432	-1.04935	0.161357	2.24148e-10	0.0854795	NA	NA	intergenic_variant	MODIFIER
c18_4762	628.623	42.1			8	73399752	A	C	C	440	0.265252	0.0408099	2.24862e-10	0.0586476	NA	NA	intergenic_variant	MODIFIER
c18_4722	621.208	269.6			7	107720212	A	T	T	429	-1.01327	0.155822	2.26486e-10	0.0569462	SLC26A4	HGNC:8818	downstream_gene_variant	MODIFIER
c18_5562	1092.73	223.2			6	139797770	C	T	T	433	0.494986	0.0761421	2.2695e-10	0.093102	FILNC1	HGNC:53755	intron_variant&non_coding_transcript_variant	MODIFIER
c18_4842	644.797	41.7			1	201808122	C	T	T	432	-0.552912	0.0850634	2.28613e-10	0.0578305	NAV1	HGNC:15989	missense_variant	MODERATE
c18_280	119.035	271.8		L-Erythrulose (HMDB0006293) and 15 other annotations	12	19906089	C	T	C	427	-0.651446	0.100194	2.28775e-10	0.903474	AC024901.1	NA	intron_variant&non_coding_transcript_variant	MODIFIER
c18_4767	630.377	226.6			18	44856829	G	A	A	429	-1.30837	0.201259	2.28918e-10	0.0607916	SETBP1	HGNC:15573	intron_variant	MODIFIER
hilic_3653	300.217	37.1			2	210267691	A	G	G	437	0.470989	0.0724858	2.29182e-10	0.412431	AC097525.1	NA	downstream_gene_variant	MODIFIER
c18_3591	458.867	52			4	138222671	T	C	C	438	-0.907207	0.139645	2.30223e-10	0.0543607	SLC7A11	HGNC:11059	intron_variant	MODIFIER
hilic_2473	220.093	101.6		Serinyl-Asparagine (HMDB0029034) and 2 other annotations	6	68111286	A	G	G	435	-0.72849	0.112151	2.33092e-10	0.0544214	LOC105377846	NA	intron_variant&non_coding_transcript_variant	MODIFIER
hilic_4175	341.941	77.3			14	53944201	T	C	C	437	-0.20977	0.032298	2.3315e-10	0.426948	MIR5580	HGNC:43482	downstream_gene_variant	MODIFIER
c18_3355	431.025	46.9			4	88907393	C	T	T	432	0.725169	0.111634	2.34305e-10	0.0488657	FAM13A	HGNC:19367	intron_variant	MODIFIER
hilic_6018	540.904	80			8	100693252	G	A	A	435	-0.734401	0.113084	2.34999e-10	0.0654188	PABPC1	HGNC:8554	intron_variant	MODIFIER
hilic_7711	803.54	40.5			8	60936527	A	G	G	428	0.27544	0.0423984	2.35733e-10	0.125841	AC022182.1	NA	intron_variant&non_coding_transcript_variant	MODIFIER
c18_693	164.513	39.5			6	141848344	C	T	T	431	0.853621	0.131425	2.3597e-10	0.165327	LOC105378031	NA	downstream_gene_variant	MODIFIER
hilic_2473	220.093	101.6		Serinyl-Asparagine (HMDB0029034) and 2 other annotations	14	72191973	C	T	T	435	-1.02962	0.158573	2.368e-10	0.13241	RGS6	HGNC:10002	intron_variant	MODIFIER
hilic_8395	997.859	86.7			12	38746733	C	T	T	431	0.68645	0.105708	2.37806e-10	0.0624555	CPNE8	HGNC:23498	intron_variant	MODIFIER
hilic_3904	318.854	73			2	169339436	G	A	A	434	-0.365137	0.0562467	2.39225e-10	0.0608804	LRP2	HGNC:6694	intron_variant	MODIFIER
hilic_8344	975.674	58.4			5	151492950	A	G	G	434	-0.784894	0.120916	2.39952e-10	0.103878	SLC36A1	HGNC:18761	downstream_gene_variant	MODIFIER
hilic_3759	308.005	89.7		Quinoxyfen (KEGG:C18892)	17	68300846	T	C	C	429	-0.733264	0.112947	2.41501e-10	0.117354	ARSG	HGNC:24102	intron_variant	MODIFIER
c18_4733	622.937	59.8			7	33072338	C	T	T	434	-0.869961	0.134044	2.4155e-10	0.0988753	NA	NA	regulatory_region_variant	MODIFIER
hilic_1459	165.939	64.9			2	77890587	A	G	G	432	-0.424882	0.0654734	2.43725e-10	0.046205	AC012494.1	NA	intron_variant&non_coding_transcript_variant	MODIFIER
c18_5570	1104.65	220.3			8	127118469	C	T	T	433	-1.32619	0.204436	2.466e-10	0.0543056	PCAT1	HGNC:43022	intron_variant&non_coding_transcript_variant	MODIFIER
c18_4647	606.242	133.8		Phaeophorbide b (HMDB0031149)	2	233741916	T	C	C	435	0.386581	0.0596015	2.46913e-10	0.331511	UGT1A4	HGNC:12536	intron_variant	MODIFIER
hilic_3381	281.165	44.1			3	64410406	C	T	T	436	0.790769	0.121949	2.4883e-10	0.104048	PRICKLE2	HGNC:20340	intron_variant	MODIFIER
c18_5055	702.847	61.2			9	81781046	G	A	A	432	-0.190098	0.02931	2.49127e-10	0.17312	AL591368.1	NA	downstream_gene_variant	MODIFIER
c18_815	175.962	153.6			10	3819146	G	A	A	428	-1.20851	0.18631	2.50263e-10	0.0825437	AL513303.1	NA	downstream_gene_variant	MODIFIER
c18_5562	1092.73	223.2			6	139818678	A	G	G	433	0.492926	0.076039	2.53415e-10	0.0935929	FILNC1	HGNC:53755	intron_variant&non_coding_transcript_variant	MODIFIER
hilic_8691	1179.69	54.7			10	68484790	G	T	T	434	-0.869665	0.134175	2.54291e-10	0.0433643	SLC25A16	HGNC:10986	intron_variant	MODIFIER
hilic_657	124.087	121.1			2	3969876	A	G	G	428	1.36082	0.20992	2.56397e-10	0.117548	LINC01304	HGNC:50472	intron_variant&non_coding_transcript_variant	MODIFIER
c18_3450	441.247	192.2			8	123490822	T	C	C	434	-0.949405	0.146544	2.58879e-10	0.112135	NA	NA	regulatory_region_variant	MODIFIER
hilic_5325	451.003	278			14	58010024	C	A	A	430	-0.934313	0.144198	2.60112e-10	0.0747306	ARMH4	HGNC:19846	intron_variant	MODIFIER
c18_4647	606.242	133.8		Phaeophorbide b (HMDB0031149)	2	233756119	T	C	C	436	0.393074	0.0606982	2.61995e-10	0.302177	UGT1A4	HGNC:12536	intron_variant	MODIFIER
c18_815	175.962	153.6			2	234300560	T	C	T	428	-1.2068	0.186272	2.62368e-10	0.934662	NA	NA	regulatory_region_variant	MODIFIER
hilic_7929	852.779	80.6			8	130953126	G	T	T	431	-0.528024	0.0815268	2.63714e-10	0.0409138	ADCY8	HGNC:239	intron_variant	MODIFIER
c18_2130	304.926	65.9			14	56893097	G	A	A	436	-0.459572	0.0710055	2.67627e-10	0.0903553	AL161757.4	NA	intron_variant&non_coding_transcript_variant	MODIFIER
hilic_1992	192.746	253.6			4	15173412	G	A	A	433	-1.05575	0.163128	2.70182e-10	0.0838338	C1QTNF7-AS1	HGNC:40683	intron_variant&non_coding_transcript_variant	MODIFIER
c18_4699	616.326	295.8			6	135827325	C	G	G	430	-1.29632	0.200281	2.71121e-10	0.070663	NA	NA	intergenic_variant	MODIFIER
c18_1672	260.884	51.4			15	89515395	G	A	A	428	-0.834858	0.128981	2.72007e-10	0.0880122	AC013391.2	NA	upstream_gene_variant	MODIFIER
hilic_7232	722.659	78.3			2	12780215	T	C	C	436	0.443083	0.068489	2.72407e-10	0.0658369	AC064875.1	NA	downstream_gene_variant	MODIFIER
hilic_951	140.053	48		24-Dimethyl-5-vinylthiazole (HMDB0037285)	7	98718985	A	G	A	433	-0.747695	0.115554	2.72458e-10	0.910927	NA	NA	intergenic_variant	MODIFIER
hilic_5455	467.256	278.1			3	178423191	A	G	G	432	-0.764953	0.118235	2.74303e-10	0.0932738	AC117457.1	NA	intron_variant	MODIFIER
hilic_6313	585.271	59.6	Bilirubin (HMDB0000054)		2	233764593	G	A	A	438	0.679132	0.105019	2.75509e-10	0.329932	UGT1A4	HGNC:12536	intron_variant	MODIFIER
hilic_6313	585.271	59.6	Bilirubin (HMDB0000054)		2	233764593	G	T	T	438	0.679132	0.105019	2.75509e-10	NA	UGT1A4	HGNC:12536	intron_variant	MODIFIER
hilic_3299	275.865	91.2		Bromoxynil;35-Dibromo-4-hydroxybenzonitrile (KEGG:C04178)	6	52571556	A	T	A	430	0.820306	0.126816	2.77747e-10	0.95276	TRAM2	HGNC:16855	intron_variant	MODIFIER
c18_1408	236.62	40.8			5	18674764	T	A	A	428	0.336738	0.0520546	2.78266e-10	0.0911598	NA	NA	intergenic_variant	MODIFIER
c18_3798	484.831	85.9			15	26375733	A	C	C	427	-0.514135	0.0794754	2.78627e-10	0.0812245	NA	NA	intergenic_variant	MODIFIER
c18_980	192.981	34.7			13	71903127	C	T	T	432	-0.372185	0.0575548	2.79533e-10	0.386076	NA	NA	intergenic_variant	MODIFIER
c18_4154	533.178	252.5			4	32681120	G	A	A	433	0.555865	0.0859643	2.79564e-10	0.121817	AC116611.1	NA	intron_variant&non_coding_transcript_variant	MODIFIER
hilic_6021	541.783	80.8			1	178502087	C	T	T	421	-0.551062	0.0851657	2.80336e-10	0.118329	LOC101928866	NA	intron_variant&non_coding_transcript_variant	MODIFIER
hilic_3621	298.246	253.2			10	93154992	C	T	C	437	-1.2746	0.197178	2.80405e-10	0.932689	NA	NA	intergenic_variant	MODIFIER
hilic_2473	220.093	101.6		Serinyl-Asparagine (HMDB0029034) and 2 other annotations	10	103417888	G	T	T	435	-1.02498	0.158545	2.80483e-10	0.0465904	PDCD11	HGNC:13408	missense_variant	MODERATE
hilic_8316	965.644	59.7			4	7365814	C	G	G	437	-0.640354	0.0991002	2.8472e-10	0.0715313	SORCS2	HGNC:16698	intron_variant	MODIFIER
hilic_956	140.118	24.3		NaNa-Dimethylhistamine (HMDB0033438)	1	208130708	G	A	A	430	-1.04404	0.161508	2.84792e-10	0.075043	PLXNA2	HGNC:9100	intron_variant	MODIFIER
hilic_4823	393.141	111.3		Caryoptosidic acid (HMDB0034249); Shanzhiside (KEGG:C17066)	2	239676376	A	G	G	437	0.370942	0.0574071	2.84857e-10	0.0551195	NA	NA	intergenic_variant	MODIFIER
hilic_4823	393.141	111.3		Caryoptosidic acid (HMDB0034249); Shanzhiside (KEGG:C17066)	2	239677219	A	G	G	437	0.370942	0.0574071	2.84857e-10	0.0556165	NA	NA	intergenic_variant	MODIFIER
c18_2712	365.039	169.5			2	14538724	T	G	G	431	-1.19832	0.185399	2.85538e-10	0.0872894	NA	NA	intergenic_variant	MODIFIER
hilic_7076	696.928	85.7			2	87959217	A	G	G	436	0.855006	0.132332	2.86438e-10	0.0531372	RGPD2	NA	intron_variant&non_coding_transcript_variant	MODIFIER
hilic_1992	192.746	253.6			4	15180890	A	G	G	432	-1.05533	0.163311	2.87254e-10	0.0839326	C1QTNF7-AS1	HGNC:40683	intron_variant&non_coding_transcript_variant	MODIFIER
hilic_657	124.087	121.1			10	133443587	A	G	G	429	1.35673	0.209938	2.88496e-10	0.119248	NA	NA	intergenic_variant	MODIFIER
hilic_6487	610.225	67.1			3	55564566	G	A	A	434	0.817018	0.126469	2.89219e-10	0.0615536	ERC2	HGNC:31922	intron_variant	MODIFIER
hilic_7579	780	63.7			1	107301888	G	A	A	432	0.691072	0.106964	2.89469e-10	0.0899763	NTNG1	HGNC:23319	intron_variant	MODIFIER
hilic_1877	186.185	30.4			13	64190680	A	C	C	433	-0.516863	0.0800121	2.90562e-10	0.0399567	NA	NA	intergenic_variant	MODIFIER
c18_2008	293.034	35.1			2	210773205	G	A	A	432	-0.738315	0.114292	2.91069e-10	0.0578072	NA	NA	intergenic_variant	MODIFIER
hilic_1877	186.185	30.4			12	1132448	C	T	T	433	-0.516634	0.0800012	2.94065e-10	0.0476237	ERC1	HGNC:17072	intron_variant	MODIFIER
c18_3434	438.9	80.6			6	93345150	G	A	A	435	-0.242051	0.0374907	2.95423e-10	0.173699	EPHA7	HGNC:3390	intron_variant	MODIFIER
hilic_2755	237.509	197.2			7	55103190	C	T	T	434	-1.16184	0.179945	2.9543e-10	0.0941876	EGFR	HGNC:3236	intron_variant	MODIFIER
hilic_4823	393.141	111.3		Caryoptosidic acid (HMDB0034249); Shanzhiside (KEGG:C17066)	2	239682945	T	C	C	437	0.370592	0.0574112	2.96319e-10	0.0527298	NA	NA	intergenic_variant	MODIFIER
c18_3633	463.026	40			14	50193500	A	C	A	437	0.411474	0.0637458	2.96546e-10	0.875601	SOS2	HGNC:11188	intron_variant	MODIFIER
hilic_8610	1084.44	90.7		Arg-vasopressin;Argipressin;8-L-Arginine vasopressin;AVP;ADH (KEGG:C13662)	10	9180441	T	C	C	433	-0.489451	0.0758145	2.97461e-10	0.0611004	NA	NA	intergenic_variant	MODIFIER
hilic_1257	155.505	291.7			5	126196779	C	T	T	434	0.695638	0.107781	2.99912e-10	0.074211	AC116362.1	NA	intron_variant&non_coding_transcript_variant	MODIFIER
hilic_1877	186.185	30.4			12	1131439	G	A	A	433	-0.516615	0.080041	3.00201e-10	0.0735569	ERC1	HGNC:17072	intron_variant	MODIFIER
hilic_2868	245.138	30.3		Polyethylene oxidized (HMDB0032472)	10	12347851	G	A	A	431	0.859791	0.133205	3.01139e-10	0.0961649	CAMK1D	HGNC:19341	upstream_gene_variant	MODIFIER
hilic_7191	716.304	98.8			3	180423575	T	C	C	436	-0.454574	0.0704588	3.03142e-10	0.109885	LINC02053	HGNC:52893	intron_variant&non_coding_transcript_variant	MODIFIER
hilic_1877	186.185	30.4			2	227376905	A	C	C	432	-0.327216	0.0507119	3.04414e-10	0.109153	TM4SF20	HGNC:26230	intron_variant	MODIFIER
hilic_1257	155.505	291.7			5	126135733	C	T	T	434	0.695067	0.107735	3.04458e-10	0.0513495	AC116362.1	NA	intron_variant&non_coding_transcript_variant	MODIFIER
hilic_7009	685.317	58.7			16	25126861	T	A	A	430	-0.377086	0.0584368	3.05012e-10	0.0785503	LCMT1	HGNC:17557	intron_variant	MODIFIER
hilic_8213	932.301	73.9			10	34827930	C	G	G	436	-0.408489	0.0633396	3.07623e-10	0.0920944	NA	NA	intergenic_variant	MODIFIER
c18_2889	382.81	41.4			9	108639186	T	G	G	434	-1.19045	0.184587	3.08822e-10	0.0833019	NA	NA	regulatory_region_variant	MODIFIER
hilic_6968	678.813	76.7			2	40034712	A	G	A	432	0.575946	0.0892967	3.09263e-10	0.919831	SLC8A1-AS1	HGNC:44102	intron_variant&non_coding_transcript_variant	MODIFIER
c18_4647	606.242	133.8		Phaeophorbide b (HMDB0031149)	2	233740656	G	A	A	436	0.391127	0.0606797	3.14e-10	0.295618	UGT1A4	HGNC:12536	intron_variant	MODIFIER
c18_4819	640.319	278.2			20	38156725	G	A	A	431	-0.970417	0.150553	3.17744e-10	0.0848335	TGM2	HGNC:11778	intron_variant	MODIFIER
c18_49	90.9983	116.3			2	42249536	T	C	C	434	-0.811005	0.125848	3.1816e-10	0.150329	EML4	HGNC:1316	intron_variant	MODIFIER
hilic_3380	281.156	104.5			5	142549303	G	T	T	433	-0.805396	0.124971	3.18187e-10	0.185068	SPRY4-AS1	HGNC:53465	intron_variant&non_coding_transcript_variant	MODIFIER
hilic_3182	267.211	43.5			19	7976816	G	A	A	432	-1.03387	0.16044	3.2034e-10	0.0851978	ELAVL1	HGNC:3312	intron_variant	MODIFIER
hilic_3299	275.865	91.2		Bromoxynil;35-Dibromo-4-hydroxybenzonitrile (KEGG:C04178)	17	72039555	A	G	G	431	0.816319	0.126697	3.22738e-10	0.0828881	LINC01152	HGNC:16752	non_coding_transcript_exon_variant	MODIFIER
c18_2863	379.012	47.8		6-Thioxanthylic acid (HMDB0060792) and 11 other annotations	15	101265186	A	G	G	436	-0.785404	0.12194	3.23342e-10	0.0610747	NA	NA	intergenic_variant	MODIFIER
c18_3633	463.026	40			14	50166670	A	C	A	437	0.410784	0.0637951	3.26073e-10	0.900531	SOS2	HGNC:11188	intron_variant	MODIFIER
hilic_3208	269.002	125.5		Fenson (KEGG:C19030)	21	19086994	T	G	G	434	0.28175	0.0437508	3.26781e-10	0.1099	NA	NA	intergenic_variant	MODIFIER
hilic_5281	446.325	46.2		N-(9Z-octadecenoyl)-tyrosine (LMFA08020099); (5Z7E)-(1S3R24R)-23-aza-22-oxo-910-seco-5710(19)-ergostatriene-1325-triol (LMST03010007)	13	102691078	A	G	G	431	-1.04801	0.162711	3.26914e-10	0.0949465	METTL21C	HGNC:33717	intron_variant	MODIFIER
hilic_7880	840.315	89.8			18	77156949	G	A	A	435	0.253775	0.0394097	3.26957e-10	0.051343	NA	NA	intergenic_variant	MODIFIER
hilic_2868	245.138	30.3		Polyethylene oxidized (HMDB0032472)	10	12350564	G	T	T	431	0.858107	0.133229	3.2709e-10	0.133897	CAMK1D	HGNC:19341	intron_variant	MODIFIER
hilic_1401	162.132	106.9		N(6)-Methyllysine (HMDB0002038) and 2 other annotations	10	98388247	T	C	C	435	-0.459099	0.0712974	3.27356e-10	0.438218	PYROXD2	HGNC:23517	intron_variant	MODIFIER
hilic_4882	399.127	130.5		5-(35-Dihydroxyphenyl)-gamma-valerolactone-O-glucuronide-O-methyl (HMDB0060030) and 5 other annotations	6	30488109	G	A	A	436	-0.882123	0.137002	3.27526e-10	0.0800417	HLA-E	HGNC:4962	upstream_gene_variant	MODIFIER
c18_5583	1133.67	208.1			6	119628627	A	G	G	431	0.708299	0.109987	3.2903e-10	0.186878	LOC105377975	NA	intron_variant&non_coding_transcript_variant	MODIFIER
hilic_6313	585.271	59.6	Bilirubin (HMDB0000054)		2	233741916	T	C	C	437	0.674915	0.104846	3.29858e-10	0.331511	UGT1A4	HGNC:12536	intron_variant	MODIFIER
c18_5217	788.542	290		PS(18:018:1(9Z)) (HMDB0010163) and 17 other annotations	1	84941926	T	C	C	432	-1.53676	0.238676	3.30562e-10	0.0770575	MCOLN2	HGNC:13357	intron_variant	MODIFIER
c18_4889	655.306	195.4			1	222530011	A	T	T	431	1.11799	0.173628	3.30743e-10	0.082035	HHIPL2	HGNC:25842	intron_variant	MODIFIER
hilic_4004	327.918	155.2			13	42239493	A	G	G	433	-0.671147	0.10425	3.31496e-10	0.101412	DGKH	HGNC:2854	intron_variant&non_coding_transcript_variant	MODIFIER
hilic_6796	654.178	87.8		Cyanidin 3-(6-acetylglucoside)-5-glucoside (LMPK12010152) and 3 other annotations	10	105285335	C	T	T	429	-0.970005	0.150651	3.32737e-10	0.0589936	NA	NA	intergenic_variant	MODIFIER
c18_3633	463.026	40			14	50173816	T	A	T	437	0.410563	0.0637947	3.32839e-10	0.898905	SOS2	HGNC:11188	intron_variant	MODIFIER
hilic_7431	754.883	83.8			15	98548191	A	C	C	436	0.577802	0.0897932	3.35358e-10	0.0676774	FAM169B	HGNC:26835	upstream_gene_variant	MODIFIER
hilic_6487	610.225	67.1			3	193097491	C	T	T	434	0.582866	0.0905753	3.36164e-10	0.137306	NA	NA	intergenic_variant	MODIFIER
hilic_7605	784.701	77.7			3	14666061	G	A	A	428	-0.289183	0.0449244	3.36816e-10	0.000859742	CCDC174	HGNC:28033	intron_variant	MODIFIER
hilic_6313	585.271	59.6	Bilirubin (HMDB0000054)		2	233702448	T	G	G	438	0.682647	0.106135	3.39855e-10	0.295262	UGT1A6	HGNC:12538	intron_variant	MODIFIER
hilic_6796	654.178	87.8		Cyanidin 3-(6-acetylglucoside)-5-glucoside (LMPK12010152) and 3 other annotations	10	105325235	A	G	G	430	-0.968813	0.150569	3.40868e-10	0.0479251	LOC105378466	NA	upstream_gene_variant	MODIFIER
hilic_6796	654.178	87.8		Cyanidin 3-(6-acetylglucoside)-5-glucoside (LMPK12010152) and 3 other annotations	10	105330408	G	A	A	430	-0.968813	0.150569	3.40868e-10	0.0466439	LOC105378466	NA	intron_variant&non_coding_transcript_variant	MODIFIER
hilic_1877	186.185	30.4			11	20120902	T	C	C	433	-0.51089	0.0794372	3.44626e-10	0.0574926	NAV2-AS1	HGNC:40744	upstream_gene_variant	MODIFIER
hilic_4605	374.73	79.6			20	17091594	C	T	T	438	-0.6805	0.10584	3.44627e-10	0.0629655	NA	NA	intergenic_variant	MODIFIER
c18_1354	230.956	158.2			12	132997884	C	T	T	437	-0.905854	0.14089	3.4539e-10	0.0595216	ZNF26	HGNC:13053	intron_variant	MODIFIER
hilic_185	97.9913	273.2			6	62212943	C	A	A	431	-0.618316	0.0961364	3.45593e-10	0.183307	KHDRBS2	HGNC:18114	intron_variant	MODIFIER
c18_4025	514.702	42.2			15	100924428	C	G	G	434	0.200156	0.0311277	3.46367e-10	0.0667858	LRRK1	HGNC:18608	intron_variant	MODIFIER
c18_3596	458.951	52.8			18	41304906	G	C	C	429	-0.579083	0.0900398	3.47668e-10	0.095653	NA	NA	intergenic_variant	MODIFIER
hilic_7185	715.063	23.8			10	121221230	C	A	A	435	0.393274	0.0611795	3.4968e-10	0.076244	NA	NA	intergenic_variant	MODIFIER
hilic_7586	781.748	89.3			10	20765957	G	A	A	436	0.611503	0.0951344	3.49789e-10	0.0572668	NA	NA	intergenic_variant	MODIFIER
hilic_1354	160.097	280.2		Calystegine A7 (HMDB0036384) and 17 other annotations	5	31989069	A	G	G	435	-1.36033	0.211631	3.50423e-10	0.0598975	PDZD2	HGNC:18486	intron_variant	MODIFIER
hilic_1992	192.746	253.6			19	3179023	G	A	A	432	0.911233	0.141752	3.51642e-10	0.0593716	S1PR4	HGNC:3170	synonymous_variant	LOW
hilic_6313	585.271	59.6	Bilirubin (HMDB0000054)		2	233756119	T	C	C	438	0.688524	0.107186	3.57018e-10	0.302177	UGT1A4	HGNC:12536	intron_variant	MODIFIER
hilic_6923	672.328	73.1			10	20472258	T	G	G	434	-0.823239	0.12813	3.57185e-10	0.116493	NA	NA	intergenic_variant	MODIFIER
hilic_2822	242.113	91		5-Methyldeoxycytidine (HMDB0002224) and 2 other annotations	2	137166191	C	T	T	433	0.540631	0.0841467	3.58326e-10	0.0695258	THSD7B	HGNC:29348	intron_variant	MODIFIER
hilic_3208	269.002	125.5		Fenson (KEGG:C19030)	10	123556616	C	G	G	434	0.56133	0.0873762	3.58751e-10	0.0852974	LOC105378531	NA	non_coding_transcript_exon_variant	MODIFIER
hilic_2285	209.538	138.9			2	105893728	C	T	T	429	-0.646443	0.100597	3.58947e-10	0.245778	NCK2	HGNC:7665	3_prime_UTR_variant	MODIFIER
c18_5571	1105.65	204.8			5	75959468	A	G	G	433	-0.340871	0.0530632	3.60467e-10	0.0821718	SV2C	NA	intron_variant	MODIFIER
c18_4767	630.377	226.6			1	166295006	C	T	T	428	-1.29593	0.201711	3.62821e-10	0.0756638	LOC112268276	NA	intron_variant&non_coding_transcript_variant	MODIFIER
c18_2715	365.246	252.3			15	62820803	A	G	G	431	-0.657242	0.102336	3.65274e-10	0.0565773	TLN2	HGNC:15447	intron_variant	MODIFIER
hilic_4882	399.127	130.5		5-(35-Dihydroxyphenyl)-gamma-valerolactone-O-glucuronide-O-methyl (HMDB0060030) and 5 other annotations	6	30446130	C	T	T	436	-0.879205	0.136982	3.70025e-10	0.070881	NA	NA	intergenic_variant	MODIFIER
hilic_2476	220.178	24			7	135767626	C	A	A	430	-0.892579	0.139044	3.7272e-10	0.139324	LOC105375522	NA	intron_variant&non_coding_transcript_variant	MODIFIER
c18_3577	456.744	42.1			3	188497329	C	T	T	433	-0.393522	0.0613158	3.73441e-10	0.0724248	LPP	HGNC:6679	intron_variant	MODIFIER
hilic_4378	355.991	19.2			10	21120828	G	A	A	431	-1.217	0.189698	3.80778e-10	0.106293	C10orf113	HGNC:31447	downstream_gene_variant	MODIFIER
hilic_8716	1225.87	57.4			7	144433417	A	G	G	432	-0.457232	0.0712802	3.81924e-10	0.143766	PPIAP83	HGNC:53707	downstream_gene_variant	MODIFIER
hilic_4882	399.127	130.5		5-(35-Dihydroxyphenyl)-gamma-valerolactone-O-glucuronide-O-methyl (HMDB0060030) and 5 other annotations	6	30412589	A	T	T	436	-0.87833	0.136961	3.82193e-10	0.0707674	MICC	HGNC:7092	upstream_gene_variant	MODIFIER
hilic_4882	399.127	130.5		5-(35-Dihydroxyphenyl)-gamma-valerolactone-O-glucuronide-O-methyl (HMDB0060030) and 5 other annotations	6	30477699	G	A	A	436	-0.878296	0.136966	3.83211e-10	0.0726248	NA	NA	intergenic_variant	MODIFIER
hilic_4882	399.127	130.5		5-(35-Dihydroxyphenyl)-gamma-valerolactone-O-glucuronide-O-methyl (HMDB0060030) and 5 other annotations	6	30485936	C	T	T	436	-0.878296	0.136966	3.83211e-10	0.0723782	HLA-E	HGNC:4962	upstream_gene_variant	MODIFIER
hilic_6261	577.283	69.3		Atractyloside I (KEGG:C17866)	1	65233192	G	A	A	428	-1.36966	0.213611	3.91442e-10	0.0355511	AK4	HGNC:363	downstream_gene_variant	MODIFIER
c18_4835	643.509	41.6			2	149513084	C	T	T	432	-0.551919	0.08611	3.93748e-10	0.0629861	NA	NA	intergenic_variant	MODIFIER
hilic_6021	541.783	80.8			10	103826283	C	T	T	429	-0.835688	0.13045	4.04235e-10	0.0474385	SH3PXD2A	HGNC:23664	intron_variant	MODIFIER
hilic_5106	422.881	81.9			7	121621894	T	C	C	435	-0.90722	0.141675	4.0526e-10	0.0707708	NA	NA	intergenic_variant	MODIFIER
hilic_6018	540.904	80			8	100763077	T	C	C	435	-0.671245	0.104836	4.07016e-10	0.079919	NA	NA	regulatory_region_variant	MODIFIER
hilic_5861	518.979	83.3			13	42985224	G	A	A	428	-1.13338	0.176953	4.08032e-10	0.088425	EPSTI1	HGNC:16465	intron_variant	MODIFIER
hilic_4585	372.994	278.8			18	24584734	T	C	T	433	-0.941078	0.146977	4.08655e-10	0.902241	LINC01915	HGNC:52734	intron_variant&non_coding_transcript_variant	MODIFIER
c18_2863	379.012	47.8		6-Thioxanthylic acid (HMDB0060792) and 11 other annotations	7	74078660	G	A	A	436	0.783303	0.122363	4.09352e-10	0.103203	LIMK1	HGNC:6613	upstream_gene_variant	MODIFIER
c18_1310	227.041	277.6		Chloromethiuron (KEGG:C19026)	2	236079769	C	A	A	429	0.774884	0.121002	4.09743e-10	0.116032	AGAP1	HGNC:16922	intron_variant	MODIFIER
c18_3944	504.873	63.1			2	195016911	T	C	C	431	0.724137	0.113097	4.10651e-10	0.118989	AC010983.1	NA	intron_variant&non_coding_transcript_variant	MODIFIER
c18_3133	406.495	282.1			2	54516323	G	A	A	429	-1.22962	0.19203	4.11327e-10	0.0720232	SPTBN1	HGNC:11275	intron_variant	MODIFIER
c18_5396	867.597	277.7			6	40649685	C	A	A	433	-1.27806	0.199651	4.12054e-10	0.153668	NA	NA	regulatory_region_variant	MODIFIER
hilic_7716	804.403	76.3			22	28297508	T	C	C	433	-0.385838	0.0602772	4.1311e-10	0.149085	TTC28	HGNC:29179	intron_variant	MODIFIER
hilic_6336	588.342	63.8			21	20930355	G	A	A	429	-0.836626	0.130673	4.13373e-10	0.100007	NA	NA	intergenic_variant	MODIFIER
c18_4784	634.164	251.6		Perphenazine maleate (KEGG:C13540)	8	64113580	C	T	T	434	-0.835463	0.130545	4.15261e-10	0.0866778	LINC01414	HGNC:50707	intron_variant&non_coding_transcript_variant	MODIFIER
hilic_6776	651.064	87			5	180457733	T	G	G	433	-1.36904	0.21391	4.15568e-10	0.0588116	NA	NA	intergenic_variant	MODIFIER
hilic_6319	586.273	48.1		4E15Z-Bilirubin IXa (HMDB0000488) and 5 other annotations	2	233756119	T	C	C	434	0.647576	0.101196	4.16784e-10	0.302177	UGT1A4	HGNC:12536	intron_variant	MODIFIER
hilic_6487	610.225	67.1			2	212374778	T	C	C	434	0.931071	0.145525	4.19795e-10	0.052877	ERBB4	HGNC:3432	intron_variant	MODIFIER
c18_5561	1091.73	223			13	37323109	A	T	T	428	0.586398	0.0916365	4.22441e-10	0.070468	NA	NA	intergenic_variant	MODIFIER
hilic_300	104.053	81.1		()-2-Methylthiazolidine (HMDB0031682)	16	26533291	C	A	A	432	-1.19275	0.186465	4.25061e-10	0.15475	NA	NA	intergenic_variant	MODIFIER
hilic_3208	269.002	125.5		Fenson (KEGG:C19030)	4	62993388	A	G	G	434	0.559282	0.0874506	4.26349e-10	0.0454964	NA	NA	intergenic_variant	MODIFIER
c18_2056	297.883	40.7			12	103473030	C	A	A	432	-0.941455	0.147197	4.2698e-10	0.0580044	C12orf42	HGNC:24729	intron_variant	MODIFIER
hilic_81	90.5258	282.9			7	136617355	A	C	C	430	-1.079	0.168724	4.30968e-10	0.113718	NA	NA	intergenic_variant	MODIFIER
hilic_3751	307.096	31.8		23-Dihydro-23-dihydroxy-4-(4-hydroxyphenyl)-1H-phenalen-1-one (HMDB0032848) and 3 other annotations	13	80016698	A	G	G	427	0.859312	0.134362	4.32725e-10	0.134625	LINC01080	HGNC:49123	intron_variant&non_coding_transcript_variant	MODIFIER
hilic_4874	398.736	79			12	49640751	C	T	T	437	-0.56289	0.0880771	4.35169e-10	0.0483862	FMNL3	HGNC:23698	3_prime_UTR_variant	MODIFIER
hilic_1205	153.055	23.8	Mandelic acid (HMDB0000703); Methoxybenzoic acid (2 or 3) (HMDB0032604;HMDB0032606); Hydroxyphenylacetic acid (p,o, or m) (HMDB0000020;HMDB0000669;HMDB0000440); Resorscinol monoacetate		7	153912305	C	T	T	432	0.499626	0.0781794	4.40229e-10	0.0893638	DPP6	HGNC:3010	intron_variant&non_coding_transcript_variant	MODIFIER
c18_2299	322.895	59.1			14	26753061	A	G	G	436	-0.417642	0.0653684	4.40882e-10	0.133676	AL110292.1	NA	intron_variant&non_coding_transcript_variant	MODIFIER
hilic_3208	269.002	125.5		Fenson (KEGG:C19030)	2	62322310	C	A	C	434	0.559361	0.0875499	4.4281e-10	0.923488	NA	NA	regulatory_region_variant	MODIFIER
c18_5231	794.662	41.4			8	74605548	G	C	C	432	0.384397	0.0601611	4.43653e-10	0.0655306	AC115837.2	NA	downstream_gene_variant	MODIFIER
hilic_4947	405.426	285.1			7	149801805	A	G	G	431	-1.17491	0.183872	4.43728e-10	0.116412	SSPO	HGNC:21998	non_coding_transcript_exon_variant	MODIFIER
c18_358	129.047	43.6			18	67706622	T	G	G	433	-0.36087	0.0564883	4.45463e-10	0.235488	AC114689.3	NA	intron_variant&non_coding_transcript_variant	MODIFIER
hilic_5890	522.96	284.1			3	34933717	C	T	T	427	-0.817591	0.127945	4.46665e-10	0.0358667	LOC101928135	NA	intron_variant&non_coding_transcript_variant	MODIFIER
hilic_1781	181.072	193.9		Theophylline (HMDB0001889) and 5 other annotations	5	75002992	C	T	T	434	-0.996817	0.156057	4.46854e-10	0.144151	AC116337.3	NA	intron_variant&non_coding_transcript_variant	MODIFIER
hilic_8678	1161.82	92.5			21	27979269	T	C	C	435	0.671658	0.105159	4.47118e-10	0.0590194	AJ006995.1	NA	intron_variant&non_coding_transcript_variant	MODIFIER
hilic_3208	269.002	125.5		Fenson (KEGG:C19030)	5	58025046	A	T	T	433	0.557633	0.0872978	4.4732e-10	0.199766	NA	NA	intergenic_variant	MODIFIER
c18_2511	345.284	234.4			18	40699856	G	A	A	430	0.401516	0.0628524	4.4887e-10	0.104012	NA	NA	intergenic_variant	MODIFIER
c18_4649	606.341	186.2			6	37602284	T	A	A	428	-0.782424	0.122468	4.49292e-10	0.11055	NA	NA	intergenic_variant	MODIFIER
hilic_7205	718.573	50.7		PC(o-16:016:1(9Z)) (HMDB0013404) and 18 other annotations	7	139994862	C	T	T	436	-0.460265	0.0720973	4.54509e-10	0.14486	TBXAS1	HGNC:11609	intron_variant	MODIFIER
c18_1383	233.155	296.1		Marasmene (HMDB0036035) and 71 other annotations	20	47932478	C	T	T	434	-0.659121	0.103249	4.56888e-10	0.056789	NA	NA	intergenic_variant	MODIFIER
hilic_8678	1161.82	92.5			21	27998457	T	C	C	435	0.671495	0.105196	4.57357e-10	0.0691355	NA	NA	intergenic_variant	MODIFIER
c18_2319	324.907	161.2			2	229254562	C	T	C	433	-0.881178	0.13805	4.59967e-10	0.937199	PID1	HGNC:26084	intron_variant	MODIFIER
c18_3434	438.9	80.6			7	93496252	C	A	A	435	-0.386341	0.0605387	4.61564e-10	0.0710254	CALCR	HGNC:1440	intron_variant	MODIFIER
c18_1739	267.114	172.2		N-Butyl-beta-carboline-3-carboxylate (KEGG:C13805) and 2 other annotations	14	83966554	T	C	C	430	-1.14684	0.179673	4.63285e-10	0.0412797	NA	NA	intergenic_variant	MODIFIER
c18_2820	375.264	249.7			7	3929671	A	G	G	432	-0.49768	0.077996	4.6702e-10	0.0542269	SDK1	HGNC:19307	intron_variant	MODIFIER
c18_1189	215.002	44.4			6	98926524	G	A	A	430	-1.37467	0.215448	4.70043e-10	0.0544313	FBXL4	HGNC:13601	synonymous_variant	LOW
c18_2511	345.284	234.4			18	40766419	G	A	A	430	0.401293	0.062905	4.7324e-10	0.0933881	NA	NA	intergenic_variant	MODIFIER
hilic_4255	348.152	126.5		Mytilin B (HMDB0033442)	10	16257952	C	T	T	429	-0.957781	0.150156	4.76516e-10	0.0617472	NA	NA	intergenic_variant	MODIFIER
hilic_4823	393.141	111.3		Caryoptosidic acid (HMDB0034249); Shanzhiside (KEGG:C17066)	19	23307440	T	C	C	435	0.465824	0.0730553	4.76632e-10	0.101226	ZNF91	HGNC:13166	intron_variant&non_coding_transcript_variant	MODIFIER
c18_3133	406.495	282.1			2	54560455	C	G	G	432	-1.22864	0.192672	4.78233e-10	0.0713437	SPTBN1	HGNC:11275	intron_variant	MODIFIER
hilic_6249	575.909	166.4			2	160023862	C	T	T	436	-0.827915	0.129862	4.78438e-10	0.0665584	PLA2R1	HGNC:9042	intron_variant	MODIFIER
hilic_3208	269.002	125.5		Fenson (KEGG:C19030)	4	30467925	G	A	G	434	0.556873	0.0873412	4.79071e-10	0.916806	NA	NA	intergenic_variant	MODIFIER
c18_3133	406.495	282.1			2	54818019	C	T	T	432	-1.2287	0.192691	4.79131e-10	0.0747782	EML6	HGNC:35412	intron_variant	MODIFIER
hilic_1877	186.185	30.4			8	1935186	T	C	C	433	-0.510222	0.0800305	4.81496e-10	0.0596394	AC019257.8	NA	intron_variant&NMD_transcript_variant	MODIFIER
hilic_8395	997.859	86.7			2	216381214	C	A	C	431	0.13614	0.0213549	4.84233e-10	0.623486	AC098820.3	NA	downstream_gene_variant	MODIFIER
c18_960	190.955	113.6			2	124900232	T	A	A	430	-0.571205	0.0896063	4.86794e-10	0.101707	CNTNAP5	HGNC:18748	intron_variant	MODIFIER
hilic_8316	965.644	59.7			1	82092506	A	C	A	437	0.524366	0.0822975	4.88164e-10	0.940825	NA	NA	intergenic_variant	MODIFIER
hilic_6995	683.51	22.3			3	38762867	G	T	T	431	-0.986212	0.154741	4.89488e-10	0.0908424	SCN10A	HGNC:10582	intron_variant	MODIFIER
c18_3000	392.84	44			12	24393611	T	C	C	430	-0.593616	0.0931357	4.89537e-10	0.136105	SOX5	HGNC:11201	intron_variant	MODIFIER
hilic_3500	289.175	128.2			13	47905517	T	G	G	433	0.647891	0.101672	4.90113e-10	2.31907e-05	LINC00444	NA	intron_variant&non_coding_transcript_variant	MODIFIER
hilic_3126	262.989	77.6			12	83107491	T	G	G	432	-1.29148	0.202676	4.91834e-10	0.0922807	TMTC2	HGNC:25440	intron_variant	MODIFIER
hilic_8691	1179.69	54.7			5	176162087	G	A	A	433	-0.605224	0.0949928	4.93345e-10	0.0588186	AC139491.2	NA	intron_variant&non_coding_transcript_variant	MODIFIER
c18_3133	406.495	282.1			2	54825812	T	G	G	432	-1.22655	0.192532	4.96303e-10	0.0654522	EML6	HGNC:35412	intron_variant	MODIFIER
hilic_3208	269.002	125.5		Fenson (KEGG:C19030)	1	63017624	T	C	T	434	0.558197	0.0876404	4.9841e-10	0.940802	AL162400.3	NA	intron_variant&non_coding_transcript_variant	MODIFIER
c18_417	134.943	38.9			18	71607072	A	G	G	435	-1.51677	0.238158	4.98569e-10	0.0976123	LOC107985179	NA	intron_variant&non_coding_transcript_variant	MODIFIER
hilic_3208	269.002	125.5		Fenson (KEGG:C19030)	10	79349702	C	T	T	434	0.557946	0.0876088	5.00089e-10	0.0376385	PPIF	HGNC:9259	synonymous_variant	LOW
hilic_8180	920.838	87.1			6	114653798	A	G	G	434	-1.51936	0.238594	5.02022e-10	0.0603933	NA	NA	intergenic_variant	MODIFIER
hilic_2677	233.126	105.4			7	88495224	A	G	G	429	-1.03513	0.162525	5.04151e-10	0.0636092	AC002069.2	NA	intron_variant&non_coding_transcript_variant	MODIFIER
c18_3133	406.495	282.1			2	54904643	G	T	T	432	-1.22382	0.192187	5.04573e-10	0.0437295	EML6	HGNC:35412	intron_variant	MODIFIER
hilic_3208	269.002	125.5		Fenson (KEGG:C19030)	4	76610829	T	C	C	434	0.557794	0.0876063	5.04737e-10	0.0824294	SHROOM3	HGNC:30422	intron_variant	MODIFIER
c18_3304	424.894	144			17	38532997	A	G	G	429	-0.273039	0.0428737	5.0603e-10	0.107091	SRCIN1	HGNC:29506	3_prime_UTR_variant	MODIFIER
hilic_3208	269.002	125.5		Fenson (KEGG:C19030)	1	29231956	C	T	T	434	0.55809	0.0876645	5.07314e-10	0.105839	PTPRU	HGNC:9683	upstream_gene_variant	MODIFIER
hilic_3208	269.002	125.5		Fenson (KEGG:C19030)	4	94264544	A	G	G	432	0.555155	0.087203	5.094e-10	0.058417	SMARCAD1	HGNC:18398	intron_variant	MODIFIER
c18_3633	463.026	40			8	87315007	G	A	A	437	-0.637094	0.100104	5.09691e-10	0.056726	CNBD1	HGNC:26663	intron_variant	MODIFIER
hilic_3208	269.002	125.5		Fenson (KEGG:C19030)	1	63030536	G	A	A	434	0.557916	0.0876496	5.10026e-10	0.0838221	AL162400.1	NA	downstream_gene_variant	MODIFIER
hilic_3208	269.002	125.5		Fenson (KEGG:C19030)	6	25367143	C	T	T	434	0.557391	0.0875686	5.10349e-10	0.0465826	CARMIL1	HGNC:21581	intron_variant	MODIFIER
hilic_3208	269.002	125.5		Fenson (KEGG:C19030)	4	30474532	T	C	T	434	0.556758	0.0874716	5.10887e-10	0.891462	NA	NA	intergenic_variant	MODIFIER
hilic_3208	269.002	125.5		Fenson (KEGG:C19030)	16	88330240	C	T	T	434	0.557553	0.087599	5.11445e-10	0.0598392	NA	NA	regulatory_region_variant	MODIFIER
hilic_4823	393.141	111.3		Caryoptosidic acid (HMDB0034249); Shanzhiside (KEGG:C17066)	19	23328416	G	A	A	437	0.464817	0.0730446	5.12332e-10	0.101476	AC010300.1	NA	non_coding_transcript_exon_variant	MODIFIER
hilic_537	117.576	109			4	30291302	A	T	T	431	-1.00451	0.157808	5.13185e-10	0.0700336	NA	NA	intergenic_variant	MODIFIER
hilic_3208	269.002	125.5		Fenson (KEGG:C19030)	4	76644960	C	G	G	433	0.557901	0.0876569	5.13258e-10	0.0699911	SHROOM3	HGNC:30422	intron_variant	MODIFIER
hilic_5972	534.068	65.2			7	18821558	G	A	A	435	0.771514	0.121234	5.13318e-10	0.0452198	HDAC9	HGNC:14065	intron_variant	MODIFIER
c18_3133	406.495	282.1			2	54844356	C	T	T	432	-1.22466	0.192414	5.13909e-10	0.057874	EML6	HGNC:35412	intron_variant	MODIFIER
hilic_1013	143.126	27.7			12	116723171	T	C	C	429	-1.13268	0.177936	5.14482e-10	0.0435662	C12orf49	HGNC:26128	missense_variant	MODERATE
c18_5561	1091.73	223			13	37271568	A	G	G	429	0.585595	0.0919938	5.147e-10	0.0794633	NA	NA	intergenic_variant	MODIFIER
hilic_4861	397.004	129.4			3	16332739	T	C	C	431	-0.428622	0.067345	5.15564e-10	0.176443	RFTN1	HGNC:30278	intron_variant	MODIFIER
c18_65	92.6887	40.6			21	14843201	T	A	T	433	-1.05764	0.166213	5.17663e-10	0.934329	AF127577.4	NA	intron_variant&non_coding_transcript_variant	MODIFIER
c18_3133	406.495	282.1			2	54852557	T	G	G	432	-1.22408	0.192412	5.23184e-10	0.0450599	EML6	HGNC:35412	intron_variant	MODIFIER
c18_2511	345.284	234.4			18	40737266	G	A	A	430	0.399181	0.0627492	5.26112e-10	0.110314	NA	NA	intergenic_variant	MODIFIER
hilic_3208	269.002	125.5		Fenson (KEGG:C19030)	4	63017142	G	T	T	434	0.557413	0.0876559	5.29155e-10	0.0581771	NA	NA	intergenic_variant	MODIFIER
hilic_3208	269.002	125.5		Fenson (KEGG:C19030)	1	152470363	A	G	G	434	0.557324	0.087645	5.29879e-10	0.037388	NA	NA	intergenic_variant	MODIFIER
hilic_5920	527.598	56.7			6	95748246	A	G	G	432	-0.943423	0.148348	5.30108e-10	0.0465772	NA	NA	intergenic_variant	MODIFIER
hilic_4882	399.127	130.5		5-(35-Dihydroxyphenyl)-gamma-valerolactone-O-glucuronide-O-methyl (HMDB0060030) and 5 other annotations	13	83460017	C	T	T	436	-0.866119	0.136226	5.30526e-10	0.0632543	NA	NA	intergenic_variant	MODIFIER
hilic_6776	651.064	87			10	16278636	T	C	C	433	-1.36061	0.21398	5.31949e-10	0.0682282	LINC02654	HGNC:54140	non_coding_transcript_exon_variant	MODIFIER
hilic_5672	495.72	80.7			2	231575548	T	A	A	426	-0.985493	0.154939	5.33915e-10	0.102478	NA	NA	intergenic_variant	MODIFIER
c18_3133	406.495	282.1			2	54865876	A	G	G	432	-1.223	0.192347	5.34004e-10	0.0613189	EML6	HGNC:35412	intron_variant	MODIFIER
hilic_8678	1161.82	92.5			11	120015286	G	A	A	435	0.669339	0.10529	5.34389e-10	0.122597	AP001360.1	NA	upstream_gene_variant	MODIFIER
hilic_3208	269.002	125.5		Fenson (KEGG:C19030)	4	30639396	C	T	C	434	0.556226	0.0874993	5.36068e-10	0.935621	NA	NA	intergenic_variant	MODIFIER
c18_622	156.991	64.2			7	136617355	A	C	C	427	1.21827	0.191577	5.3707e-10	0.113718	NA	NA	intergenic_variant	MODIFIER
c18_2977	390.843	43.7			6	66726868	T	C	C	437	-0.875615	0.137779	5.38103e-10	0.116759	RNU7-66P	HGNC:34162	downstream_gene_variant	MODIFIER
hilic_5672	495.72	80.7			2	198600938	T	C	C	430	-0.984025	0.154794	5.40476e-10	0.0616736	AC019330.1	NA	intron_variant&non_coding_transcript_variant	MODIFIER
hilic_3208	269.002	125.5		Fenson (KEGG:C19030)	4	83506685	G	A	A	434	0.557166	0.0876679	5.40863e-10	0.0637019	RPL30P5	HGNC:36302	downstream_gene_variant	MODIFIER
c18_3633	463.026	40			8	87372461	G	T	T	437	-0.636464	0.100167	5.41823e-10	0.0469223	CNBD1	HGNC:26663	intron_variant	MODIFIER
hilic_4555	371.159	291.9			7	153817508	G	C	C	427	-0.908436	0.142896	5.42915e-10	0.0905857	DPP6	NA	intron_variant	MODIFIER
hilic_5448	466.329	52.3		1-(1Z-octadecenyl)-sn-glycero-3-phosphoethanolamine (LMGP02070002) and 2 other annotations	10	1693007	T	C	C	429	-1.11922	0.176073	5.42966e-10	0.0557479	ADARB2	HGNC:227	intron_variant	MODIFIER
hilic_5452	466.968	160.9			8	23619682	C	T	T	433	-1.0689	0.168201	5.43646e-10	0.106527	NA	NA	intergenic_variant	MODIFIER
hilic_3208	269.002	125.5		Fenson (KEGG:C19030)	7	73556901	C	T	T	434	0.557104	0.0876719	5.4407e-10	0.0918045	BCL7B	HGNC:1005	intron_variant	MODIFIER
hilic_3208	269.002	125.5		Fenson (KEGG:C19030)	7	73557398	C	A	A	434	0.557104	0.0876719	5.4407e-10	0.0897781	BCL7B	HGNC:1005	intron_variant	MODIFIER
hilic_8709	1198.91	58.3			10	116516247	C	T	T	429	0.394491	0.0620693	5.45963e-10	0.0925065	NA	NA	intergenic_variant	MODIFIER
hilic_4468	363.31	46.3			11	28673727	T	C	C	433	-0.386017	0.0607507	5.46207e-10	0.056471	LOC105376602	NA	intron_variant&non_coding_transcript_variant	MODIFIER
hilic_6389	595.254	66.4			3	172037648	A	G	G	429	-0.993506	0.156327	5.47148e-10	0.0763213	FNDC3B	HGNC:24670	upstream_gene_variant	MODIFIER
hilic_4032	330.169	30.8		(S)-Reticuline (HMDB0003601) and 8 other annotations	3	62255531	A	T	T	430	1.52095	0.239336	5.47351e-10	0.0442255	PTPRG	HGNC:9671	intron_variant	MODIFIER
hilic_3208	269.002	125.5		Fenson (KEGG:C19030)	17	73449120	G	C	C	432	0.557491	0.0877373	5.47468e-10	0.0473395	SDK2	HGNC:19308	intron_variant	MODIFIER
c18_2868	379.97	34.1			12	66668185	C	T	T	432	-0.887575	0.139688	5.47775e-10	0.078008	GRIP1	HGNC:18708	intron_variant	MODIFIER
hilic_3208	269.002	125.5		Fenson (KEGG:C19030)	7	156638860	T	C	C	433	0.556478	0.0875844	5.47833e-10	0.0709012	RNF32	HGNC:17118	upstream_gene_variant	MODIFIER
hilic_3208	269.002	125.5		Fenson (KEGG:C19030)	1	63031156	C	T	T	432	0.558146	0.0878428	5.48042e-10	0.0837476	NA	NA	intergenic_variant	MODIFIER
hilic_3208	269.002	125.5		Fenson (KEGG:C19030)	10	127651688	C	T	T	434	0.556504	0.0875983	5.48956e-10	0.0560154	NA	NA	intergenic_variant	MODIFIER
hilic_3208	269.002	125.5		Fenson (KEGG:C19030)	4	75016924	C	T	T	434	0.558264	0.0878819	5.50513e-10	0.0956833	PARM1	HGNC:24536	intron_variant	MODIFIER
hilic_7478	763.961	85.5			9	23342662	C	G	G	433	-0.495412	0.0779923	5.52914e-10	0.137657	AL391117.1	NA	intron_variant&non_coding_transcript_variant	MODIFIER
hilic_2216	204.159	89.3			7	156019470	G	A	A	434	-0.834565	0.131404	5.54701e-10	0.105946	LOC105375597	NA	intron_variant&non_coding_transcript_variant	MODIFIER
c18_520	145.098	41	Lysine (HMDB0000182)		7	12245379	A	C	C	426	1.00678	0.158456	5.56059e-10	0.0610899	TMEM106B	HGNC:22407	downstream_gene_variant	MODIFIER
c18_1911	283.234	292.9			15	25025283	G	A	A	433	0.903942	0.142348	5.58969e-10	0.0618637	AC124312.2	NA	downstream_gene_variant	MODIFIER
c18_60	92.0071	46.5			1	29472998	T	C	T	433	-0.692598	0.10907	5.59581e-10	0.897546	LOC107984933	NA	intron_variant&non_coding_transcript_variant	MODIFIER
c18_3633	463.026	40			8	87243660	C	T	T	437	-0.636026	0.100192	5.61292e-10	0.055397	CNBD1	HGNC:26663	intron_variant	MODIFIER
hilic_3208	269.002	125.5		Fenson (KEGG:C19030)	16	13008973	C	G	G	434	0.556943	0.0877244	5.62591e-10	0.0755043	SHISA9	HGNC:37231	intron_variant	MODIFIER
hilic_3208	269.002	125.5		Fenson (KEGG:C19030)	1	2437582	T	C	C	434	0.556762	0.0877008	5.63779e-10	0.0514173	PLCH2	HGNC:29037	intron_variant	MODIFIER
hilic_3208	269.002	125.5		Fenson (KEGG:C19030)	18	11045407	A	G	A	434	0.556719	0.0877038	5.66129e-10	0.948868	PIEZO2	HGNC:26270	intron_variant	MODIFIER
c18_4762	628.623	42.1			22	29537298	G	A	A	440	0.261681	0.0412393	5.66702e-10	0.0591951	THOC5	HGNC:19074	intron_variant	MODIFIER
hilic_3208	269.002	125.5		Fenson (KEGG:C19030)	6	21255714	G	C	C	434	0.55674	0.0877145	5.67929e-10	0.125103	AL451080.1	NA	intron_variant&non_coding_transcript_variant	MODIFIER
c18_1619	255.197	137.7		Ipomeatetrahydrofuran (HMDB0040904) and 5 other annotations	5	57916145	G	A	A	434	-0.532282	0.0838623	5.68207e-10	0.110382	NA	NA	intergenic_variant	MODIFIER
hilic_1257	155.505	291.7			5	72854368	C	T	T	434	0.683769	0.107734	5.69142e-10	0.0544656	TNPO1	HGNC:6401	intron_variant	MODIFIER
hilic_3208	269.002	125.5		Fenson (KEGG:C19030)	10	3493662	C	T	T	434	0.556432	0.0876765	5.70497e-10	0.0643497	LOC105376360	NA	intron_variant&non_coding_transcript_variant	MODIFIER
hilic_537	117.576	109			4	30234279	A	G	G	431	-1.00276	0.15798	5.70878e-10	0.0516207	NA	NA	intergenic_variant	MODIFIER
c18_3273	420.964	237.4			10	3047332	T	G	G	435	-0.502476	0.079185	5.72077e-10	0.108324	AL731533.3	NA	upstream_gene_variant	MODIFIER
hilic_7201	717.622	49.7			22	46439441	G	A	A	434	-1.21301	0.191148	5.72291e-10	0.0669404	CELSR1	HGNC:1850	intron_variant	MODIFIER
hilic_7421	753.965	85.2			4	185859730	G	A	A	429	-0.760199	0.11976	5.72295e-10	0.0562	SORBS2	HGNC:24098	intron_variant	MODIFIER
hilic_3564	294.848	81.7			4	125852815	T	C	C	432	-0.374069	0.0589457	5.74406e-10	0.0815561	AC104664.1	NA	intron_variant&non_coding_transcript_variant	MODIFIER
hilic_3208	269.002	125.5		Fenson (KEGG:C19030)	1	155108613	G	A	A	434	0.556471	0.0876986	5.74424e-10	0.0477274	NA	NA	regulatory_region_variant	MODIFIER
hilic_5385	457.857	71.6			7	155570810	C	T	T	435	-1.04753	0.165119	5.77106e-10	0.0670335	AC009403.2	NA	intron_variant&non_coding_transcript_variant	MODIFIER
hilic_1459	165.939	64.9			20	16237054	C	T	T	432	-0.478875	0.0754741	5.78158e-10	0.0377639	AL161941.1	NA	intron_variant&non_coding_transcript_variant	MODIFIER
hilic_3208	269.002	125.5		Fenson (KEGG:C19030)	12	12958830	T	A	A	432	0.556979	0.0877882	5.79236e-10	0.0591628	AC007688.3	NA	upstream_gene_variant	MODIFIER
hilic_7231	722.613	74			18	38933087	C	A	A	435	-0.741538	0.116901	5.79949e-10	0.0619755	NA	NA	intergenic_variant	MODIFIER
hilic_3208	269.002	125.5		Fenson (KEGG:C19030)	6	25363394	A	T	T	434	0.556319	0.087698	5.80222e-10	0.0419718	CARMIL1	HGNC:21581	intron_variant	MODIFIER
c18_2588	352.024	47.9			18	2161409	T	C	C	429	0.709209	0.111774	5.81547e-10	0.101798	AP005230.1	NA	intron_variant&non_coding_transcript_variant	MODIFIER
hilic_4884	399.227	98.9		Mitragynine (HMDB0041933) and 4 other annotations	6	1337158	T	A	A	436	-0.261829	0.0412868	5.84208e-10	0.143131	LOC112267978	NA	non_coding_transcript_exon_variant	MODIFIER
hilic_3589	296.258	29.7		sphinga-4E8E10E-trienine (LMSP01080013)	10	88997488	G	A	A	430	0.794191	0.125194	5.84797e-10	0.0769145	FAS	HGNC:11920	intron_variant	MODIFIER
hilic_4823	393.141	111.3		Caryoptosidic acid (HMDB0034249); Shanzhiside (KEGG:C17066)	19	23307454	C	T	T	435	0.463639	0.0731101	5.85626e-10	0.101219	ZNF91	HGNC:13166	intron_variant&non_coding_transcript_variant	MODIFIER
hilic_3208	269.002	125.5		Fenson (KEGG:C19030)	7	73606007	C	G	G	433	0.55691	0.0878109	5.86372e-10	0.0943623	MLXIPL	HGNC:12744	missense_variant	MODERATE
c18_3448	441.02	162.1			9	7038574	G	T	T	429	-0.856042	0.134955	5.87966e-10	0.101298	KDM4C	HGNC:17071	intron_variant	MODIFIER
c18_2130	304.926	65.9			19	30561668	C	T	C	436	-0.37108	0.0585262	5.88708e-10	0.905805	ZNF536	HGNC:29025	downstream_gene_variant	MODIFIER
hilic_5181	432.916	89.1			2	66811207	T	C	C	432	-1.20623	0.190204	5.88924e-10	0.12908	NA	NA	intergenic_variant	MODIFIER
c18_1354	230.956	158.2			2	198630004	C	T	T	437	-0.903407	0.142498	5.89601e-10	0.105898	AC019330.1	NA	upstream_gene_variant	MODIFIER
hilic_6605	626.988	87.7			7	17041050	A	G	G	437	-0.544927	0.0859545	5.89905e-10	0.282001	AC073332.1	NA	intron_variant&non_coding_transcript_variant	MODIFIER
hilic_3208	269.002	125.5		Fenson (KEGG:C19030)	20	57655378	C	T	T	434	0.556163	0.087717	5.91163e-10	0.0321437	PMEPA1	HGNC:14107	intron_variant	MODIFIER
hilic_6064	547.915	81.3			4	3716667	T	C	C	431	-0.64706	0.102039	5.91813e-10	0.0575076	NA	NA	intergenic_variant	MODIFIER
hilic_3208	269.002	125.5		Fenson (KEGG:C19030)	1	36734268	G	A	A	434	0.556115	0.0877149	5.92528e-10	0.0451956	NA	NA	intergenic_variant	MODIFIER
hilic_3208	269.002	125.5		Fenson (KEGG:C19030)	5	177256793	A	G	G	434	0.557684	0.0879637	5.9288e-10	0.0878498	NSD1	HGNC:14234	intron_variant	MODIFIER
c18_5231	794.662	41.4			5	4012576	C	T	T	428	0.241139	0.0380253	5.94888e-10	0.0478412	AC025773.1	NA	downstream_gene_variant	MODIFIER
hilic_6776	651.064	87			2	83261819	C	T	T	433	-1.10511	0.174327	5.96387e-10	0.0456705	LOC105374833	NA	intron_variant&non_coding_transcript_variant	MODIFIER
hilic_3208	269.002	125.5		Fenson (KEGG:C19030)	18	351378	C	T	T	434	0.555963	0.0877086	5.97036e-10	0.0442871	COLEC12	HGNC:16016	intron_variant	MODIFIER
hilic_3208	269.002	125.5		Fenson (KEGG:C19030)	22	49103499	C	T	T	434	0.555957	0.0877111	5.97928e-10	0.0516575	LOC105373086	NA	downstream_gene_variant	MODIFIER
hilic_3208	269.002	125.5		Fenson (KEGG:C19030)	21	24065638	C	T	T	434	0.555899	0.0877064	5.99055e-10	0.0520809	AP000477.3	NA	intron_variant&non_coding_transcript_variant	MODIFIER
hilic_5611	488.199	119.1			7	151688267	C	A	A	436	-1.22194	0.192818	5.99734e-10	0.171261	PRKAG2	HGNC:9386	intron_variant	MODIFIER
hilic_4898	400.229	92.7		Mitragynine (HMDB0041933) and 4 other annotations	8	22583145	A	G	G	424	-0.46411	0.0731864	6.00329e-10	0.0547498	PDLIM2	HGNC:13992	intron_variant	MODIFIER
hilic_6227	572.22	96.9			2	23402223	C	G	G	434	0.52599	0.0829935	6.0069e-10	0.0832553	KLHL29	HGNC:29404	intron_variant	MODIFIER
hilic_3604	297.262	47			4	32164487	T	C	T	431	-0.693869	0.109465	6.01e-10	0.949834	LINC02506	HGNC:53495	intron_variant&non_coding_transcript_variant	MODIFIER
hilic_537	117.576	109			4	30269409	G	T	T	431	-1.00188	0.158067	6.02352e-10	0.000251509	NA	NA	intergenic_variant	MODIFIER
hilic_4961	407.155	98.9		Morroniside (KEGG:C17000) and 3 other annotations	10	49638836	A	C	C	433	0.598146	0.0943897	6.04613e-10	0.0666681	CHAT	HGNC:1912	intron_variant	MODIFIER
c18_4583	594.339	200.7			10	17548654	G	A	A	434	-1.07016	0.168896	6.06198e-10	0.0575481	NA	NA	regulatory_region_variant	MODIFIER
hilic_7474	762.694	76.4			22	31809646	A	C	C	432	0.372336	0.0587594	6.07191e-10	0.1127	Z82190.2	NA	splice_region_variant&synonymous_variant	LOW
hilic_3208	269.002	125.5		Fenson (KEGG:C19030)	4	156673192	A	T	T	434	0.55565	0.0876998	6.07476e-10	0.0561663	NA	NA	regulatory_region_variant	MODIFIER
hilic_2223	204.992	22.1			22	40827855	G	A	A	430	-0.595143	0.0939123	6.07643e-10	0.126963	ST13	HGNC:11343	intron_variant	MODIFIER
c18_4647	606.242	133.8		Phaeophorbide b (HMDB0031149)	2	233744071	C	T	T	432	0.388705	0.0613459	6.08372e-10	0.303247	UGT1A4	HGNC:12536	intron_variant	MODIFIER
hilic_3208	269.002	125.5		Fenson (KEGG:C19030)	8	10010467	C	T	T	434	0.555625	0.0877109	6.11429e-10	0.0485398	AC034111.2	NA	intron_variant&non_coding_transcript_variant	MODIFIER
hilic_3208	269.002	125.5		Fenson (KEGG:C19030)	21	31386895	C	T	T	434	0.555451	0.0876864	6.12178e-10	0.0486726	TIAM1	HGNC:11805	intron_variant	MODIFIER
hilic_8027	876.795	80.9			8	5665865	G	A	A	431	-0.931167	0.146976	6.12575e-10	0.0491417	AC084768.1	NA	non_coding_transcript_exon_variant	MODIFIER
hilic_3208	269.002	125.5		Fenson (KEGG:C19030)	1	36545495	G	A	A	434	0.555471	0.0876971	6.14157e-10	0.0524457	NA	NA	intergenic_variant	MODIFIER
hilic_3208	269.002	125.5		Fenson (KEGG:C19030)	22	49117645	G	T	T	434	0.555166	0.087658	6.1654e-10	0.0606869	NA	NA	intergenic_variant	MODIFIER
c18_74	93.979	283			16	60189291	T	G	G	433	-0.680669	0.107469	6.16659e-10	0.104175	NA	NA	regulatory_region_variant	MODIFIER
c18_3633	463.026	40			2	36664134	G	A	A	437	0.632839	0.0999511	6.19389e-10	0.0468702	NA	NA	regulatory_region_variant	MODIFIER
c18_5156	753.214	35.7			18	52242893	T	G	G	439	0.356416	0.0563027	6.20983e-10	0.057351	NA	NA	regulatory_region_variant	MODIFIER
c18_430	136.052	172.4		Isoniazid (HMDB0015086)	7	4177062	T	C	T	437	-0.445053	0.0702972	6.21085e-10	0.801513	SDK1	HGNC:19307	intron_variant	MODIFIER
hilic_61	89.071	31		Dimethylurea (HMDB0029198) and 3 other annotations	12	127760993	C	T	T	431	-0.606456	0.0957608	6.21557e-10	0.0800053	AC087894.3	NA	non_coding_transcript_exon_variant	MODIFIER
hilic_3208	269.002	125.5		Fenson (KEGG:C19030)	9	32270200	T	C	C	434	0.554961	0.0876459	6.21941e-10	0.070235	NA	NA	intergenic_variant	MODIFIER
c18_3591	458.867	52			5	5475423	A	G	A	438	-0.869206	0.137308	6.22217e-10	0.952478	ICE1	HGNC:29154	intron_variant	MODIFIER
hilic_3208	269.002	125.5		Fenson (KEGG:C19030)	6	154431164	A	C	C	434	0.555125	0.087675	6.22805e-10	0.049833	CNKSR3	HGNC:23034	intron_variant	MODIFIER
hilic_3208	269.002	125.5		Fenson (KEGG:C19030)	18	60212394	T	C	C	434	0.554992	0.0876547	6.22951e-10	0.0379394	NA	NA	intergenic_variant	MODIFIER
hilic_6319	586.273	48.1		4E15Z-Bilirubin IXa (HMDB0000488) and 5 other annotations	2	233741916	T	C	C	433	0.626705	0.0989797	6.23985e-10	0.331511	UGT1A4	HGNC:12536	intron_variant	MODIFIER
hilic_3208	269.002	125.5		Fenson (KEGG:C19030)	3	59062688	G	A	A	434	0.555032	0.0876702	6.25436e-10	0.0818003	LOC105377110	NA	intron_variant&non_coding_transcript_variant	MODIFIER
hilic_3208	269.002	125.5		Fenson (KEGG:C19030)	8	2096001	A	G	G	434	0.555277	0.0877114	6.26075e-10	0.0535153	MYOM2	HGNC:7614	intron_variant	MODIFIER
hilic_3208	269.002	125.5		Fenson (KEGG:C19030)	13	56932055	C	T	T	434	0.554968	0.0876634	6.26288e-10	0.0393051	NA	NA	intergenic_variant	MODIFIER
hilic_3604	297.262	47			4	31935907	A	T	A	431	-0.692883	0.109433	6.27027e-10	0.959114	NA	NA	intergenic_variant	MODIFIER
c18_1834	278.306	220.8		Alpha-Linolenic acid (HMDB0001388) and 63 other annotations	8	20221132	T	C	C	436	0.673581	0.106428	6.29814e-10	0.096702	ATP6V1B2	HGNC:854	3_prime_UTR_variant	MODIFIER
hilic_3208	269.002	125.5		Fenson (KEGG:C19030)	13	56786729	C	T	T	434	0.554968	0.0876767	6.29867e-10	0.0411314	NA	NA	intergenic_variant	MODIFIER
hilic_3208	269.002	125.5		Fenson (KEGG:C19030)	13	56812267	C	T	T	434	0.554968	0.0876767	6.29867e-10	0.0413159	NA	NA	intergenic_variant	MODIFIER
c18_811	175.061	147.5		()-Glycerol 12-diacetate (HMDB0031712) and 12 other annotations	20	33031694	C	T	T	433	-0.593232	0.0937188	6.3043e-10	0.0953555	BPIFB6	HGNC:16504	missense_variant	MODERATE
c18_3673	470.281	280.2			7	34055075	A	C	C	436	-1.03002	0.162751	6.3066e-10	0.0955914	BMPER	HGNC:24154	intron_variant	MODIFIER
hilic_3208	269.002	125.5		Fenson (KEGG:C19030)	5	178409812	G	A	A	434	0.554893	0.0876712	6.31568e-10	0.090744	COL23A1	HGNC:22990	intron_variant	MODIFIER
hilic_3208	269.002	125.5		Fenson (KEGG:C19030)	16	81947135	A	G	A	434	0.554529	0.087614	6.31682e-10	0.914004	PLCG2	HGNC:9066	intron_variant	MODIFIER
c18_1885	281.973	192.9		Nitrofen (HMDB0041951)	6	167133722	T	C	C	431	-0.808797	0.127767	6.3181e-10	0.075575	CCR6	HGNC:1607	intron_variant	MODIFIER
c18_3633	463.026	40			2	33925582	A	G	G	437	-0.6267	0.0990348	6.32022e-10	0.0594078	LINC01317	NA	intron_variant&non_coding_transcript_variant	MODIFIER
hilic_6635	632.383	63.4			1	245251895	T	C	C	427	-1.04752	0.165446	6.32741e-10	0.0763989	KIF26B	HGNC:25484	intron_variant	MODIFIER
hilic_3208	269.002	125.5		Fenson (KEGG:C19030)	5	78738961	A	G	G	434	0.555263	0.0877465	6.36118e-10	0.0629536	LHFPL2	HGNC:6588	intron_variant&non_coding_transcript_variant	MODIFIER
c18_5230	794.424	39.7			20	60279173	A	G	G	437	-0.527939	0.0834465	6.37261e-10	0.31847	LOC105372698	NA	intron_variant&non_coding_transcript_variant	MODIFIER
hilic_3208	269.002	125.5		Fenson (KEGG:C19030)	6	71515366	G	C	C	434	0.554796	0.087678	6.37574e-10	0.0770555	NA	NA	intergenic_variant	MODIFIER
c18_3424	437.901	297.7			20	2165934	A	G	G	431	0.78332	0.123775	6.38186e-10	0.100232	STK35	HGNC:16254	intron_variant&NMD_transcript_variant	MODIFIER
c18_1354	230.956	158.2			9	108833805	T	C	C	437	-0.42993	0.0679579	6.38234e-10	0.147465	AL359692.1	NA	upstream_gene_variant	MODIFIER
hilic_7478	763.961	85.5			2	224056208	G	A	A	433	-0.804343	0.127117	6.39269e-10	0.12363	NA	NA	intergenic_variant	MODIFIER
hilic_2823	242.157	65.9			6	127543714	A	C	C	433	1.05414	0.166598	6.39674e-10	0.036289	C6orf58	HGNC:20960	intron_variant&non_coding_transcript_variant	MODIFIER
c18_4809	638.357	200.7			18	14306530	C	T	T	433	-0.915941	0.144759	6.40137e-10	0.100737	AP005212.4	NA	intron_variant&non_coding_transcript_variant	MODIFIER
hilic_4973	408.19	106.9			1	28196117	A	G	G	437	0.562714	0.0889555	6.40631e-10	0.0472086	DNAJC8	HGNC:15470	downstream_gene_variant	MODIFIER
hilic_2985	253.085	98.6		Anisindione (HMDB0015257) and 7 other annotations	1	86269844	G	A	A	430	-0.665755	0.105205	6.41089e-10	0.105113	LOC105378824	NA	intron_variant&non_coding_transcript_variant	MODIFIER
c18_1463	240.994	25.6		5-(methylthio)-23-Dioxopentyl phosphate (HMDB0059620) and 3 other annotations	5	113701522	G	A	A	431	0.329266	0.0520387	6.42883e-10	0.130434	LOC107986441	NA	intron_variant&non_coding_transcript_variant	MODIFIER
c18_3448	441.02	162.1			9	7040639	T	A	A	429	-0.854246	0.135006	6.45156e-10	0.101123	KDM4C	HGNC:17071	intron_variant	MODIFIER
hilic_2373	214.18	20			4	172022740	G	A	A	426	1.60917	0.254311	6.48839e-10	0.126767	GALNTL6	HGNC:33844	intron_variant	MODIFIER
hilic_4032	330.169	30.8		(S)-Reticuline (HMDB0003601) and 8 other annotations	7	23012807	A	T	T	430	1.51289	0.239161	6.50081e-10	0.0963327	FAM126A	HGNC:24587	intron_variant	MODIFIER
hilic_7566	777.985	62.9			10	93323125	G	A	A	431	-1.00314	0.15859	6.50456e-10	0.0464441	MYOF	HGNC:3656	synonymous_variant	LOW
hilic_1257	155.505	291.7			15	42326333	T	A	A	434	0.68005	0.107542	6.53128e-10	0.068112	GANC	HGNC:4139	missense_variant	MODERATE
c18_2868	379.97	34.1			7	145159302	G	A	A	432	-0.874868	0.138337	6.53647e-10	0.0614258	LOC105375551	NA	intron_variant&non_coding_transcript_variant	MODIFIER
hilic_6635	632.383	63.4			1	245269870	A	G	G	429	-1.04418	0.165084	6.54104e-10	0.0862115	KIF26B	HGNC:25484	intron_variant	MODIFIER
hilic_3208	269.002	125.5		Fenson (KEGG:C19030)	20	202689	T	G	G	434	0.553993	0.0876128	6.5459e-10	0.0485663	NA	NA	intergenic_variant	MODIFIER
hilic_3208	269.002	125.5		Fenson (KEGG:C19030)	15	26404763	T	G	G	434	0.555162	0.0878062	6.56995e-10	0.0883326	LINC02248	HGNC:53147	intron_variant&non_coding_transcript_variant	MODIFIER
c18_2003	292.894	119.7			19	19554772	G	A	A	433	-0.436965	0.0691112	6.58179e-10	0.154531	NA	NA	regulatory_region_variant	MODIFIER
c18_3650	465.305	294.2		Cholesterol sulfate (HMDB0000653) and 2 other annotations	10	100225330	C	T	T	431	-0.652097	0.103135	6.60388e-10	0.205578	CHUK	HGNC:1974	intron_variant	MODIFIER
hilic_6313	585.271	59.6	Bilirubin (HMDB0000054)		2	233695422	CCTT	C	C	437	0.672128	0.106344	6.61584e-10	0.291998	UGT1A6	HGNC:12538	intron_variant	MODIFIER
hilic_1804	182.117	258.6		cis-6-Nitro-p-mentha-1(7)2-diene (HMDB0035195) and 7 other annotations	8	17541769	C	T	T	432	-0.927404	0.146693	6.61685e-10	0.104852	SLC7A2	HGNC:11060	intron_variant	MODIFIER
hilic_3208	269.002	125.5		Fenson (KEGG:C19030)	2	167619518	G	A	A	434	0.556381	0.0880183	6.62399e-10	0.0903065	B3GALT1	NA	intron_variant	MODIFIER
hilic_3208	269.002	125.5		Fenson (KEGG:C19030)	5	2896712	C	G	G	434	0.552381	0.0873878	6.63033e-10	0.077291	NA	NA	intergenic_variant	MODIFIER
c18_5381	858.591	290.7			12	47683290	A	G	G	432	-0.825441	0.130572	6.63152e-10	0.10664	RPAP3	HGNC:26151	intron_variant	MODIFIER
c18_4647	606.242	133.8		Phaeophorbide b (HMDB0031149)	2	233745803	A	G	G	434	0.388704	0.0614969	6.64313e-10	0.302572	UGT1A4	HGNC:12536	intron_variant	MODIFIER
hilic_3208	269.002	125.5		Fenson (KEGG:C19030)	4	155950121	A	G	G	433	0.556131	0.0879814	6.64503e-10	0.0758472	CTSO	HGNC:2542	intron_variant	MODIFIER
hilic_3208	269.002	125.5		Fenson (KEGG:C19030)	14	30105904	A	G	G	434	0.553748	0.0876343	6.71652e-10	0.0542548	PRKD1	HGNC:9407	intron_variant	MODIFIER
c18_1104	205.106	201.5			14	84957603	T	C	C	430	-0.890602	0.140913	6.71929e-10	0.0687277	NA	NA	intergenic_variant	MODIFIER
c18_718	166.695	39.6			19	783473	C	T	T	434	-0.500644	0.0792344	6.72955e-10	0.0676331	LINC01836	HGNC:52652	intron_variant&non_coding_transcript_variant	MODIFIER
hilic_1399	162.091	19.8	Indole ethanol (Tryptophanol) (HMDB0003447)		10	12621157	A	G	G	430	-0.97841	0.154813	6.7297e-10	0.0586273	CAMK1D	HGNC:19341	intron_variant	MODIFIER
hilic_6313	585.271	59.6	Bilirubin (HMDB0000054)		2	233716651	C	T	T	438	0.649199	0.102789	6.78058e-10	0.383989	UGT1A5	HGNC:12537	intron_variant	MODIFIER
hilic_3208	269.002	125.5		Fenson (KEGG:C19030)	7	147411083	A	G	G	433	0.555924	0.0880081	6.81489e-10	0.0494068	CNTNAP2	HGNC:13830	intron_variant	MODIFIER
c18_1261	222.868	43			6	20467347	G	A	G	434	-0.200393	0.0317273	6.82641e-10	0.773533	E2F3	HGNC:3115	intron_variant	MODIFIER
hilic_3719	304.263	24.9		Fenpropimorph (HMDB0037270) and 2 other annotations	7	87600185	T	C	T	433	-0.694563	0.109964	6.83404e-10	0.946219	ABCB1	HGNC:40	5_prime_UTR_variant	MODIFIER
c18_4647	606.242	133.8		Phaeophorbide b (HMDB0031149)	2	233759924	C	T	T	436	0.359949	0.0569991	6.84215e-10	0.36481	UGT1A4	HGNC:12536	intron_variant	MODIFIER
hilic_3208	269.002	125.5		Fenson (KEGG:C19030)	9	83259068	T	C	C	434	0.555866	0.0880306	6.89271e-10	0.125803	FRMD3	HGNC:24125	intron_variant	MODIFIER
hilic_5753	505.93	81.9			6	120494244	C	G	G	433	-0.740872	0.117328	6.90415e-10	0.0856556	AL096854.1	NA	intron_variant&non_coding_transcript_variant	MODIFIER
hilic_2085	197.525	161.9			13	112841688	T	C	C	433	-0.381781	0.0604698	6.94304e-10	0.245016	ATP11A	HGNC:13552	intron_variant	MODIFIER
hilic_8709	1198.91	58.3			1	237891064	T	C	C	429	0.46588	0.0737751	6.94894e-10	0.0459508	ZP4	HGNC:15770	upstream_gene_variant	MODIFIER
c18_3419	437.086	199.2		Riboflavin cyclic-45-phosphate (HMDB0059614)	7	156435530	C	T	T	431	0.226499	0.0358719	6.95092e-10	0.260373	LINC01006	HGNC:48971	intron_variant&non_coding_transcript_variant	MODIFIER
c18_4363	564.576	222.1			7	68130521	T	C	C	431	-1.46476	0.231985	6.95282e-10	0.0998101	NA	NA	intergenic_variant	MODIFIER
c18_4555	590.834	62.1			3	20978553	A	G	G	435	-0.550569	0.0872183	6.95663e-10	0.0853872	SGO1-AS1	HGNC:41081	intron_variant&non_coding_transcript_variant	MODIFIER
c18_2319	324.907	161.2			12	128383363	A	G	G	433	-0.87453	0.138542	6.9921e-10	0.0471528	TMEM132C	HGNC:25436	intron_variant	MODIFIER
hilic_4337	353.343	28.5		68-Tricosanedione (HMDB0035564) and 13 other annotations	14	43841629	T	C	C	433	-0.812048	0.128645	6.9949e-10	0.103397	NA	NA	intergenic_variant	MODIFIER
hilic_2516	223.015	140.2			11	128794282	T	C	C	432	-0.701679	0.111158	7.00394e-10	0.0978944	FLI1	HGNC:3749	intron_variant	MODIFIER
c18_456	140.311	45.6			4	89723809	C	T	T	438	0.374716	0.0593845	7.01875e-10	0.0499399	SNCA	HGNC:11138	downstream_gene_variant	MODIFIER
hilic_6267	578.277	69.2			1	111415066	T	C	C	431	-1.19219	0.188873	7.0327e-10	0.0905846	OVGP1	HGNC:8524	missense_variant	MODERATE
hilic_7618	787.481	63		Vinaginsenoside R11 (HMDB0040781); Majonoside R2 (HMDB0040418)	5	57468589	C	A	A	432	0.559701	0.0886886	7.07081e-10	0.0849546	AC025470.2	NA	intron_variant&non_coding_transcript_variant	MODIFIER
hilic_3208	269.002	125.5		Fenson (KEGG:C19030)	6	27259186	T	G	G	434	0.555261	0.0879973	7.07788e-10	0.118893	PRSS16	HGNC:9480	downstream_gene_variant	MODIFIER
hilic_5882	522.171	96.7			9	98964305	G	T	T	437	0.312724	0.0495716	7.09475e-10	0.0838511	COL15A1	HGNC:2192	intron_variant	MODIFIER
hilic_7566	777.985	62.9			3	28756614	A	G	G	431	-1.00289	0.158922	7.0959e-10	0.0563647	AC098650.1	NA	intron_variant&NMD_transcript_variant	MODIFIER
hilic_3208	269.002	125.5		Fenson (KEGG:C19030)	9	18778694	G	A	A	434	0.552663	0.0876024	7.12831e-10	0.0473116	ADAMTSL1	HGNC:14632	intron_variant	MODIFIER
hilic_7566	777.985	62.9			3	28757237	A	G	G	431	-1.00284	0.158943	7.14394e-10	0.0597141	AC098650.1	NA	intron_variant&NMD_transcript_variant	MODIFIER
hilic_7145	708.167	87.8		p-Coumaroyl vitisin A (HMDB0029239)	12	124589216	G	A	A	429	-0.705304	0.111779	7.16013e-10	0.0708659	AC073592.8	NA	downstream_gene_variant	MODIFIER
hilic_2372	214.144	28.1		N-Heptanoylhomoserine lactone (KEGG:C11844)	4	134542020	A	T	T	433	1.17234	0.185855	7.18394e-10	0.0696134	LINC02462	HGNC:53399	intron_variant&non_coding_transcript_variant	MODIFIER
hilic_3208	269.002	125.5		Fenson (KEGG:C19030)	2	163355203	A	G	G	434	0.554939	0.0879826	7.1873e-10	0.0775158	NA	NA	intergenic_variant	MODIFIER
hilic_4607	374.908	89.6			12	113094812	A	G	G	432	-1.30666	0.207157	7.20913e-10	0.112523	DTX1	HGNC:3060	synonymous_variant	LOW
c18_4660	607.305	202.1			21	32014842	A	C	C	434	-0.924919	0.146658	7.21932e-10	0.222312	HUNK	HGNC:13326	intron_variant	MODIFIER
hilic_3208	269.002	125.5		Fenson (KEGG:C19030)	8	25136155	A	G	G	434	0.553568	0.0877767	7.2225e-10	0.0565845	NA	NA	intergenic_variant	MODIFIER
hilic_3208	269.002	125.5		Fenson (KEGG:C19030)	5	17194133	T	C	C	434	0.555028	0.0880107	7.23022e-10	0.0485984	BASP1-AS1	HGNC:26609	intron_variant&non_coding_transcript_variant	MODIFIER
hilic_3808	311.976	163.9			20	62875196	G	A	A	435	1.07086	0.169818	7.23414e-10	0.0686701	DIDO1	HGNC:2680	downstream_gene_variant	MODIFIER
hilic_2573	226.05	284.2			3	149683878	G	A	A	437	-0.742832	0.117825	7.26469e-10	0.137928	WWTR1	HGNC:24042	intron_variant	MODIFIER
c18_4762	628.623	42.1			5	95760888	A	C	C	440	0.257614	0.0408694	7.26969e-10	0.0377095	RHOBTB3	HGNC:18757	intron_variant	MODIFIER
c18_4583	594.339	200.7			10	80167303	C	T	T	434	-1.06375	0.168704	7.27035e-10	0.0418593	ANXA11	HGNC:535	missense_variant	MODERATE
hilic_5429	464.083	249.4		N(6)-(12-dicarboxyethyl)AMP (HMDB0059653) and 2 other annotations	16	2679933	G	C	C	432	-0.463187	0.0734541	7.28453e-10	0.117217	KCTD5	HGNC:21423	upstream_gene_variant	MODIFIER
c18_5156	753.214	35.7			1	32569275	G	A	A	439	0.251473	0.0398965	7.29389e-10	0.122301	ZBTB8A	HGNC:24172	intron_variant	MODIFIER
hilic_6961	677.916	87.2			9	98913442	G	T	T	433	-0.641839	0.101795	7.2959e-10	0.131445	NA	NA	intergenic_variant	MODIFIER
hilic_3208	269.002	125.5		Fenson (KEGG:C19030)	21	37952181	G	A	A	434	0.554703	0.0879813	7.29809e-10	0.0442402	KCNJ6	HGNC:6267	intron_variant	MODIFIER
hilic_5753	505.93	81.9			6	120636318	G	A	A	433	-0.738816	0.117183	7.31277e-10	0.0511349	AL096854.1	NA	intron_variant&non_coding_transcript_variant	MODIFIER
c18_2217	313.119	112.2			2	233695584	C	A	A	432	0.66619	0.10566	7.31678e-10	0.291869	UGT1A6	HGNC:12538	intron_variant	MODIFIER
c18_2373	329.075	224.8			2	26556311	C	T	T	436	0.464256	0.0736504	7.32244e-10	0.059463	OTOF	HGNC:8515	intron_variant	MODIFIER
c18_3529	451.233	72.4		Rhodojaponin I;Grayanotoxane-56101416-pentol 23-epoxy- 614-diacetate (2beta3beta6beta14R)- (KEGG:C19992)	15	59836118	A	C	C	436	-0.890159	0.141217	7.323e-10	0.0798841	NA	NA	regulatory_region_variant	MODIFIER
hilic_1877	186.185	30.4			1	79913917	G	T	T	433	-0.510553	0.0809846	7.33313e-10	0.0757485	NA	NA	intergenic_variant	MODIFIER
hilic_3208	269.002	125.5		Fenson (KEGG:C19030)	17	65713596	T	C	C	432	0.555401	0.0881007	7.35543e-10	0.0745971	CEP112	HGNC:28514	intron_variant	MODIFIER
c18_3201	414.174	220			3	150898561	C	T	T	429	0.62078	0.0984553	7.35713e-10	0.0655143	MINDY4B	HGNC:35475	intron_variant	MODIFIER
hilic_3636	299.2	46.8		all-trans-34-Didehydroretinoate (HMDB0060092) and 60 other annotations	9	32259520	G	A	A	432	-1.03159	0.163655	7.38777e-10	0.0648645	NA	NA	intergenic_variant	MODIFIER
hilic_3208	269.002	125.5		Fenson (KEGG:C19030)	4	57662884	C	T	T	434	0.554348	0.0879554	7.39243e-10	0.0497979	AC093725.2	NA	upstream_gene_variant	MODIFIER
hilic_3208	269.002	125.5		Fenson (KEGG:C19030)	17	17626292	C	T	T	434	0.554982	0.0880664	7.42503e-10	0.105114	NA	NA	intergenic_variant	MODIFIER
c18_231	113.024	174.2		Norfuraneol (HMDB0031859) and 4 other annotations	7	7246562	A	G	G	434	-1.02245	0.162254	7.43793e-10	0.0801918	C1GALT1	HGNC:24337	3_prime_UTR_variant	MODIFIER
c18_2254	316.948	51.2		Mitotane (HMDB0014786) and 4 other annotations	9	17118009	T	C	C	437	-0.55281	0.0877578	7.49265e-10	0.094853	AL162725.2	NA	downstream_gene_variant	MODIFIER
hilic_6962	678.213	73.2			3	192126927	T	C	T	434	-0.609182	0.0967086	7.54442e-10	0.923447	NA	NA	intergenic_variant	MODIFIER
c18_2373	329.075	224.8			2	26558243	G	A	A	436	0.463247	0.0735535	7.56042e-10	0.0729816	FAM166C	HGNC:27938	upstream_gene_variant	MODIFIER
hilic_3208	269.002	125.5		Fenson (KEGG:C19030)	5	17199150	G	A	A	433	0.554965	0.0881037	7.5667e-10	0.0485697	BASP1-AS1	HGNC:26609	intron_variant&non_coding_transcript_variant	MODIFIER
c18_4583	594.339	200.7			13	82639125	T	C	C	434	-0.872309	0.138497	7.57747e-10	0.0749661	NA	NA	intergenic_variant	MODIFIER
c18_242	114.684	296.8			6	32237295	C	T	T	429	0.630556	0.100091	7.59276e-10	0.0707777	NA	NA	intergenic_variant	MODIFIER
hilic_6346	589.482	49.5		DG(16:1(9Z)18:3(9Z12Z15Z)0:0) (HMDB0007134) and 28 other annotations	18	34538115	C	A	A	431	-1.02429	0.16261	7.59699e-10	0.0756105	DTNA	HGNC:3057	intron_variant	MODIFIER
c18_2319	324.907	161.2			3	2696709	G	T	T	433	-0.870363	0.138193	7.60377e-10	0.077298	CNTN4	HGNC:2174	intron_variant	MODIFIER
hilic_3208	269.002	125.5		Fenson (KEGG:C19030)	4	19575352	T	C	C	434	0.554245	0.0880261	7.6689e-10	0.0830075	AC024230.1	NA	intron_variant&non_coding_transcript_variant	MODIFIER
c18_4262	548.557	41.7			7	17069653	G	A	A	436	0.335825	0.0533425	7.67067e-10	0.142481	AC073332.1	NA	intron_variant&non_coding_transcript_variant	MODIFIER
hilic_3208	269.002	125.5		Fenson (KEGG:C19030)	7	54041118	C	T	T	434	0.554104	0.0880077	7.68207e-10	0.0439484	NA	NA	intergenic_variant	MODIFIER
hilic_3208	269.002	125.5		Fenson (KEGG:C19030)	1	1329159	G	C	G	434	0.552802	0.0878022	7.68633e-10	0.906973	TAS1R3	HGNC:15661	upstream_gene_variant	MODIFIER
c18_4674	610.322	209.4			10	29603367	T	C	C	433	-0.323466	0.0513749	7.69339e-10	0.213084	SVIL	HGNC:11480	intron_variant	MODIFIER
hilic_3208	269.002	125.5		Fenson (KEGG:C19030)	17	38874673	C	T	T	434	0.554178	0.0880236	7.69565e-10	0.0831378	LASP1	HGNC:6513	intron_variant	MODIFIER
hilic_3208	269.002	125.5		Fenson (KEGG:C19030)	6	166934391	G	A	A	434	0.554018	0.0880073	7.72518e-10	0.0399287	AL159163.1	NA	intron_variant	MODIFIER
hilic_3138	264.088	77.5			11	79239433	T	C	C	431	-1.48105	0.235254	7.75386e-10	0.156642	TENM4	HGNC:29945	intron_variant	MODIFIER
hilic_6466	607.168	288.1		6-Acetylapiin (HMDB0035464) and 4 other annotations	11	24537173	T	C	C	435	-1.1886	0.188845	7.75842e-10	0.0714326	LUZP2	HGNC:23206	intron_variant	MODIFIER
hilic_1013	143.126	27.7			13	86280837	T	A	A	429	-0.793055	0.125961	7.76514e-10	0.0748207	DDX6P2	HGNC:37806	downstream_gene_variant	MODIFIER
c18_4555	590.834	62.1			3	20978381	T	A	A	434	-0.550475	0.087458	7.76951e-10	0.0848792	SGO1-AS1	HGNC:41081	intron_variant&non_coding_transcript_variant	MODIFIER
hilic_3208	269.002	125.5		Fenson (KEGG:C19030)	11	24118988	A	G	G	434	0.553875	0.0880013	7.77965e-10	0.0888609	LOC107984378	NA	non_coding_transcript_exon_variant	MODIFIER
hilic_3208	269.002	125.5		Fenson (KEGG:C19030)	4	135006815	C	T	T	434	0.553994	0.0880252	7.79613e-10	0.0539159	NA	NA	intergenic_variant	MODIFIER
hilic_2129	199.144	21.5		Slaframine;(-)-Slaframine (KEGG:C06185); Slaframine (T3D3775)	19	58114745	G	A	G	431	-1.59029	0.252646	7.80126e-10	0.736421	ZSCAN18	HGNC:21037	intron_variant	MODIFIER
hilic_3208	269.002	125.5		Fenson (KEGG:C19030)	4	19498169	G	T	T	434	0.553995	0.0880283	7.80549e-10	0.0594456	AC024230.1	NA	intron_variant&non_coding_transcript_variant	MODIFIER
hilic_3208	269.002	125.5		Fenson (KEGG:C19030)	20	47798470	G	A	A	434	0.553902	0.088016	7.81354e-10	0.0711762	LOC107985401	NA	non_coding_transcript_exon_variant	MODIFIER
hilic_3208	269.002	125.5		Fenson (KEGG:C19030)	4	95451086	C	T	T	434	0.553932	0.0880267	7.83354e-10	0.125707	UNC5C	HGNC:12569	intron_variant	MODIFIER
hilic_3208	269.002	125.5		Fenson (KEGG:C19030)	12	29749906	A	G	G	434	0.55255	0.0878133	7.85367e-10	0.0469347	TMTC1	HGNC:24099	intron_variant	MODIFIER
hilic_8739	1267.92	56.5			6	34077141	A	C	A	435	0.477538	0.0759108	7.91002e-10	0.922843	GRM4	HGNC:4596	intron_variant	MODIFIER
hilic_3208	269.002	125.5		Fenson (KEGG:C19030)	4	19564244	C	A	A	434	0.553723	0.0880205	7.9231e-10	0.0456202	AC024230.1	NA	intron_variant&non_coding_transcript_variant	MODIFIER
hilic_4032	330.169	30.8		(S)-Reticuline (HMDB0003601) and 8 other annotations	21	18347104	C	A	A	430	0.96192	0.152877	7.9292e-10	0.0937893	TMPRSS15	HGNC:9490	intron_variant	MODIFIER
c18_5175	763.601	296.6			8	26078002	T	G	G	433	-0.967951	0.153865	7.93672e-10	0.0783454	NA	NA	regulatory_region_variant	MODIFIER
hilic_6529	615.231	96.7			16	7740352	T	C	T	432	-0.3177	0.0505014	7.95238e-10	0.915916	NA	NA	intergenic_variant	MODIFIER
hilic_8090	894.764	80.7			5	2600881	C	T	T	427	-1.03511	0.164515	7.99099e-10	0.0439638	NA	NA	intergenic_variant	MODIFIER
hilic_3208	269.002	125.5		Fenson (KEGG:C19030)	18	8770525	C	T	T	434	0.553515	0.0880091	7.9958e-10	0.0455776	MTCL1	HGNC:29121	intron_variant	MODIFIER
hilic_3208	269.002	125.5		Fenson (KEGG:C19030)	21	41848736	A	G	A	434	0.553506	0.088013	8.01353e-10	0.931719	PRDM15	HGNC:13999	intron_variant	MODIFIER
hilic_3208	269.002	125.5		Fenson (KEGG:C19030)	12	20699612	C	T	T	434	0.552695	0.0878859	8.0196e-10	0.0579898	SLCO1C1	HGNC:13819	synonymous_variant	LOW
hilic_8544	1052.21	72.7			11	90574436	C	G	G	429	-0.675152	0.10733	8.02476e-10	0.134609	DISC1FP1	HGNC:33625	intron_variant&non_coding_transcript_variant	MODIFIER
hilic_5106	422.881	81.9			3	162979026	T	G	G	435	-0.484925	0.0771235	8.05738e-10	0.151582	NA	NA	intergenic_variant	MODIFIER
hilic_1206	153.063	39.8			5	170322285	A	T	T	434	1.20686	0.191938	8.06932e-10	0.0654314	LINC01366	HGNC:27416	intron_variant&non_coding_transcript_variant	MODIFIER
hilic_3208	269.002	125.5		Fenson (KEGG:C19030)	9	136714623	C	G	G	434	0.553323	0.088001	8.07129e-10	0.0647912	DIPK1B	HGNC:28290	intron_variant	MODIFIER
c18_5279	812.884	59.9			11	19182008	A	C	C	436	0.40804	0.0649042	8.08038e-10	0.0679391	CSRP3	HGNC:2472	downstream_gene_variant	MODIFIER
hilic_3208	269.002	125.5		Fenson (KEGG:C19030)	4	76872281	G	A	A	434	0.553633	0.0880532	8.08123e-10	0.0954583	NA	NA	intergenic_variant	MODIFIER
hilic_1877	186.185	30.4			1	79990244	C	T	T	433	-0.510094	0.0811261	8.08912e-10	0.0805894	AC099671.1	NA	intron_variant&non_coding_transcript_variant	MODIFIER
c18_1100	205.035	23		Methylisocitric acid (HMDB0006471) and 15 other annotations	15	23471479	C	A	A	430	0.776979	0.123552	8.0925e-10	0.0988751	LOC105370729	NA	upstream_gene_variant	MODIFIER
c18_1189	215.002	44.4			7	22308242	G	A	A	430	-1.35751	0.215869	8.09758e-10	0.0661365	RAPGEF5	HGNC:16862	intron_variant	MODIFIER
c18_3626	462.331	224.6			19	8211070	T	C	C	429	-1.24756	0.198385	8.1148e-10	0.0973815	CERS4	HGNC:23747	intron_variant	MODIFIER
hilic_5605	487.216	104.4		15-Acetoxyscirpene-34-diol 4-O-a-D-glucopyranoside (HMDB0035590)	4	57091716	G	A	A	430	-1.1854	0.188513	8.11598e-10	0.0793947	IGFBP7	HGNC:5476	intron_variant	MODIFIER
hilic_185	97.9913	273.2			6	62333520	G	A	A	432	-0.655993	0.104339	8.13039e-10	0.168025	NA	NA	intergenic_variant	MODIFIER
hilic_5672	495.72	80.7			12	76907929	A	G	A	430	-0.97644	0.155292	8.1354e-10	0.924122	NA	NA	regulatory_region_variant	MODIFIER
hilic_1013	143.126	27.7			13	86283808	T	C	C	429	-0.791807	0.125933	8.16281e-10	0.0608912	NA	NA	intergenic_variant	MODIFIER
hilic_3208	269.002	125.5		Fenson (KEGG:C19030)	4	19496375	A	G	G	434	0.553133	0.0880003	8.1723e-10	0.0457077	AC024230.1	NA	intron_variant&non_coding_transcript_variant	MODIFIER
hilic_3208	269.002	125.5		Fenson (KEGG:C19030)	19	14569503	G	A	A	433	0.553748	0.0881009	8.19886e-10	0.0523795	NDUFB7	HGNC:7702	intron_variant	MODIFIER
c18_1242	220.927	76.5			14	79553389	G	T	T	431	-1.88179	0.299364	8.20464e-10	0.0835769	NRXN3	HGNC:8010	intron_variant	MODIFIER
hilic_3208	269.002	125.5		Fenson (KEGG:C19030)	12	92302723	A	G	G	434	0.553135	0.0880135	8.21688e-10	0.0771498	LINC02391	HGNC:53318	intron_variant&non_coding_transcript_variant	MODIFIER
hilic_2059	196.097	23.8		2-Phenyl-13-propanediol monocarbamate (HMDB0060351) and 10 other annotations	4	137161028	C	G	G	428	1.688	0.268568	8.29395e-10	0.122478	LINC02511	HGNC:53500	intron_variant&non_coding_transcript_variant	MODIFIER
c18_60	92.0071	46.5			1	29489598	A	T	T	433	-0.687426	0.109406	8.30252e-10	0.0545565	LOC107984933	NA	intron_variant&non_coding_transcript_variant	MODIFIER
c18_2552	348.999	153.1			12	68964209	T	C	T	432	-0.505306	0.0804177	8.30598e-10	0.714646	CPM	HGNC:2311	upstream_gene_variant	MODIFIER
hilic_3208	269.002	125.5		Fenson (KEGG:C19030)	17	33668288	T	C	C	434	0.552924	0.0880068	8.30965e-10	0.106094	ASIC2	HGNC:99	intron_variant	MODIFIER
hilic_3208	269.002	125.5		Fenson (KEGG:C19030)	2	160267998	T	C	C	434	0.553089	0.0880339	8.3127e-10	0.0566763	RBMS1	HGNC:9907	downstream_gene_variant	MODIFIER
c18_1703	263.989	92.4			10	49524234	C	T	T	435	-0.558194	0.0888597	8.34141e-10	0.175219	ERCC6	HGNC:3438	missense_variant	MODERATE
hilic_3208	269.002	125.5		Fenson (KEGG:C19030)	1	115994026	G	T	T	434	0.553084	0.0880432	8.34791e-10	0.0784277	SLC22A15	HGNC:20301	intron_variant	MODIFIER
hilic_3208	269.002	125.5		Fenson (KEGG:C19030)	2	160764846	T	A	A	434	0.552241	0.0879125	8.36041e-10	0.0711773	NA	NA	intergenic_variant	MODIFIER
hilic_537	117.576	109			18	64476091	A	G	G	431	-0.993608	0.158154	8.3711e-10	0.046675	NA	NA	intergenic_variant	MODIFIER
hilic_4823	393.141	111.3		Caryoptosidic acid (HMDB0034249); Shanzhiside (KEGG:C17066)	6	126136349	C	G	C	433	0.563377	0.0896857	8.37896e-10	0.943007	LOC101928096	NA	intron_variant&non_coding_transcript_variant	MODIFIER
hilic_3208	269.002	125.5		Fenson (KEGG:C19030)	6	46043111	C	T	T	434	0.552325	0.0879344	8.39047e-10	0.058052	CLIC5	HGNC:13517	intron_variant	MODIFIER
hilic_6313	585.271	59.6	Bilirubin (HMDB0000054)		2	233695134	T	C	C	438	0.630781	0.100451	8.40185e-10	6.0663e-05	UGT1A6	HGNC:12538	intron_variant	MODIFIER
hilic_4896	400.157	105.8			2	75335634	C	T	T	431	-0.551841	0.0878473	8.40666e-10	0.172533	NA	NA	intergenic_variant	MODIFIER
hilic_3208	269.002	125.5		Fenson (KEGG:C19030)	15	26402074	T	A	A	432	0.554062	0.0882108	8.42425e-10	0.0527132	LINC02248	HGNC:53147	intron_variant&non_coding_transcript_variant	MODIFIER
hilic_7167	712.28	63.7			7	110862850	T	G	G	436	0.51533	0.0820705	8.45497e-10	0.0574717	IMMP2L	HGNC:14598	intron_variant	MODIFIER
hilic_5672	495.72	80.7			12	102989529	G	A	A	430	-0.975537	0.155315	8.46306e-10	0.100363	NA	NA	intergenic_variant	MODIFIER
c18_5576	1111.69	216.9			5	6620731	C	A	A	435	-1.32629	0.211225	8.47527e-10	0.110152	NSUN2	HGNC:25994	intron_variant	MODIFIER
hilic_1884	186.963	110			17	50078061	G	A	A	427	-0.678374	0.107989	8.47549e-10	0.0897654	ITGA3	HGNC:6139	missense_variant	MODERATE
c18_5483	975.648	242.2			8	137617867	T	C	C	430	-0.733474	0.116782	8.48061e-10	0.14303	AC105213.1	NA	intron_variant&non_coding_transcript_variant	MODIFIER
hilic_3208	269.002	125.5		Fenson (KEGG:C19030)	3	115743915	G	A	A	434	0.551996	0.0879181	8.51839e-10	0.0744521	NA	NA	intergenic_variant	MODIFIER
hilic_4975	408.368	44			4	155665652	T	C	C	431	1.56834	0.249764	8.53396e-10	0.122724	GUCY1A1	HGNC:4685	upstream_gene_variant	MODIFIER
hilic_1658	175.91	130.3			1	40830008	C	T	T	433	-1.21736	0.193905	8.55664e-10	0.0657535	KCNQ4	HGNC:6298	intron_variant	MODIFIER
c18_4641	605.239	141.2		Phaeophorbide b (HMDB0031149)	2	233759924	C	T	T	439	0.528733	0.0842663	8.63239e-10	0.36481	UGT1A4	HGNC:12536	intron_variant	MODIFIER
c18_1206	216.919	118.8			15	37050191	A	G	G	430	0.649395	0.103446	8.63516e-10	0.0761603	MEIS2	HGNC:7001	intron_variant	MODIFIER
hilic_3712	304.005	152.1			16	78846443	G	A	A	435	-0.934721	0.14895	8.65892e-10	0.0646541	WWOX	HGNC:12799	intron_variant	MODIFIER
hilic_6424	600.835	78.4			13	26887614	C	T	T	433	-0.927163	0.147735	8.67042e-10	0.0777167	NA	NA	intergenic_variant	MODIFIER
hilic_1257	155.505	291.7			19	9009145	T	A	A	434	0.678577	0.108131	8.67057e-10	0.0431216	MUC16	HGNC:15582	intron_variant	MODIFIER
hilic_1877	186.185	30.4			4	37637517	C	T	T	433	-0.293905	0.0468344	8.69412e-10	0.151936	RELL1	HGNC:27379	intron_variant	MODIFIER
hilic_4576	372.274	38.2			21	28749211	G	C	C	431	-0.932274	0.148551	8.70959e-10	0.0887548	N6AMT1	HGNC:16021	intron_variant&non_coding_transcript_variant	MODIFIER
hilic_3208	269.002	125.5		Fenson (KEGG:C19030)	3	194016573	A	G	G	434	0.551227	0.0878557	8.73614e-10	0.0425103	LINC02028	HGNC:27718	intron_variant&non_coding_transcript_variant	MODIFIER
c18_456	140.311	45.6			6	141557444	G	A	A	438	0.26257	0.0418637	8.7799e-10	0.0831643	NA	NA	intergenic_variant	MODIFIER
hilic_6336	588.342	63.8			13	45583273	C	T	T	429	-0.648496	0.103356	8.81907e-10	0.0600263	ERICH6B	HGNC:26523	intron_variant	MODIFIER
hilic_4314	352.101	96		Indole-3-acetic-acid-O-glucuronide (HMDB0060001)	10	43029700	C	T	T	433	0.928513	0.148018	8.81913e-10	0.140226	NA	NA	intergenic_variant	MODIFIER
hilic_3208	269.002	125.5		Fenson (KEGG:C19030)	17	6780559	C	T	T	434	0.550387	0.0877449	8.82126e-10	0.0518243	FBXO39	HGNC:28565	missense_variant	MODERATE
hilic_7234	722.795	77.5			3	175211255	T	C	C	431	-1.04386	0.166391	8.82613e-10	0.101198	NAALADL2	HGNC:23219	intron_variant	MODIFIER
c18_242	114.684	296.8			6	32235570	G	A	A	429	0.627897	0.100084	8.85375e-10	0.0863541	NA	NA	regulatory_region_variant	MODIFIER
hilic_3208	269.002	125.5		Fenson (KEGG:C19030)	18	2807053	A	G	G	434	0.55121	0.0878895	8.87106e-10	0.0619046	SMCHD1	HGNC:29090	downstream_gene_variant	MODIFIER
c18_3870	495.048	201.2			12	41629489	C	T	T	430	-0.739752	0.117936	8.89809e-10	0.0472277	NA	NA	intergenic_variant	MODIFIER
hilic_2325	211.169	19.2		2-Propenyl cyclohexanebutanoate (HMDB0038291) and 31 other annotations	4	15980759	G	A	A	433	-0.779863	0.124356	8.91126e-10	0.0767928	PROM1	HGNC:9454	intron_variant	MODIFIER
hilic_1708	177.946	134.2			2	234190182	T	C	C	431	-0.554729	0.0884495	8.92184e-10	0.154298	NA	NA	intergenic_variant	MODIFIER
hilic_1708	177.946	134.2			2	234194645	C	T	T	431	-0.554729	0.0884495	8.92184e-10	0.153968	NA	NA	intergenic_variant	MODIFIER
hilic_7185	715.063	23.8			13	26392232	C	T	T	435	0.23813	0.0379821	8.96171e-10	0.0508767	CDK8	HGNC:1779	intron_variant	MODIFIER
c18_5349	841.581	272.3			2	75346703	A	T	T	436	-1.20135	0.191629	8.96615e-10	0.144168	LOC105374810	NA	non_coding_transcript_exon_variant	MODIFIER
hilic_271	102.509	253.9			6	79628874	T	C	C	433	-0.630111	0.1005	8.98557e-10	0.0919921	SH3BGRL2	HGNC:15567	upstream_gene_variant	MODIFIER
c18_2319	324.907	161.2			7	90572843	C	A	A	433	-0.505332	0.0806044	9.01233e-10	0.152242	CDK14	HGNC:8883	intron_variant	MODIFIER
hilic_3208	269.002	125.5		Fenson (KEGG:C19030)	14	91540843	G	A	A	430	0.554121	0.0883729	9.01588e-10	0.0535807	LOC101928957	NA	intron_variant&non_coding_transcript_variant	MODIFIER
hilic_4173	341.352	28.8			5	175198306	A	G	G	425	-0.969053	0.154521	9.05477e-10	0.0793865	NA	NA	regulatory_region_variant	MODIFIER
c18_1920	284.223	143.1		Myristoylglycine (HMDB0013250)	1	46405089	C	A	A	439	0.379787	0.0606105	9.07608e-10	0.264038	FAAH	HGNC:3553	missense_variant	MODERATE
hilic_6570	621.847	80			18	5154675	A	G	G	432	-1.21038	0.193107	9.10465e-10	0.0449119	AKAIN1	HGNC:28285	intron_variant	MODIFIER
hilic_2882	246.458	151.3			7	48109113	C	T	T	431	-0.495742	0.079088	9.10518e-10	0.091385	UPP1	HGNC:12576	downstream_gene_variant	MODIFIER
hilic_2985	253.085	98.6		Anisindione (HMDB0015257) and 7 other annotations	2	129860800	G	T	T	430	-0.659806	0.105257	9.10745e-10	0.137859	LINC02572	HGNC:53634	non_coding_transcript_exon_variant	MODIFIER
hilic_3208	269.002	125.5		Fenson (KEGG:C19030)	10	76415275	C	T	T	434	0.550588	0.0878589	9.12938e-10	0.0918084	LRMDA	HGNC:23405	intron_variant	MODIFIER
hilic_5106	422.881	81.9			12	129753167	T	G	G	435	-0.371331	0.0592594	9.14e-10	0.122651	TMEM132D	HGNC:29411	intron_variant	MODIFIER
hilic_7566	777.985	62.9			7	47185133	A	G	G	431	-0.815155	0.130068	9.16257e-10	0.0587156	NA	NA	intergenic_variant	MODIFIER
c18_1486	242.942	111.2			1	58695907	T	C	C	434	-0.939943	0.150011	9.17911e-10	0.0649507	MYSM1	HGNC:29401	intron_variant	MODIFIER
c18_675	162.968	119.5			11	114021895	A	G	A	433	-0.706735	0.112789	9.1892e-10	0.907784	NA	NA	intergenic_variant	MODIFIER
c18_5031	694.958	178.5			9	9074002	G	A	A	433	-1.06349	0.169731	9.20352e-10	0.0925274	PTPRD	HGNC:9668	intron_variant	MODIFIER
hilic_5106	422.881	81.9			3	162948384	G	A	A	435	-0.482628	0.0770357	9.20516e-10	0.136675	NA	NA	intergenic_variant	MODIFIER
c18_937	188.972	29.2			3	6184073	T	C	C	433	-0.834803	0.133243	9.22707e-10	0.0819847	AC026167.1	NA	intron_variant&non_coding_transcript_variant	MODIFIER
c18_4767	630.377	226.6			2	240170007	G	C	C	429	-1.28275	0.204709	9.25227e-10	0.0793192	NA	NA	intergenic_variant	MODIFIER
hilic_3208	269.002	125.5		Fenson (KEGG:C19030)	15	40311485	T	C	C	432	0.552213	0.0881449	9.26978e-10	0.0612058	PLCB2	HGNC:9055	upstream_gene_variant	MODIFIER
c18_1104	205.106	201.5			7	156326826	C	A	A	430	-0.883234	0.140968	9.27259e-10	0.0994844	NA	NA	intergenic_variant	MODIFIER
hilic_7270	728.247	64.9			13	109054619	G	A	A	428	-0.520789	0.0831171	9.2975e-10	0.0655066	MYO16	HGNC:29822	intron_variant	MODIFIER
c18_3633	463.026	40			14	84957603	T	C	C	437	0.627814	0.100264	9.35178e-10	0.0687277	NA	NA	intergenic_variant	MODIFIER
hilic_8614	1087.67	58.3			15	35155986	T	C	T	436	-0.456545	0.0729108	9.36609e-10	0.684478	AC021231.1	NA	intron_variant&non_coding_transcript_variant	MODIFIER
hilic_3208	269.002	125.5		Fenson (KEGG:C19030)	16	74769028	C	T	T	434	0.55	0.0878398	9.42e-10	0.0500042	FA2H	HGNC:21197	intron_variant	MODIFIER
c18_815	175.962	153.6			10	6480736	G	C	C	426	-0.829607	0.13245	9.45564e-10	0.117595	PRKCQ	HGNC:9410	intron_variant	MODIFIER
hilic_8544	1052.21	72.7			11	90511358	C	A	A	430	-0.671982	0.107309	9.45863e-10	0.163272	DISC1FP1	HGNC:33625	intron_variant&non_coding_transcript_variant	MODIFIER
hilic_8544	1052.21	72.7			11	90548763	T	C	C	430	-0.671982	0.107309	9.45863e-10	0.167466	DISC1FP1	HGNC:33625	intron_variant&non_coding_transcript_variant	MODIFIER
c18_3943	504.806	92.1			5	104600819	T	C	T	433	-1.12457	0.179615	9.45953e-10	0.934135	AC099520.1	NA	intron_variant&non_coding_transcript_variant	MODIFIER
hilic_6313	585.271	59.6	Bilirubin (HMDB0000054)		2	233693319	A	G	G	438	0.607314	0.097028	9.46815e-10	0.354824	UGT1A6	HGNC:12538	synonymous_variant	LOW
hilic_4447	361.059	99.9			20	49724495	G	C	C	430	-1.2757	0.203743	9.50154e-10	0.0703874	RN7SL197P	HGNC:46213	downstream_gene_variant	MODIFIER
hilic_1013	143.126	27.7			10	6013161	C	G	G	429	-1.11044	0.177349	9.51934e-10	0.0619149	IL2RA	HGNC:6008	intron_variant	MODIFIER
hilic_8232	936.934	85.7			18	24407793	A	G	A	435	-0.784495	0.125362	9.59872e-10	0.908583	NA	NA	intergenic_variant	MODIFIER
c18_388	131.071	292.3		6-Hydroxyhexanoic acid (HMDB0012843) and 35 other annotations	15	88888087	G	A	A	433	-0.854834	0.136588	9.60043e-10	0.0915106	HAPLN3	HGNC:21446	intron_variant	MODIFIER
hilic_1884	186.963	110			2	197103367	T	C	C	427	-0.997296	0.159313	9.63637e-10	0.0705086	ANKRD44	HGNC:25259	intron_variant	MODIFIER
hilic_2537	223.988	150.6			3	182011805	A	G	G	434	-1.43857	0.229902	9.64923e-10	0.185154	LINC01206	HGNC:49637	downstream_gene_variant	MODIFIER
c18_4291	554.105	228.7			6	65781163	C	T	T	431	-1.17957	0.188507	9.70178e-10	0.118042	NA	NA	intergenic_variant	MODIFIER
c18_2005	292.946	132.3			19	18330132	G	T	T	430	-0.611805	0.0977676	9.70219e-10	0.0632449	RN7SL513P	HGNC:46529	upstream_gene_variant	MODIFIER
hilic_3208	269.002	125.5		Fenson (KEGG:C19030)	4	111085604	C	A	A	434	0.548342	0.0876486	9.71498e-10	0.0367761	NA	NA	intergenic_variant	MODIFIER
c18_4647	606.242	133.8		Phaeophorbide b (HMDB0031149)	2	233764663	C	T	T	436	0.353828	0.0565787	9.81366e-10	0.364756	UGT1A4	HGNC:12536	intron_variant	MODIFIER
hilic_7808	823.84	90.3			19	40156667	G	A	A	438	0.475662	0.0760695	9.8173e-10	0.0594255	NA	NA	regulatory_region_variant	MODIFIER
hilic_7560	776.744	52.2			18	45759229	G	A	A	433	-1.19284	0.190724	9.84021e-10	0.375236	LOC105372093	NA	intron_variant&non_coding_transcript_variant	MODIFIER
hilic_22	86.121	48.4			3	125081346	T	C	C	435	0.445112	0.0711814	9.86355e-10	0.220804	SLC12A8	HGNC:15595	downstream_gene_variant	MODIFIER
hilic_3310	276.18	20.8		Hydroxyhexanoycarnitine (HMDB0013131) and 2 other annotations	8	127525898	A	G	G	438	1.49648	0.239375	9.89755e-10	0.149377	NA	NA	intergenic_variant	MODIFIER
hilic_657	124.087	121.1			12	26950017	G	A	A	429	-1.29927	0.207735	9.91184e-10	0.0781748	FGFR1OP2	HGNC:23098	intron_variant	MODIFIER
c18_3448	441.02	162.1			7	137767834	A	G	G	429	-0.846398	0.135334	9.92915e-10	0.0994301	DGKI	HGNC:2855	intron_variant	MODIFIER
hilic_1716	178.036	36.5		Sulforaphane (HMDB0005792)	3	160128237	T	G	G	427	-0.587019	0.0938531	9.94115e-10	0.0896859	IL12A-AS1	HGNC:49094	intron_variant&non_coding_transcript_variant	MODIFIER
hilic_1716	178.036	36.5		Sulforaphane (HMDB0005792)	3	160134379	C	G	G	427	-0.587019	0.0938531	9.94115e-10	0.084977	IL12A-AS1	HGNC:49094	intron_variant&non_coding_transcript_variant	MODIFIER
hilic_7711	803.54	40.5			12	18744754	C	G	G	428	0.341431	0.0545924	9.94747e-10	0.0435405	NA	NA	intergenic_variant	MODIFIER
c18_5484	976.649	232.8			8	20350124	C	G	G	424	-0.757042	0.121019	9.95192e-10	0.0679084	AC023403.1	NA	upstream_gene_variant	MODIFIER
hilic_8709	1198.91	58.3			17	10148045	G	A	A	429	0.469416	0.0750656	9.97284e-10	0.112099	AC005747.1	NA	intron_variant	MODIFIER
c18_5562	1092.73	223.2			6	72511938	A	G	G	433	0.757734	0.121203	9.9877e-10	0.0443207	NA	NA	intergenic_variant	MODIFIER
hilic_5861	518.979	83.3			13	76384888	G	T	T	422	-1.11702	0.178576	1.00164e-09	0.0606234	NA	NA	regulatory_region_variant	MODIFIER
c18_4666	608.391	231			12	13463788	A	G	G	434	-0.759176	0.12146	1.00471e-09	0.120989	RNU6-590P	HGNC:47553	upstream_gene_variant	MODIFIER
hilic_3325	277.18	27.3		Panaquinquecol 2 (HMDB0038938) and 15 other annotations	5	95827745	G	A	A	434	-0.799153	0.12787	1.00857e-09	0.137649	GLRX	HGNC:4330	upstream_gene_variant	MODIFIER
hilic_6961	677.916	87.2			3	59711425	G	A	A	434	-0.862147	0.137953	1.00973e-09	0.08854	LOC105377110	NA	intron_variant&non_coding_transcript_variant	MODIFIER
hilic_2691	233.967	79.8			11	124322460	C	T	T	435	-0.706313	0.11303	1.01169e-09	0.058086	OR8D2	HGNC:8482	upstream_gene_variant	MODIFIER
c18_1208	217.012	44.5			5	107173212	T	G	G	427	0.270294	0.0432358	1.01196e-09	0.0800858	NA	NA	intergenic_variant	MODIFIER
hilic_3208	269.002	125.5		Fenson (KEGG:C19030)	3	143833360	A	G	A	433	0.547511	0.087613	1.01392e-09	0.950429	SLC9A9	HGNC:20653	intron_variant	MODIFIER
c18_630	157.087	295.2		1-Methyl-2-oxopropyl butyrate (HMDB0036230) and 25 other annotations	2	172481261	T	C	C	432	-0.333967	0.0534447	1.01809e-09	0.0798333	ITGA6	HGNC:6142	intron_variant	MODIFIER
hilic_252	101.581	100.6			10	98394788	G	A	A	437	-0.532779	0.0852841	1.01819e-09	0.355372	PYROXD2	HGNC:23517	intron_variant	MODIFIER
hilic_6487	610.225	67.1			3	193099725	T	A	A	434	0.534504	0.0855512	1.02031e-09	0.155327	NA	NA	intergenic_variant	MODIFIER
hilic_4241	347.014	286.1			14	20609676	G	C	C	433	-0.475738	0.0761467	1.02312e-09	0.161548	AL163195.3	NA	5_prime_UTR_variant	MODIFIER
hilic_1318	158.922	124.4			2	65354918	T	C	C	433	-1.10035	0.176124	1.02331e-09	0.112531	SPRED2	HGNC:17722	intron_variant	MODIFIER
hilic_2893	247.103	111		N2-Oxalylarginine (HMDB0032763); Asparaginyl-Asparagine (HMDB0028726)	9	32803094	C	A	A	433	-0.402205	0.06439	1.03062e-09	0.139825	NA	NA	intergenic_variant	MODIFIER
hilic_2059	196.097	23.8		2-Phenyl-13-propanediol monocarbamate (HMDB0060351) and 10 other annotations	5	79753818	A	G	G	428	1.70143	0.272359	1.03741e-09	0.096695	CMYA5	HGNC:14305	intron_variant	MODIFIER
c18_1310	227.041	277.6		Chloromethiuron (KEGG:C19026)	2	173023943	C	T	T	429	-0.910463	0.145757	1.03866e-09	0.0810384	RAPGEF4	HGNC:16626	intron_variant	MODIFIER
hilic_445	112.076	29.2		5-Acetyl-34-dihydro-2H-pyrrole (HMDB0031308) and 9 other annotations	4	89534577	A	G	G	429	-1.67058	0.267457	1.04043e-09	0.0891054	AC093866.1	NA	intron_variant&non_coding_transcript_variant	MODIFIER
c18_4819	640.319	278.2			17	74561715	A	G	G	432	0.938456	0.150271	1.04053e-09	0.114327	CD300H	HGNC:52292	intron_variant	MODIFIER
hilic_5386	457.878	73.3			12	93140675	T	C	C	432	-0.744565	0.11925	1.04896e-09	0.093654	LOC643339	NA	intron_variant&non_coding_transcript_variant	MODIFIER
c18_388	131.071	292.3		6-Hydroxyhexanoic acid (HMDB0012843) and 35 other annotations	11	115172759	A	T	A	433	-0.852153	0.13649	1.04917e-09	0.592954	CADM1	HGNC:5951	downstream_gene_variant	MODIFIER
c18_3860	493.302	209.9			5	163322967	T	C	T	433	-1.1559	0.185145	1.04997e-09	0.8677	LOC105377700	NA	intron_variant&non_coding_transcript_variant	MODIFIER
c18_3994	511.079	190.2			15	70148823	T	C	C	436	-0.637425	0.102135	1.05738e-09	0.14692	NA	NA	regulatory_region_variant	MODIFIER
hilic_657	124.087	121.1			12	26990575	G	A	A	428	-1.29891	0.208059	1.06227e-09	0.0755435	TM7SF3	HGNC:23049	missense_variant	MODERATE
hilic_5737	503.932	86.1			16	86341617	T	C	C	431	-0.728431	0.116705	1.06386e-09	0.138939	LINC00917	HGNC:48607	intron_variant&non_coding_transcript_variant	MODIFIER
c18_3707	474.804	45.8			9	36014807	A	G	G	428	-0.342135	0.0548055	1.0639e-09	0.130902	OR2S1P	HGNC:8275	downstream_gene_variant	MODIFIER
hilic_3258	272.065	155.6			1	34285818	A	G	G	430	-1.61088	0.258088	1.06655e-09	0.0658064	LOC105378639	NA	intron_variant&non_coding_transcript_variant	MODIFIER
hilic_8232	936.934	85.7			18	24440579	C	G	C	435	-0.782903	0.125482	1.07074e-09	0.923217	IMPACT	HGNC:20387	missense_variant	MODERATE
c18_393	131.957	175			14	21923257	C	T	T	433	-0.56897	0.0911847	1.07149e-09	0.227606	TRAV14DV4	HGNC:12110	upstream_gene_variant	MODIFIER
c18_2918	386.172	45.2			22	49313769	A	T	A	434	-0.671332	0.107598	1.07231e-09	0.81915	NA	NA	intergenic_variant	MODIFIER
c18_5484	976.649	232.8			8	20369700	G	A	A	424	-0.756014	0.121108	1.07415e-09	0.0484997	AC023403.1	NA	intron_variant&non_coding_transcript_variant	MODIFIER
c18_5484	976.649	232.8			8	20389247	G	A	A	424	-0.756014	0.121108	1.07415e-09	0.047146	NA	NA	intergenic_variant	MODIFIER
hilic_6796	654.178	87.8		Cyanidin 3-(6-acetylglucoside)-5-glucoside (LMPK12010152) and 3 other annotations	15	42295728	G	A	A	430	-0.814187	0.130482	1.07759e-09	0.0593865	GANC	HGNC:4139	intron_variant	MODIFIER
hilic_1367	160.984	31.1			14	73950852	T	G	G	434	-0.810469	0.129924	1.08026e-09	0.0733295	COQ6	HGNC:20233	intron_variant	MODIFIER
hilic_2793	240.161	45.3		68-Dimethyl-67-didehydroergoline (KEGG:C20409)	11	69124357	T	C	C	427	1.02451	0.164193	1.08513e-09	0.0697803	AP003071.5	NA	intron_variant&NMD_transcript_variant	MODIFIER
hilic_7560	776.744	52.2			12	87941111	A	G	G	433	-1.17571	0.188489	1.08538e-09	0.0674716	RPS4XP15	HGNC:36308	upstream_gene_variant	MODIFIER
hilic_3034	256.3	34.6			4	60591022	T	A	A	430	0.901567	0.144522	1.08733e-09	0.0364592	NA	NA	intergenic_variant	MODIFIER
c18_2588	352.024	47.9			18	2165582	G	A	A	429	0.885495	0.14195	1.09097e-09	0.0769677	AP005230.1	NA	intron_variant&non_coding_transcript_variant	MODIFIER
hilic_6319	586.273	48.1		4E15Z-Bilirubin IXa (HMDB0000488) and 5 other annotations	2	233764593	G	A	A	434	0.619256	0.0992982	1.091e-09	0.329932	UGT1A4	HGNC:12536	intron_variant	MODIFIER
hilic_6319	586.273	48.1		4E15Z-Bilirubin IXa (HMDB0000488) and 5 other annotations	2	233764593	G	T	T	434	0.619256	0.0992982	1.091e-09	NA	UGT1A4	HGNC:12536	intron_variant	MODIFIER
hilic_2908	248.197	90.3			7	136617355	A	C	C	436	-0.485503	0.0778613	1.09204e-09	0.113718	NA	NA	intergenic_variant	MODIFIER
hilic_7560	776.744	52.2			12	87855053	G	A	A	433	-1.17565	0.188532	1.0965e-09	0.0669934	NA	NA	intergenic_variant	MODIFIER
c18_2623	355.265	248.4		Tetracosahexaenoic acid (HMDB0002007) and 11 other annotations	1	247308812	G	A	A	430	-0.631456	0.101252	1.09889e-09	0.0627313	ZNF496	HGNC:23713	intron_variant	MODIFIER
c18_2090	300.912	99.6			15	94123848	C	G	G	432	-0.813008	0.130384	1.10088e-09	0.0470529	NA	NA	regulatory_region_variant	MODIFIER
hilic_4524	368.425	29.7			13	19249319	G	A	A	424	-1.27976	0.205153	1.10233e-09	0.0842171	NA	NA	intergenic_variant	MODIFIER
c18_942	189.041	36.3		2-Hydroxy-2-(2-oxopropyl)butanedioic acid (HMDB0059927) and 9 other annotations	22	19963748	G	A	A	437	-0.327892	0.0526063	1.10623e-09	0.440551	COMT	HGNC:2228	missense_variant	MODERATE
hilic_4823	393.141	111.3		Caryoptosidic acid (HMDB0034249); Shanzhiside (KEGG:C17066)	12	125333105	C	T	T	437	0.395841	0.0635116	1.10865e-09	0.111023	TMEM132B	HGNC:29397	intron_variant	MODIFIER
hilic_8232	936.934	85.7			18	24438273	G	T	G	435	-0.782241	0.125502	1.11084e-09	0.932115	IMPACT	HGNC:20387	intron_variant	MODIFIER
c18_1337	229.071	19.5			2	216945032	G	A	A	429	1.0898	0.174808	1.11542e-09	0.107052	AC007563.2	NA	intron_variant&non_coding_transcript_variant	MODIFIER
hilic_6529	615.231	96.7			2	15758567	G	A	A	433	-0.312896	0.0502062	1.11977e-09	0.0735216	NA	NA	intergenic_variant	MODIFIER
c18_5580	1127.65	208.1			3	193074623	A	T	T	426	0.796712	0.127792	1.12112e-09	0.0918049	NA	NA	intergenic_variant	MODIFIER
c18_247	114.99	173.9			10	34222776	C	T	T	435	-0.422338	0.0677789	1.12258e-09	0.054598	PARD3	HGNC:16051	intron_variant	MODIFIER
c18_3911	499.611	41.5			13	35215851	T	C	C	433	0.584062	0.0937334	1.12715e-09	0.102737	NBEA	HGNC:7648	intron_variant	MODIFIER
hilic_4333	353.155	291.3		Mercaptoacetyl-Phe-Leu (KEGG:C03292)	6	32112414	G	C	C	433	-1.1478	0.184226	1.13182e-09	0.0631676	ATF6B	HGNC:2349	downstream_gene_variant	MODIFIER
hilic_6360	591.086	110.5			4	124507148	A	T	T	434	-1.06235	0.170541	1.13662e-09	0.10592	LINC02516	HGNC:53505	intron_variant&non_coding_transcript_variant	MODIFIER
hilic_561	119.053	26.7		Tetrahydro-2-methyl-3-furanthiol (HMDB0036138) and 12 other annotations	14	80820048	T	G	G	434	-1.54372	0.247846	1.14192e-09	0.0548668	CEP128	HGNC:20359	intron_variant	MODIFIER
c18_3000	392.84	44			11	99127613	T	A	A	431	-1.38386	0.222152	1.14316e-09	0.12017	CNTN5	HGNC:2175	intron_variant	MODIFIER
c18_3120	404.958	62.1			14	83963211	G	A	A	431	-1.23111	0.197631	1.14326e-09	0.0569107	NA	NA	intergenic_variant	MODIFIER
c18_4762	628.623	42.1			5	95824993	C	T	T	440	0.148709	0.0238877	1.14975e-09	0.0941715	GLRX	HGNC:4330	upstream_gene_variant	MODIFIER
hilic_4957	406.768	78.9			20	58092532	C	A	A	433	-0.166963	0.0268104	1.15084e-09	0.0549099	AL354984.3	NA	upstream_gene_variant	MODIFIER
c18_3212	414.962	40.7			13	106976914	C	G	G	438	-0.643946	0.103431	1.15099e-09	0.069674	NA	NA	intergenic_variant	MODIFIER
c18_4012	513.058	189.1			6	1707311	C	T	T	434	0.808353	0.129828	1.15661e-09	0.0544378	GMDS	HGNC:4369	intron_variant	MODIFIER
hilic_4726	384.844	82.3			18	74406503	T	C	C	432	-0.887192	0.142496	1.16287e-09	0.112221	LINC01922	HGNC:52741	upstream_gene_variant	MODIFIER
hilic_6776	651.064	87			2	49811513	C	T	T	430	-0.770597	0.123757	1.16361e-09	0.112503	NA	NA	intergenic_variant	MODIFIER
hilic_6583	623.929	83.7			15	39743479	T	C	C	430	-0.850697	0.136622	1.16375e-09	0.114261	FSIP1	HGNC:21674	intron_variant	MODIFIER
hilic_7835	829.553	59.6			5	173242661	G	C	C	431	-1.38788	0.222925	1.16747e-09	0.112765	NA	NA	regulatory_region_variant	MODIFIER
hilic_3761	308.099	35.7		(S)-Succinyldihydrolipoamide (HMDB0001177)	8	32049750	A	G	G	432	1.04247	0.167459	1.16867e-09	0.102763	NRG1-IT1	HGNC:43633	intron_variant&non_coding_transcript_variant	MODIFIER
hilic_7175	713.066	26			7	136617355	A	C	C	429	0.490172	0.0787343	1.17299e-09	0.113718	NA	NA	intergenic_variant	MODIFIER
hilic_5550	479.746	79.9			11	111456536	C	A	A	434	0.40456	0.0650081	1.17782e-09	0.104368	AP002008.2	NA	non_coding_transcript_exon_variant	MODIFIER
c18_4544	589.07	208.2			4	167234027	A	G	G	433	-0.439396	0.070602	1.17784e-09	0.095027	SPOCK3	HGNC:13565	synonymous_variant	LOW
c18_3179	411.241	178.8			7	21760581	G	C	G	432	-1.02353	0.164452	1.17806e-09	0.938728	DNAH11	HGNC:2942	intron_variant	MODIFIER
hilic_1139	150.049	134.8			3	154030313	G	A	A	434	0.845314	0.135837	1.17947e-09	0.0687921	ARHGEF26-AS1	HGNC:41048	non_coding_transcript_exon_variant	MODIFIER
hilic_840	134.091	29.1			10	117664629	G	C	C	431	-0.498791	0.0801423	1.1808e-09	0.119739	NA	NA	intergenic_variant	MODIFIER
hilic_4205	344.014	288.3			16	69805328	G	A	A	431	-0.556001	0.0893349	1.18098e-09	0.0577973	WWP2	HGNC:16804	intron_variant	MODIFIER
c18_490	143.021	59.7			2	2733594	A	G	G	431	-1.29847	0.208651	1.18533e-09	0.0996357	AC018685.1	NA	upstream_gene_variant	MODIFIER
hilic_4661	379.202	87.4		4R-Hydroxy solifenacin (HMDB0061127); 12alpha-(Chloromethyl)-12-hydroxy-pregn-4-ene-320-dione (KEGG:C14923)	8	10825267	G	A	A	434	-1.14592	0.184169	1.18563e-09	0.0876732	PINX1	HGNC:30046	intron_variant	MODIFIER
hilic_956	140.118	24.3		NaNa-Dimethylhistamine (HMDB0033438)	12	110906768	C	T	T	430	-1.00284	0.161139	1.18575e-09	0.0614556	MYL2	HGNC:7583	downstream_gene_variant	MODIFIER
hilic_1884	186.963	110			13	106493585	C	T	T	427	0.573473	0.0921515	1.19501e-09	0.0994845	EFNB2	HGNC:3227	intron_variant	MODIFIER
hilic_2046	195.545	132.4			7	116235887	T	C	C	429	0.545612	0.0876853	1.19549e-09	0.0644794	TES	HGNC:14620	intron_variant	MODIFIER
hilic_1877	186.185	30.4			7	73606007	C	G	G	432	-0.500591	0.0804644	1.19604e-09	0.0943623	MLXIPL	HGNC:12744	missense_variant	MODERATE
c18_1271	223.082	46.5			1	105552880	A	T	T	431	1.05751	0.169976	1.19674e-09	0.102759	NA	NA	intergenic_variant	MODIFIER
hilic_5387	457.909	85.6			15	81298924	C	T	T	431	-0.795514	0.127866	1.19696e-09	0.117895	IL16	HGNC:5980	intron_variant	MODIFIER
hilic_5455	467.256	278.1			17	49529298	T	C	C	434	-1.04777	0.16844	1.1974e-09	0.00263067	AC006487.1	NA	intron_variant&non_coding_transcript_variant	MODIFIER
hilic_6733	645.116	286.1			5	1388510	C	T	T	435	-1.26668	0.203645	1.19752e-09	0.0937832	SLC6A3	HGNC:11049	downstream_gene_variant	MODIFIER
hilic_6529	615.231	96.7			4	188659394	C	T	T	433	-0.259001	0.0416386	1.20109e-09	0.100435	LINC01060	HGNC:49081	intron_variant&non_coding_transcript_variant	MODIFIER
hilic_2031	194.959	34.8			1	87371205	C	A	A	427	0.587713	0.094476	1.21173e-09	0.100578	LINC01364	HGNC:50599	intron_variant&non_coding_transcript_variant	MODIFIER
c18_3943	504.806	92.1			5	104603855	C	T	C	426	-1.12824	0.181357	1.21174e-09	0.914163	AC099520.1	NA	intron_variant&non_coding_transcript_variant	MODIFIER
hilic_4482	364.929	86.2			20	57953235	C	T	T	436	-0.85843	0.138063	1.21179e-09	0.113687	AL354984.1	NA	downstream_gene_variant	MODIFIER
c18_1412	236.94	64.6			1	20463152	A	G	G	430	-0.471011	0.0757297	1.21238e-09	0.0740692	NA	NA	intergenic_variant	MODIFIER
hilic_2351	213.018	292.3			6	1680806	C	T	T	433	-0.555061	0.0892582	1.21247e-09	0.227368	GMDS	HGNC:4369	intron_variant	MODIFIER
c18_185	105.543	36.3			8	41881186	T	C	C	432	-0.95447	0.153479	1.2126e-09	0.107296	ANK1	HGNC:492	intron_variant	MODIFIER
hilic_529	116.098	25.1			11	110064828	C	A	A	425	1.46412	0.235379	1.2202e-09	0.0505027	LOC107984384	NA	intron_variant&non_coding_transcript_variant	MODIFIER
hilic_1907	188.092	27.7		2-Keto-6-acetamidocaproate (HMDB0012150) and 5 other annotations	10	129353897	G	C	C	432	1.11794	0.179799	1.22082e-09	0.0949465	NA	NA	intergenic_variant	MODIFIER
hilic_997	142.901	75.8			6	20467347	G	A	G	437	-0.153764	0.0247366	1.22113e-09	0.773533	E2F3	HGNC:3115	intron_variant	MODIFIER
hilic_2046	195.545	132.4			7	116302613	G	A	A	429	0.545537	0.0877264	1.22205e-09	0.0692232	AC073130.2	NA	intron_variant&non_coding_transcript_variant	MODIFIER
c18_2733	367.197	221.2			12	9181975	C	T	T	435	-0.621332	0.0999503	1.22325e-09	0.110974	PZP	HGNC:9750	splice_region_variant&synonymous_variant	LOW
hilic_1877	186.185	30.4			7	73556901	C	T	T	433	-0.500016	0.0804286	1.22456e-09	0.0918045	BCL7B	HGNC:1005	intron_variant	MODIFIER
hilic_1877	186.185	30.4			7	73557398	C	A	A	433	-0.500016	0.0804286	1.22456e-09	0.0897781	BCL7B	HGNC:1005	intron_variant	MODIFIER
c18_4819	640.319	278.2			10	33919811	T	G	G	433	1.20072	0.193139	1.22459e-09	0.04511	LINC02629	HGNC:54108	downstream_gene_variant	MODIFIER
hilic_5912	526.865	84.8			10	837110	C	G	G	434	-0.439896	0.0707661	1.22711e-09	0.0329605	LARP4B	HGNC:28987	intron_variant	MODIFIER
hilic_2078	197.117	268.2		26-Dimethoxy-4-propylphenol (HMDB0036226) and 3 other annotations	17	75102658	G	A	A	434	-0.987258	0.158821	1.22728e-09	0.0875915	SLC16A5	HGNC:10926	intron_variant	MODIFIER
c18_3633	463.026	40			7	156326826	C	A	A	437	0.624391	0.100471	1.2309e-09	0.0994844	NA	NA	intergenic_variant	MODIFIER
c18_4499	583.256	147.1		4E15Z-Bilirubin IXa (HMDB0000488) and 5 other annotations	2	233759924	C	T	T	438	0.606833	0.097664	1.23709e-09	0.36481	UGT1A4	HGNC:12536	intron_variant	MODIFIER
hilic_3034	256.3	34.6			7	68959890	A	T	T	429	0.899762	0.144744	1.23906e-09	0.0513994	NA	NA	intergenic_variant	MODIFIER
c18_3815	487.017	198.8			22	35406668	C	G	G	433	-0.387732	0.0623901	1.24081e-09	0.0618659	MCM5	HGNC:6948	missense_variant	MODERATE
hilic_992	142.123	275.6		1-(1-Pyrrolidinyl)-2-butanone (HMDB0039839) and 12 other annotations	8	4357605	C	A	C	435	-1.21138	0.194955	1.24316e-09	0.937687	CSMD1	HGNC:14026	intron_variant	MODIFIER
c18_5054	702.759	40.3			12	102719285	A	C	C	436	-0.278632	0.0448447	1.24331e-09	0.161873	NA	NA	intergenic_variant	MODIFIER
hilic_1716	178.036	36.5		Sulforaphane (HMDB0005792)	10	130210511	G	A	A	427	-0.470004	0.075608	1.24349e-09	0.0481394	LOC107984002	NA	intron_variant&non_coding_transcript_variant	MODIFIER
hilic_7184	714.861	79.7			3	42363174	G	A	A	433	-0.612606	0.0985842	1.24516e-09	0.0670854	LYZL4	HGNC:28387	intron_variant	MODIFIER
hilic_8356	978.914	84.5			5	100326227	T	C	C	432	0.530309	0.0853407	1.24768e-09	0.213291	NA	NA	intergenic_variant	MODIFIER
c18_3675	470.676	42.7			7	25481894	G	A	A	434	-0.494064	0.0795213	1.25038e-09	0.054004	AC005100.2	NA	non_coding_transcript_exon_variant	MODIFIER
hilic_4476	364.119	102.7		6-Oxochelerythrine;Oxychelerythrine;12-Dimethoxy-12-methyl-(13)benzodioxolo(56-c)phenanthridin-13(12H)-one (KEGG:C12225); Dihydrochelirubine;1314-Dihydro-5-methoxy-13-methyl-13benzodioxolo56-c-13-dioxolo45-iphenanthridine (KEGG:C05194)	5	10571781	C	T	T	434	0.403743	0.0649859	1.25186e-09	0.126022	ANKRD33B	HGNC:35240	intron_variant	MODIFIER
hilic_3126	262.989	77.6			2	181428511	T	A	A	432	-1.24001	0.19958	1.25448e-09	0.108315	AC020595.1	NA	upstream_gene_variant	MODIFIER
hilic_5387	457.909	85.6			15	81297489	C	G	G	430	-0.795441	0.128013	1.25476e-09	0.111403	IL16	HGNC:5980	intron_variant	MODIFIER
c18_247	114.99	173.9			17	80877484	T	A	A	435	-0.519858	0.0836897	1.25704e-09	0.062036	RPTOR	HGNC:30287	intron_variant	MODIFIER
c18_2733	367.197	221.2			10	86135559	G	A	A	435	-0.619158	0.0996821	1.26003e-09	0.061296	GRID1	HGNC:4575	intron_variant	MODIFIER
hilic_5206	435.764	80.6			6	120624604	A	C	C	431	-0.608618	0.0979671	1.26151e-09	0.13131	AL096854.1	NA	intron_variant&non_coding_transcript_variant	MODIFIER
hilic_4522	368.279	48.3		3 5-Tetradecadiencarnitine (HMDB0013331); 3-(5Z8Z)-tetradeca-58-dienoyloxy-4-(trimethylazaniumyl)butanoate (LMFA07070020)	5	72014002	G	A	A	436	-1.65464	0.266415	1.26173e-09	0.0569507	NA	NA	regulatory_region_variant	MODIFIER
hilic_5460	468.993	189.9			12	71815746	G	T	T	433	-0.81825	0.131726	1.26187e-09	0.178125	NA	NA	intergenic_variant	MODIFIER
c18_839	179.071	43.1		Propylparaben (HMDB0032574) and 18 other annotations	9	22756148	C	T	T	431	-1.55271	0.249948	1.26417e-09	0.106817	LINC01239	HGNC:49796	intron_variant&non_coding_transcript_variant	MODIFIER
hilic_4829	393.915	71.9			6	138219601	A	G	G	434	-0.486236	0.0782894	1.2667e-09	0.0487793	ARFGEF3	HGNC:21213	intron_variant	MODIFIER
hilic_252	101.581	100.6			10	98396206	T	C	C	437	-0.531116	0.085535	1.26975e-09	0.353926	PYROXD2	HGNC:23517	intron_variant	MODIFIER
hilic_1742	179.064	242			10	35783901	C	T	T	434	-1.20405	0.19388	1.27031e-09	0.0864941	PCAT5	HGNC:48665	intron_variant&non_coding_transcript_variant	MODIFIER
c18_5594	1228.32	38.5			13	70247002	G	A	G	430	-0.254435	0.0409633	1.27279e-09	0.845858	NA	NA	intergenic_variant	MODIFIER
hilic_7076	696.928	85.7			1	8955895	T	C	C	437	-0.844082	0.135947	1.27283e-09	0.0834776	CA6	HGNC:1380	intron_variant	MODIFIER
hilic_2635	229.769	286.4			3	154826944	T	C	T	435	-1.04096	0.167646	1.2751e-09	0.9367	AC073359.2	NA	downstream_gene_variant	MODIFIER
c18_839	179.071	43.1		Propylparaben (HMDB0032574) and 18 other annotations	3	37186490	C	A	A	431	-1.92957	0.310701	1.27714e-09	0.0308304	LOC112268444	NA	intron_variant	MODIFIER
hilic_6440	602.795	79			20	3767200	T	A	A	429	-1.13621	0.182936	1.27774e-09	0.0526224	C20orf27	HGNC:15873	intron_variant	MODIFIER
hilic_5889	522.959	174.1			1	248807276	T	C	C	431	-1.04252	0.167897	1.2855e-09	0.115804	SH3BP5L	HGNC:29360	downstream_gene_variant	MODIFIER
hilic_4957	406.768	78.9			20	58077725	A	T	T	433	-0.166635	0.0268414	1.28878e-09	0.0470294	NA	NA	intergenic_variant	MODIFIER
hilic_8356	978.914	84.5			5	100367214	A	G	G	432	0.529722	0.0853233	1.28924e-09	0.20433	NA	NA	intergenic_variant	MODIFIER
c18_4699	616.326	295.8			1	87976448	A	G	G	423	-1.03774	0.167072	1.291e-09	0.142152	LOC105378836	NA	intron_variant&non_coding_transcript_variant	MODIFIER
hilic_529	116.098	25.1			16	80850869	G	A	A	425	1.20268	0.193652	1.29162e-09	0.0633461	AC009070.1	NA	intron_variant	MODIFIER
hilic_7076	696.928	85.7			20	16802895	C	T	T	437	0.817318	0.131701	1.29571e-09	0.079443	NA	NA	regulatory_region_variant	MODIFIER
c18_456	140.311	45.6			13	109054619	G	A	A	438	0.367834	0.0592796	1.29918e-09	0.0655066	MYO16	HGNC:29822	intron_variant	MODIFIER
c18_1951	287.186	99.4		6-Hydroxypentadecanedioic acid (HMDB0031885)	10	96381210	C	G	G	428	-0.753237	0.121326	1.29985e-09	0.120436	TLL2	HGNC:11844	intron_variant	MODIFIER
hilic_3890	317.288	32.1			9	5581140	T	G	G	428	-1.17736	0.18965	1.30189e-09	0.119688	AL162253.1	NA	upstream_gene_variant	MODIFIER
hilic_1716	178.036	36.5		Sulforaphane (HMDB0005792)	6	34544477	G	A	A	427	-0.574544	0.092548	1.3048e-09	0.0664075	SPDEF	HGNC:17257	5_prime_UTR_variant	MODIFIER
c18_1179	214.034	45			10	9956317	C	G	C	429	-0.478344	0.0770633	1.30642e-09	0.929447	NA	NA	intergenic_variant	MODIFIER
c18_5458	930.774	59.9			12	99709977	A	C	C	430	-0.307425	0.0495339	1.30993e-09	0.0529058	ANKS1B	HGNC:24600	intron_variant	MODIFIER
hilic_4474	364.045	114.3			2	53310691	T	C	C	434	-0.979075	0.157797	1.31273e-09	0.160107	NA	NA	intergenic_variant	MODIFIER
hilic_1612	173.133	40.6			12	106771859	C	T	T	425	-1.58182	0.254816	1.31281e-09	0.069829	RIC8B	HGNC:25555	upstream_gene_variant	MODIFIER
c18_4649	606.341	186.2			5	29689623	T	C	C	430	-1.05132	0.16942	1.31709e-09	0.114929	NA	NA	intergenic_variant	MODIFIER
c18_3898	498.728	41.8			2	137680130	A	G	G	431	-0.53601	0.0863922	1.32244e-09	0.0793151	THSD7B	HGNC:29348	downstream_gene_variant	MODIFIER
c18_4674	610.322	209.4			6	167289844	C	T	T	433	-0.734327	0.118374	1.32454e-09	0.0748191	UNC93A	HGNC:12570	upstream_gene_variant	MODIFIER
c18_672	162.913	43.6		Chloral hydrate (HMDB0060451)	6	20467347	G	A	G	436	-0.137851	0.0222255	1.32484e-09	0.773533	E2F3	HGNC:3115	intron_variant	MODIFIER
c18_1310	227.041	277.6		Chloromethiuron (KEGG:C19026)	7	30885935	G	A	A	429	-0.738883	0.119107	1.33452e-09	0.102719	MINDY4	HGNC:21916	intron_variant	MODIFIER
hilic_5189	433.844	68.9			1	196038844	C	T	T	429	-0.236391	0.0381073	1.33619e-09	0.133385	NA	NA	intergenic_variant	MODIFIER
hilic_5222	437.762	80.7			11	21563119	A	G	G	435	0.454755	0.0733377	1.33947e-09	0.0586929	NELL1	HGNC:7750	intron_variant	MODIFIER
hilic_8678	1161.82	92.5			3	71175682	A	C	C	435	0.663092	0.106941	1.34179e-09	0.0731546	AC097634.4	NA	intron_variant	MODIFIER
hilic_5083	420.179	86.6			12	71616983	C	T	T	436	1.02008	0.164538	1.346e-09	0.0566076	ZFC3H1	HGNC:28328	intron_variant	MODIFIER
hilic_6440	602.795	79			20	3759475	C	T	T	429	-1.13515	0.183033	1.34715e-09	0.0640422	C20orf27	HGNC:15873	intron_variant	MODIFIER
hilic_4923	403.232	27.8		Cinitapride (HMDB0015698) and 2 other annotations	20	53553253	G	A	A	431	1.04693	0.168833	1.34875e-09	0.110524	AL157838.1	NA	intron_variant&non_coding_transcript_variant	MODIFIER
c18_3015	394.834	62.4			6	145082730	C	T	T	435	-1.06795	0.172268	1.35123e-09	0.0572215	NA	NA	intergenic_variant	MODIFIER
c18_2983	391.008	31.9			18	75809264	G	A	A	432	0.589046	0.0950037	1.35204e-09	0.12623	NA	NA	intergenic_variant	MODIFIER
hilic_4300	351.032	122.4			13	114164565	A	G	G	428	-0.644491	0.10393	1.35497e-09	0.13362	CFAP97D2	HGNC:53789	intron_variant	MODIFIER
c18_3626	462.331	224.6			2	129901486	C	T	T	429	-1.36249	0.219731	1.35618e-09	0.0731108	NA	NA	intergenic_variant	MODIFIER
hilic_6978	680.547	74.9			7	6648495	G	A	A	429	-0.589747	0.09511	1.35656e-09	0.0869219	ZNF316	HGNC:13843	intron_variant	MODIFIER
hilic_4823	393.141	111.3		Caryoptosidic acid (HMDB0034249); Shanzhiside (KEGG:C17066)	11	116283460	T	G	G	435	0.385598	0.0622088	1.35817e-09	0.118973	NA	NA	intergenic_variant	MODIFIER
hilic_5083	420.179	86.6			15	23419723	A	G	G	436	0.591974	0.0955153	1.36157e-09	0.0840298	NA	NA	intergenic_variant	MODIFIER
hilic_5083	420.179	86.6			14	19852119	T	A	A	436	1.01612	0.163969	1.36657e-09	0.0504289	OR4K6P	HGNC:14748	downstream_gene_variant	MODIFIER
hilic_7475	762.817	91.8			6	20467347	G	A	G	436	-0.20603	0.033247	1.36745e-09	0.773533	E2F3	HGNC:3115	intron_variant	MODIFIER
hilic_4942	404.987	131.1			13	105998395	T	G	T	432	-0.550337	0.0887901	1.36835e-09	0.858797	AL138701.2	NA	intron_variant&non_coding_transcript_variant	MODIFIER
c18_4706	617.365	228.7			1	77433982	C	G	G	431	-0.823953	0.132959	1.38028e-09	0.0747549	AK5	HGNC:365	intron_variant	MODIFIER
hilic_4540	369.868	84.8			9	76250824	G	A	A	429	-0.184045	0.0296971	1.3826e-09	0.272631	PCSK5	HGNC:8747	intron_variant	MODIFIER
hilic_7833	828.807	92.5			6	20467347	G	A	G	435	-0.148216	0.0239236	1.38266e-09	0.773533	E2F3	HGNC:3115	intron_variant	MODIFIER
c18_388	131.071	292.3		6-Hydroxyhexanoic acid (HMDB0012843) and 35 other annotations	12	71259214	T	G	G	433	-0.84672	0.136659	1.38436e-09	0.113942	TSPAN8	HGNC:11855	intron_variant	MODIFIER
c18_839	179.071	43.1		Propylparaben (HMDB0032574) and 18 other annotations	9	22754514	A	G	G	431	-1.55005	0.250154	1.38528e-09	0.11806	LINC01239	HGNC:49796	intron_variant&non_coding_transcript_variant	MODIFIER
hilic_6227	572.22	96.9			4	38513520	A	G	A	434	0.51555	0.0832234	1.39027e-09	0.926343	LINC01258	HGNC:49898	intron_variant&non_coding_transcript_variant	MODIFIER
hilic_6776	651.064	87			2	49820345	G	A	A	432	-0.769102	0.12415	1.39425e-09	0.119216	NA	NA	intergenic_variant	MODIFIER
hilic_296	104.03	285.5			7	136617355	A	C	C	434	-0.905608	0.146231	1.40455e-09	0.113718	NA	NA	intergenic_variant	MODIFIER
hilic_5889	522.959	174.1			2	29143780	C	T	T	430	-1.03655	0.16738	1.4175e-09	0.0548364	CLIP4	HGNC:26108	synonymous_variant	LOW
hilic_8678	1161.82	92.5			3	71180177	A	G	G	435	0.662431	0.106999	1.41844e-09	0.0851739	AC097634.4	NA	intron_variant	MODIFIER
hilic_8502	1034.33	73.9			5	143962200	A	T	T	433	-0.58654	0.0947328	1.41961e-09	0.0805436	NA	NA	intergenic_variant	MODIFIER
c18_3133	406.495	282.1			3	115270438	A	G	G	432	-1.20308	0.194312	1.42256e-09	0.0444435	LOC101926886	NA	intron_variant&non_coding_transcript_variant	MODIFIER
hilic_5083	420.179	86.6			12	71584007	T	C	C	436	1.01884	0.164593	1.42369e-09	0.0860764	LGR5	HGNC:4504	missense_variant	MODERATE
hilic_5991	536.893	78.7			18	3918823	G	A	A	434	-0.8794	0.14206	1.42654e-09	0.128662	DLGAP1	HGNC:2905	intron_variant	MODIFIER
c18_5543	1063.69	235		Ganglioside GA2 (d18:116:0) (HMDB0004890) and 3 other annotations	5	81644617	C	T	T	432	-0.932806	0.150691	1.4333e-09	0.100302	SSBP2	HGNC:15831	intron_variant	MODIFIER
c18_2868	379.97	34.1			12	111885212	C	T	T	432	-0.700636	0.113192	1.4368e-09	0.0988751	MAPKAPK5	HGNC:6889	intron_variant	MODIFIER
c18_691	164.05	34.1			19	34595871	C	A	A	427	-1.28168	0.207025	1.44118e-09	0.0825698	SCGB2B2	HGNC:27616	5_prime_UTR_variant	MODIFIER
c18_3175	411.042	37		Fenasulam (T3D0966)	15	100501716	T	C	C	430	-1.23707	0.199854	1.44151e-09	0.110866	CERS3	HGNC:23752	missense_variant	MODERATE
c18_1693	263.012	54			7	136617355	A	C	C	430	0.723094	0.116822	1.44321e-09	0.113718	NA	NA	intergenic_variant	MODIFIER
c18_3175	411.042	37		Fenasulam (T3D0966)	7	131532528	T	G	T	427	-1.51551	0.244804	1.44349e-09	0.915216	PODXL	HGNC:9171	intron_variant	MODIFIER
hilic_2473	220.093	101.6		Serinyl-Asparagine (HMDB0029034) and 2 other annotations	20	23280702	T	C	C	435	-0.991063	0.160181	1.45056e-09	0.123508	NA	NA	intergenic_variant	MODIFIER
c18_5576	1111.69	216.9			3	184499490	G	T	T	435	-1.6283	0.263193	1.45394e-09	0.103827	AC128714.1	NA	non_coding_transcript_exon_variant	MODIFIER
hilic_2774	238.907	22.2			3	127325192	A	C	C	434	1.24533	0.201289	1.4561e-09	0.0479264	LINC02016	HGNC:52851	intron_variant&non_coding_transcript_variant	MODIFIER
hilic_6336	588.342	63.8			6	148634819	T	C	C	429	-0.741891	0.119886	1.458e-09	0.104716	NA	NA	intergenic_variant	MODIFIER
hilic_6712	641.96	80.9			13	41725311	T	A	A	431	-0.945558	0.15282	1.45983e-09	0.0851875	VWA8	HGNC:29071	intron_variant	MODIFIER
hilic_8691	1179.69	54.7			4	86311831	A	G	G	434	-0.689115	0.111403	1.46495e-09	0.0691657	MAPK10	HGNC:6872	intron_variant	MODIFIER
hilic_1460	165.975	90.4			1	71267289	G	A	A	428	-1.07774	0.174171	1.46502e-09	0.0901348	ZRANB2-AS2	HGNC:43595	intron_variant&non_coding_transcript_variant	MODIFIER
hilic_4874	398.736	79			8	4725196	T	C	C	437	-0.346966	0.056103	1.46789e-09	0.0977699	CSMD1	HGNC:14026	intron_variant	MODIFIER
hilic_7175	713.066	26			14	68867839	C	G	G	429	0.484879	0.078371	1.46909e-09	0.0678777	BLZF2P	HGNC:20049	downstream_gene_variant	MODIFIER
c18_4555	590.834	62.1			8	48075114	T	C	C	438	-0.544835	0.0881137	1.47465e-09	0.0338019	NA	NA	regulatory_region_variant	MODIFIER
c18_2634	356.883	140			1	19715480	T	C	C	434	-0.809167	0.130836	1.47505e-09	0.0840533	TMCO4	HGNC:27393	intron_variant	MODIFIER
hilic_8172	917.845	85			14	61662316	T	C	T	434	-1.00803	0.16301	1.4813e-09	0.898919	AL355916.3	NA	downstream_gene_variant	MODIFIER
hilic_1040	145.014	31.8		3-(Methylthio)methylthiophene (HMDB0032429) and 2 other annotations	12	109644332	T	A	A	432	0.418174	0.0676165	1.48166e-09	0.059144	NA	NA	intergenic_variant	MODIFIER
c18_1545	248.863	38.8			3	60000540	G	T	T	427	0.71418	0.115457	1.48618e-09	0.112218	FHIT	HGNC:3701	intron_variant	MODIFIER
hilic_8622	1092.28	74			2	52216448	T	C	C	432	-0.808976	0.130823	1.48793e-09	0.0559092	AC007402.1	NA	intron_variant&non_coding_transcript_variant	MODIFIER
c18_5577	1112.7	216.8			3	196633174	C	T	T	432	-0.757797	0.122559	1.49341e-09	0.102761	LINC01063	HGNC:49092	upstream_gene_variant	MODIFIER
hilic_4144	338.901	116.6			7	123178671	C	T	T	429	-1.09229	0.176632	1.49477e-09	0.0570313	SLC13A1	HGNC:10916	intron_variant	MODIFIER
c18_714	166.028	36.8		Demethylphosphinothricin;(2S)-2-Amino-4-(hydroxyphosphinyl)butanoic acid (KEGG:C17962)	1	238118105	C	T	T	435	-0.888679	0.143758	1.49636e-09	0.0997137	NA	NA	intergenic_variant	MODIFIER
c18_3497	448.075	239.5			22	45882214	C	T	T	433	-0.677245	0.10955	1.49963e-09	0.0691275	BX324167.1	NA	intron_variant&non_coding_transcript_variant	MODIFIER
c18_4649	606.341	186.2			5	29688107	T	C	C	422	-1.05447	0.170475	1.50303e-09	0.115206	NA	NA	intergenic_variant	MODIFIER
hilic_1592	172.115	21.5		25-Dihydro-45-dimethyl-2-(1-methylpropyl)thiazole (HMDB0037514) and 2 other annotations	12	18496579	T	G	G	426	1.55773	0.251899	1.504e-09	0.0538614	PIK3C2G	HGNC:8973	intron_variant	MODIFIER
hilic_6776	651.064	87			2	49828800	A	G	G	433	-0.766798	0.124046	1.50402e-09	0.106305	NA	NA	intergenic_variant	MODIFIER
c18_2090	300.912	99.6			9	133915883	A	G	G	432	-0.806753	0.130506	1.50544e-09	0.0768353	VAV2	HGNC:12658	intron_variant	MODIFIER
c18_3590	458.741	42			7	7934399	A	G	G	431	-0.372049	0.060185	1.50827e-09	0.0660166	AC007161.3	NA	intron_variant&non_coding_transcript_variant	MODIFIER
c18_4641	605.239	141.2		Phaeophorbide b (HMDB0031149)	2	233763993	G	T	T	439	0.525193	0.0849975	1.50996e-09	0.359193	UGT1A4	HGNC:12536	intron_variant	MODIFIER
c18_4555	590.834	62.1			8	48095072	G	A	A	438	-0.544144	0.0880713	1.5169e-09	0.032984	NA	NA	intergenic_variant	MODIFIER
c18_4555	590.834	62.1			8	48087368	G	A	A	438	-0.544115	0.0880675	1.51757e-09	0.040816	NA	NA	intergenic_variant	MODIFIER
hilic_4923	403.232	27.8		Cinitapride (HMDB0015698) and 2 other annotations	3	149362975	A	G	G	431	0.651111	0.105356	1.52262e-09	0.12342	NA	NA	intergenic_variant	MODIFIER
c18_2957	389.076	196.8		Uranyl acetate (T3D1177)	1	4229875	C	T	T	436	-0.636392	0.103006	1.52477e-09	0.0761901	NA	NA	intergenic_variant	MODIFIER
c18_1693	263.012	54			1	245570306	G	T	T	430	-0.717218	0.116052	1.52558e-09	0.0991723	KIF26B	HGNC:25484	intron_variant	MODIFIER
hilic_5193	434.181	294.2			5	176694680	C	T	T	429	-0.604623	0.0978351	1.52951e-09	0.047438	NA	NA	intergenic_variant	MODIFIER
hilic_5386	457.878	73.3			19	43702139	T	C	C	432	-0.723212	0.117044	1.52981e-09	0.0913675	LOC105372412	NA	downstream_gene_variant	MODIFIER
c18_4499	583.256	147.1		4E15Z-Bilirubin IXa (HMDB0000488) and 5 other annotations	2	233763993	G	T	T	438	0.607959	0.0984265	1.53178e-09	0.359193	UGT1A4	HGNC:12536	intron_variant	MODIFIER
hilic_4341	353.592	261.4			10	129276257	C	T	T	434	0.90453	0.146412	1.53281e-09	0.0462268	AL391869.1	NA	upstream_gene_variant	MODIFIER
hilic_5359	454.829	85.3			2	40560646	C	G	G	430	-1.29892	0.210214	1.53547e-09	0.0627439	SLC8A1	HGNC:11068	intron_variant	MODIFIER
c18_919	187.039	39.7		1-Hydroxy-2-naphthoate;1-Hydroxy-2-naphthoic acid;1-Naphthol-2-carboxylic acid (KEGG:C03203) and 3 other annotations	13	27465030	G	A	G	439	1.42481	0.230706	1.53692e-09	0.895027	NA	NA	intergenic_variant	MODIFIER
hilic_7586	781.748	89.3			6	161225682	G	A	A	436	0.414985	0.0671881	1.54045e-09	0.0544581	AGPAT4	HGNC:20885	intron_variant	MODIFIER
hilic_703	127.095	25.8			4	11318787	T	C	C	427	0.644092	0.104242	1.54629e-09	0.159528	NA	NA	intergenic_variant	MODIFIER
hilic_7711	803.54	40.5			1	29766658	C	T	T	428	0.340705	0.0551508	1.55339e-09	0.0543086	AL645944.2	NA	intron_variant&non_coding_transcript_variant	MODIFIER
hilic_5083	420.179	86.6			20	1774323	C	G	G	436	1.01681	0.164689	1.56133e-09	0.0831226	AL109809.4	NA	intron_variant&non_coding_transcript_variant	MODIFIER
c18_691	164.05	34.1			3	19167495	T	C	C	427	-1.27902	0.207075	1.56626e-09	0.0973937	KCNH8	HGNC:18864	intron_variant	MODIFIER
c18_4472	580.325	196.4			7	35353600	G	A	G	430	-1.09095	0.176663	1.56875e-09	0.922811	LOC401324	NA	intron_variant&non_coding_transcript_variant	MODIFIER
hilic_5041	415.32	44.5		Smilagenone (HMDB0036941) and 42 other annotations	1	14118301	T	C	C	436	-0.672044	0.108868	1.57128e-09	0.122689	KAZN	HGNC:29173	intron_variant	MODIFIER
c18_3758	478.909	46			11	96255316	T	C	C	433	-0.280371	0.0454133	1.57383e-09	0.0889934	MAML2	HGNC:16259	intron_variant	MODIFIER
hilic_7790	820.776	83.8			7	67900421	G	A	A	433	-0.608025	0.0984882	1.57543e-09	0.154112	NA	NA	regulatory_region_variant	MODIFIER
c18_2207	312.899	275.9			3	190510559	C	T	T	431	-0.877948	0.142205	1.57948e-09	0.150235	IL1RAP	HGNC:5995	upstream_gene_variant	MODIFIER
c18_4546	589.127	200.7		4-Hydroxyanigorootin (HMDB0039972)	10	113651855	A	G	A	430	-0.751472	0.121723	1.58421e-09	0.876421	NRAP	HGNC:7988	missense_variant	MODERATE
c18_1412	236.94	64.6			12	20438398	G	A	A	430	-0.469238	0.0760126	1.58848e-09	0.109697	PDE3A	HGNC:8778	intron_variant	MODIFIER
hilic_5622	489.17	108.9		O-(1-4)-alpha-L-Dihydrostreptosyl-streptidine 6-phosphate;alpha-L-Dihydrostreptosyl-(1-4)-streptidine 6-phosphate (KEGG:C04767); Dracorubin (KEGG:C09726)	1	248807276	T	C	C	437	-0.987331	0.160003	1.58974e-09	0.115804	SH3BP5L	HGNC:29360	downstream_gene_variant	MODIFIER
hilic_7211	719.839	81.7			6	92960736	C	T	T	433	0.568305	0.0920794	1.59085e-09	0.142415	NA	NA	intergenic_variant	MODIFIER
hilic_1779	181.048	288.8			8	94011270	G	A	A	433	-1.13237	0.183487	1.59592e-09	0.131855	NA	NA	intergenic_variant	MODIFIER
hilic_6261	577.283	69.3		Atractyloside I (KEGG:C17866)	9	29304620	G	A	A	431	-1.08304	0.175479	1.59708e-09	0.0949469	NA	NA	intergenic_variant	MODIFIER
hilic_7772	816.657	76.6			18	74197327	T	G	G	432	0.756744	0.122619	1.5977e-09	0.116997	NA	NA	intergenic_variant	MODIFIER
hilic_6336	588.342	63.8			13	51927451	T	C	C	429	-0.988759	0.160188	1.59788e-09	0.0498744	ATP7B	HGNC:870	downstream_gene_variant	MODIFIER
c18_1150	211.931	129.8			8	5266023	G	A	A	430	-0.360337	0.0583864	1.60311e-09	0.141252	NA	NA	intergenic_variant	MODIFIER
c18_492	143.071	294.1		Tetrahydrofurfuryl acetate (HMDB0031176) and 14 other annotations	10	6013161	C	G	G	436	-0.637679	0.103369	1.6088e-09	0.0619149	IL2RA	HGNC:6008	intron_variant	MODIFIER
hilic_8658	1114.89	84.9			9	130919895	A	G	G	435	-0.617874	0.100155	1.61025e-09	0.125281	FIBCD1	HGNC:25922	intron_variant	MODIFIER
hilic_847	134.118	282.5			2	115658552	A	G	G	430	-1.11284	0.180342	1.61133e-09	0.133211	DPP10	HGNC:20823	intron_variant	MODIFIER
c18_1737	267.057	71.5			1	79053125	A	G	G	431	-1.24845	0.202341	1.61476e-09	0.0913364	PSAT1P3	HGNC:43989	downstream_gene_variant	MODIFIER
hilic_7538	773.491	46.3			14	80705355	G	A	A	432	-1.51616	0.245762	1.61878e-09	0.11765	CEP128	HGNC:20359	intron_variant	MODIFIER
hilic_7586	781.748	89.3			4	117432159	G	A	A	436	0.203242	0.0329559	1.62643e-09	0.186661	LINC01378	HGNC:50645	intron_variant&non_coding_transcript_variant	MODIFIER
hilic_4019	328.961	69.6			13	93594029	T	C	T	433	-0.562794	0.0912433	1.62674e-09	0.910546	GPC6	HGNC:4454	intron_variant	MODIFIER
c18_1420	237.95	170			1	29548835	G	A	A	434	-0.640268	0.10381	1.62687e-09	0.137922	NA	NA	intergenic_variant	MODIFIER
c18_4693	614.8	78.5			12	114592919	G	A	A	433	-0.363591	0.058949	1.62824e-09	0.164098	OSTF1P1	HGNC:31439	downstream_gene_variant	MODIFIER
hilic_3636	299.2	46.8		all-trans-34-Didehydroretinoate (HMDB0060092) and 60 other annotations	3	197918488	A	C	C	432	-0.825056	0.13376	1.62889e-09	0.154153	IQCG	HGNC:25251	intron_variant	MODIFIER
hilic_4032	330.169	30.8		(S)-Reticuline (HMDB0003601) and 8 other annotations	19	2857592	C	T	T	430	1.20757	0.19576	1.63085e-09	0.153563	ZNF555	HGNC:28382	3_prime_UTR_variant	MODIFIER
hilic_7663	795.459	82		A 77003 (KEGG:C15660)	3	191804063	A	C	C	435	-1.00515	0.162991	1.6314e-09	0.0879285	LOC105374276	NA	intron_variant&non_coding_transcript_variant	MODIFIER
hilic_6796	654.178	87.8		Cyanidin 3-(6-acetylglucoside)-5-glucoside (LMPK12010152) and 3 other annotations	2	238397627	A	C	C	429	-1.14756	0.18603	1.63359e-09	0.0620905	TRAF3IP1	HGNC:17861	missense_variant	MODERATE
hilic_840	134.091	29.1			12	87835686	A	G	G	431	-0.742075	0.120312	1.63432e-09	0.0662073	NA	NA	intergenic_variant	MODIFIER
c18_280	119.035	271.8		L-Erythrulose (HMDB0006293) and 15 other annotations	10	112834072	G	T	T	427	-1.06566	0.172744	1.6365e-09	0.0755219	AL158212.4	NA	downstream_gene_variant	MODIFIER
hilic_5709	500.323	55.6			16	82806381	C	A	A	432	-1.1296	0.18316	1.63752e-09	0.0984925	CDH13	HGNC:1753	intron_variant	MODIFIER
c18_185	105.543	36.3			10	27090115	T	C	C	432	-1.32598	0.215008	1.63859e-09	0.105091	ANKRD26	HGNC:29186	intron_variant	MODIFIER
hilic_1257	155.505	291.7			21	21892449	A	T	T	430	0.668484	0.108387	1.64094e-09	0.0736704	NA	NA	intergenic_variant	MODIFIER
hilic_5279	445.978	99			13	88142699	T	A	A	428	-1.23485	0.200197	1.64132e-09	0.046968	LINC00373	HGNC:42695	upstream_gene_variant	MODIFIER
c18_2778	371.868	195.2			18	5248153	C	T	T	428	-0.431485	0.0699581	1.64542e-09	0.176536	LINC00667	HGNC:27906	downstream_gene_variant	MODIFIER
hilic_5550	479.746	79.9			2	217434808	T	G	T	434	0.492265	0.0798467	1.65141e-09	0.89068	DIRC3	HGNC:17805	intron_variant&non_coding_transcript_variant	MODIFIER
c18_3371	432.877	64			13	85314577	G	A	G	434	0.384118	0.0623071	1.65353e-09	0.926294	NA	NA	regulatory_region_variant	MODIFIER
hilic_5193	434.181	294.2			12	76005831	C	A	A	429	-0.604498	0.0980304	1.65487e-09	0.0755604	LOC105369847	NA	intron_variant&non_coding_transcript_variant	MODIFIER
hilic_5649	492.403	31.3			6	45127426	A	C	C	435	0.524856	0.0851445	1.6562e-09	0.397003	SUPT3H	HGNC:11466	intron_variant	MODIFIER
hilic_5083	420.179	86.6			12	17741572	T	G	G	436	1.01649	0.164908	1.65626e-09	0.043355	NA	NA	intergenic_variant	MODIFIER
hilic_5083	420.179	86.6			11	5575772	A	G	G	436	-1.01619	0.16487	1.65961e-09	0.0500782	AC104389.5	NA	intron_variant&NMD_transcript_variant	MODIFIER
hilic_8491	1031.85	85.9			3	82741494	C	T	T	435	-0.415726	0.0674479	1.66234e-09	0.0941062	NA	NA	intergenic_variant	MODIFIER
c18_5534	1058.65	205.5			1	103507511	T	C	C	431	-1.01441	0.164548	1.66395e-09	0.0549171	LOC101928436	NA	intron_variant	MODIFIER
hilic_2793	240.161	45.3		68-Dimethyl-67-didehydroergoline (KEGG:C20409)	3	137290592	T	C	C	426	0.648573	0.105183	1.66727e-09	0.0743869	NA	NA	intergenic_variant	MODIFIER
hilic_2558	225.196	22.9		Cuscohygrine (HMDB0030290) and 3 other annotations	5	56617370	C	T	T	433	-0.702956	0.11405	1.66928e-09	0.102927	NA	NA	regulatory_region_variant	MODIFIER
hilic_6796	654.178	87.8		Cyanidin 3-(6-acetylglucoside)-5-glucoside (LMPK12010152) and 3 other annotations	2	238379052	C	T	T	430	-1.14759	0.186167	1.67216e-09	0.0647754	TRAF3IP1	HGNC:17861	intron_variant	MODIFIER
c18_5315	826.597	251.8		1-(1Z-eicosenyl)-2-(11Z14Z-eicosadienoyl)-glycero-3-phosphoserine (LMGP03030077) and 2 other annotations	4	25492087	G	A	A	428	-0.553801	0.0898333	1.67423e-09	0.0910915	NA	NA	intergenic_variant	MODIFIER
c18_702	165.019	131.5		34-Methylenedioxybenzoic acid (HMDB0032613) and 8 other annotations	14	92649065	G	C	G	433	-1.02246	0.165922	1.68191e-09	0.839992	AL159141.1	NA	intron_variant	MODIFIER
c18_789	173.104	45.8	Arginine (HMDB0000517)		2	79302625	G	A	A	424	1.47524	0.239284	1.68299e-09	0.0653501	LOC107985902	NA	intron_variant&non_coding_transcript_variant	MODIFIER
c18_1284	224.915	107			16	25505910	G	T	T	431	-0.399827	0.0648771	1.6832e-09	0.196791	LOC105371147	NA	downstream_gene_variant	MODIFIER
hilic_6796	654.178	87.8		Cyanidin 3-(6-acetylglucoside)-5-glucoside (LMPK12010152) and 3 other annotations	2	238319871	C	T	T	430	-1.14733	0.186164	1.68455e-09	0.0595359	TRAF3IP1	HGNC:17861	upstream_gene_variant	MODIFIER
hilic_5412	461.775	79.1			14	34221561	C	A	C	431	-1.26349	0.205034	1.68774e-09	0.889035	EGLN3	HGNC:14661	intron_variant&non_coding_transcript_variant	MODIFIER
hilic_2476	220.178	24			8	79565418	C	A	A	430	-1.0521	0.170733	1.69175e-09	0.0835161	NA	NA	intergenic_variant	MODIFIER
hilic_5083	420.179	86.6			1	77729681	T	G	G	436	1.01401	0.164618	1.69726e-09	0.0551338	USP33	HGNC:20059	intron_variant	MODIFIER
hilic_7175	713.066	26			11	88013573	C	T	T	429	0.396436	0.0643355	1.69782e-09	0.0740464	RAB38	HGNC:9776	intron_variant	MODIFIER
c18_4641	605.239	141.2		Phaeophorbide b (HMDB0031149)	2	233764663	C	T	T	439	0.515601	0.0837265	1.70332e-09	0.364756	UGT1A4	HGNC:12536	intron_variant	MODIFIER
hilic_1320	158.939	131.4			22	36522721	C	G	G	434	-0.525833	0.0853752	1.71025e-09	0.114026	EIF3D	HGNC:3278	intron_variant	MODIFIER
hilic_3208	269.002	125.5		Fenson (KEGG:C19030)	7	114068120	C	T	T	434	0.271527	0.0440888	1.71468e-09	0.0768155	PPP1R3A	HGNC:9291	intron_variant	MODIFIER
c18_2712	365.039	169.5			5	29238696	A	G	G	430	-1.12633	0.182849	1.7154e-09	0.0563228	AC112172.2	NA	downstream_gene_variant	MODIFIER
hilic_7711	803.54	40.5			18	33696844	A	G	G	428	0.261583	0.042461	1.71558e-09	0.0787687	ASXL3	HGNC:29357	intron_variant	MODIFIER
hilic_6796	654.178	87.8		Cyanidin 3-(6-acetylglucoside)-5-glucoside (LMPK12010152) and 3 other annotations	2	238367637	C	T	T	429	-1.14809	0.186377	1.71729e-09	0.0554274	TRAF3IP1	HGNC:17861	intron_variant	MODIFIER
hilic_6389	595.254	66.4			4	188235806	A	G	G	429	-0.962453	0.156241	1.7173e-09	0.0484216	NA	NA	intergenic_variant	MODIFIER
hilic_3867	316.055	128.5			17	21163407	G	A	A	431	-1.28004	0.207821	1.71783e-09	0.0695764	DHRS7B	HGNC:24547	intron_variant	MODIFIER
hilic_570	119.126	211.1			5	147632623	C	T	T	433	-1.23167	0.199992	1.71816e-09	0.110986	JAKMIP2	HGNC:29067	intron_variant	MODIFIER
hilic_1513	168.077	123		24-Diamino-6-nitrotoluene (HMDB0060362) and 5 other annotations	15	85071693	G	A	A	434	-1.58634	0.257595	1.71851e-09	0.0780757	PDE8A	HGNC:8793	intron_variant	MODIFIER
hilic_2092	198.053	105.2		FR 900098;(3-(Acetylhydroxyamino)propyl)phosphonic acid (KEGG:C17942); 2-Amino-5-phosphopentanoic acid (KEGG:C13734)	7	134626149	G	A	A	431	-1.48396	0.240945	1.7217e-09	0.054348	NA	NA	intergenic_variant	MODIFIER
hilic_6637	632.524	51.4			21	14638360	A	G	G	432	-0.733034	0.119029	1.7233e-09	0.15537	LOC388813	NA	intron_variant	MODIFIER
hilic_8610	1084.44	90.7		Arg-vasopressin;Argipressin;8-L-Arginine vasopressin;AVP;ADH (KEGG:C13662)	1	95838479	C	T	T	433	-0.470608	0.076422	1.72419e-09	0.0513562	NA	NA	intergenic_variant	MODIFIER
hilic_4112	336.223	59.9			6	19579822	C	T	T	435	-1.40161	0.227634	1.72462e-09	0.0713288	LNC-LBCS	HGNC:54418	intron_variant&non_coding_transcript_variant	MODIFIER
hilic_869	135.117	256.8		p-Cymene (HMDB0005805) and 15 other annotations	8	11433457	C	T	C	435	-0.586967	0.0953286	1.72478e-09	0.868888	FAM167A	HGNC:15549	intron_variant	MODIFIER
hilic_2575	226.082	175.6			6	139818678	A	G	G	431	0.611514	0.0992961	1.72603e-09	0.0935929	FILNC1	HGNC:53755	intron_variant&non_coding_transcript_variant	MODIFIER
c18_1061	200.89	104.9			2	219895185	T	C	C	432	-1.32135	0.21457	1.72632e-09	0.0517061	NA	NA	intergenic_variant	MODIFIER
hilic_2516	223.015	140.2			1	181710577	T	C	C	432	-0.86798	0.140953	1.7284e-09	0.054985	CACNA1E	HGNC:1392	intron_variant	MODIFIER
hilic_6440	602.795	79			20	3787040	T	G	G	426	-1.13285	0.183906	1.7285e-09	0.0522961	CENPB	HGNC:1852	upstream_gene_variant	MODIFIER
hilic_6164	563.429	42.9		3-O-(beta-D-glucopyranosyl)-campest-5-en-3beta-ol (LMST01031126)	18	72017333	T	A	A	432	-1.12935	0.183402	1.72971e-09	0.0557339	NA	NA	intergenic_variant	MODIFIER
hilic_7439	756.749	75.8			7	24505469	A	C	C	434	-1.67902	0.272717	1.73484e-09	0.0623515	NA	NA	intergenic_variant	MODIFIER
c18_1383	233.155	296.1		Marasmene (HMDB0036035) and 71 other annotations	9	105206260	T	G	G	434	-0.640383	0.104017	1.73607e-09	0.0605026	AL591506.1	NA	intron_variant&non_coding_transcript_variant	MODIFIER
c18_1077	202.96	137.1			13	23960071	G	A	A	432	-0.478996	0.0777976	1.73821e-09	0.0922124	AL445985.2	NA	intron_variant&non_coding_transcript_variant	MODIFIER
hilic_5737	503.932	86.1			21	34352939	T	C	C	431	-0.720116	0.116972	1.74785e-09	0.0638192	AP000317.2	NA	intron_variant&non_coding_transcript_variant	MODIFIER
hilic_5083	420.179	86.6			4	130432479	T	C	C	434	1.01479	0.164873	1.75124e-09	0.0679094	LINC02479	HGNC:53453	downstream_gene_variant	MODIFIER
c18_5577	1112.7	216.8			15	35993837	T	G	G	432	-0.751857	0.122148	1.75492e-09	0.0555788	AC021351.1	NA	intron_variant&non_coding_transcript_variant	MODIFIER
hilic_5083	420.179	86.6			3	24687687	A	G	G	436	1.01562	0.165034	1.75506e-09	0.0406943	AC092422.1	NA	upstream_gene_variant	MODIFIER
hilic_4896	400.157	105.8			2	75312617	C	T	T	431	-0.513332	0.0833934	1.7557e-09	0.175001	NA	NA	intergenic_variant	MODIFIER
hilic_4896	400.157	105.8			2	75320006	T	C	C	430	-0.513832	0.0834727	1.75758e-09	0.182606	NA	NA	intergenic_variant	MODIFIER
c18_4762	628.623	42.1			16	12855854	T	C	C	437	0.208477	0.0338813	1.75997e-09	0.144004	NA	NA	intergenic_variant	MODIFIER
c18_4437	573.452	282.3		DG(15:018:4(6Z9Z12Z15Z)0:0) (HMDB0007077) and 4 other annotations	7	107314276	A	G	G	432	-1.43322	0.232862	1.76005e-09	0.140979	COG5	HGNC:14857	intron_variant	MODIFIER
hilic_8477	1027.71	59.1			2	205025793	C	T	T	432	-0.473781	0.0769797	1.76181e-09	0.0653143	PARD3B	HGNC:14446	intron_variant	MODIFIER
c18_803	174.955	116.5			22	45108231	A	C	C	435	0.618345	0.100492	1.76621e-09	0.0750285	NA	NA	intergenic_variant	MODIFIER
hilic_4378	355.991	19.2			4	15146624	A	G	G	431	-1.14508	0.18606	1.76771e-09	0.0890023	C1QTNF7-AS1	HGNC:40683	intron_variant&non_coding_transcript_variant	MODIFIER
hilic_2986	253.129	98		Histidinyl-Proline (HMDB0028893) and 2 other annotations	4	54281602	C	T	T	428	-1.01132	0.164307	1.77104e-09	0.0842445	PDGFRA	HGNC:8803	intron_variant	MODIFIER
hilic_5371	456.012	153.9			5	11041675	A	C	C	433	-1.3774	0.223847	1.77202e-09	0.0758213	CTNND2	HGNC:2516	intron_variant	MODIFIER
hilic_4923	403.232	27.8		Cinitapride (HMDB0015698) and 2 other annotations	3	149338362	C	G	G	431	0.649591	0.105562	1.77524e-09	0.123087	TM4SF18	HGNC:25181	upstream_gene_variant	MODIFIER
hilic_6575	622.965	82.3			7	17041050	A	G	G	436	-0.412578	0.0670663	1.77723e-09	0.282001	AC073332.1	NA	intron_variant&non_coding_transcript_variant	MODIFIER
hilic_4265	348.939	159.1			8	94915474	C	T	T	432	-0.826196	0.134279	1.77984e-09	0.0644986	NDUFAF6	HGNC:28625	intron_variant&non_coding_transcript_variant	MODIFIER
hilic_4300	351.032	122.4			13	114157974	A	T	T	425	-0.641742	0.104262	1.78136e-09	0.145281	CFAP97D2	HGNC:53789	intron_variant	MODIFIER
hilic_8491	1031.85	85.9			10	131234685	C	T	T	435	0.484637	0.0787828	1.78298e-09	0.000110387	TCERG1L	HGNC:23533	intron_variant	MODIFIER
c18_4546	589.127	200.7		4-Hydroxyanigorootin (HMDB0039972)	10	113697505	T	G	G	430	-0.749986	0.121886	1.78365e-09	0.105893	CASP7	HGNC:1508	missense_variant	MODERATE
hilic_1205	153.055	23.8	Mandelic acid (HMDB0000703); Methoxybenzoic acid (2 or 3) (HMDB0032604;HMDB0032606); Hydroxyphenylacetic acid (p,o, or m) (HMDB0000020;HMDB0000669;HMDB0000440); Resorscinol monoacetate		4	14732040	G	A	A	431	0.576584	0.0937113	1.78411e-09	0.0603412	LINC00504	HGNC:43555	intron_variant&non_coding_transcript_variant	MODIFIER
hilic_8344	975.674	58.4			12	70644506	C	T	T	434	0.724016	0.117697	1.78663e-09	0.134391	PTPRR	HGNC:9680	intron_variant	MODIFIER
hilic_8477	1027.71	59.1			2	205126175	A	T	T	432	-0.473886	0.077038	1.79568e-09	0.0479683	PARD3B	HGNC:14446	intron_variant	MODIFIER
hilic_8477	1027.71	59.1			2	205136476	A	G	G	432	-0.473886	0.077038	1.79568e-09	0.0466953	PARD3B	HGNC:14446	intron_variant	MODIFIER
hilic_5371	456.012	153.9			5	11084600	G	A	A	433	-1.37683	0.223846	1.79781e-09	0.0775855	CTNND2	HGNC:2516	intron_variant	MODIFIER
hilic_6835	659.543	49.1			16	72297514	G	A	A	433	-0.552115	0.0897636	1.79806e-09	0.100577	LINC01572	HGNC:51385	intron_variant&non_coding_transcript_variant	MODIFIER
hilic_3909	319.128	49.9			2	233695584	C	A	A	438	0.739796	0.120318	1.80278e-09	0.291869	UGT1A6	HGNC:12538	intron_variant	MODIFIER
hilic_8491	1031.85	85.9			3	82809844	C	A	A	435	-0.414086	0.0673349	1.80288e-09	0.0783498	CYP51A1P1	HGNC:20245	upstream_gene_variant	MODIFIER
hilic_8197	926.443	73.7			1	215526260	C	T	T	435	-0.9356	0.152143	1.80472e-09	0.0571572	NA	NA	regulatory_region_variant	MODIFIER
hilic_7439	756.749	75.8			7	24517752	C	T	T	434	-1.67823	0.272909	1.80888e-09	0.0613868	NA	NA	intergenic_variant	MODIFIER
c18_4315	557.322	299.2			4	5465885	G	T	T	436	0.617341	0.100407	1.81255e-09	0.112016	STK32B	HGNC:14217	intron_variant	MODIFIER
hilic_5972	534.068	65.2			6	5430657	A	T	T	435	0.74441	0.121089	1.82393e-09	0.0558406	FARS2	HGNC:21062	intron_variant	MODIFIER
hilic_5083	420.179	86.6			16	2163119	C	T	T	436	-1.01645	0.165357	1.82726e-09	0.0361223	TRAF7	HGNC:20456	intron_variant	MODIFIER
c18_1161	212.935	57.9			5	3834059	C	T	C	431	-0.409507	0.0666037	1.82956e-09	0.833231	NA	NA	intergenic_variant	MODIFIER
hilic_5083	420.179	86.6			8	24186788	C	T	T	435	1.01505	0.165128	1.82976e-09	0.0728643	LOC107986931	NA	intron_variant&non_coding_transcript_variant	MODIFIER
hilic_5193	434.181	294.2			11	129352283	G	A	A	429	-0.601182	0.09777	1.83108e-09	0.0628274	NA	NA	intergenic_variant	MODIFIER
hilic_7488	765.204	56.8			7	27324182	C	T	T	431	-1.02723	0.167079	1.83177e-09	0.0964894	HNRNPA1P73	HGNC:48803	downstream_gene_variant	MODIFIER
hilic_5083	420.179	86.6			8	79788970	A	G	G	436	1.01427	0.165015	1.83201e-09	0.0653467	AC036214.1	NA	intron_variant&non_coding_transcript_variant	MODIFIER
hilic_5083	420.179	86.6			6	68584652	C	T	T	436	1.0146	0.165077	1.83578e-09	0.0667445	NA	NA	intergenic_variant	MODIFIER
hilic_1534	169.122	37.1		xi-188-Trimethyl-2-oxabicyclo321octan-3-one (HMDB0037821) and 112 other annotations	3	63438424	C	T	T	431	-0.829441	0.134919	1.83742e-09	0.0856784	SYNPR	HGNC:16507	intron_variant	MODIFIER
hilic_4576	372.274	38.2			8	53292758	T	G	G	431	-0.645801	0.105049	1.83791e-09	0.080198	NA	NA	intergenic_variant	MODIFIER
hilic_4594	373.888	68.2			9	83348180	C	T	T	431	-0.788032	0.12819	1.84066e-09	0.106319	FRMD3	HGNC:24125	intron_variant	MODIFIER
c18_2799	373.917	66.9			10	75058319	C	T	T	430	-0.591807	0.0962667	1.84206e-09	0.0696994	DUPD1	HGNC:23481	missense_variant	MODERATE
hilic_4726	384.844	82.3			3	33783255	T	G	G	433	-0.51096	0.0831299	1.84266e-09	0.0622774	LOC105377023	NA	downstream_gene_variant	MODIFIER
hilic_8691	1179.69	54.7			13	23252880	T	C	C	434	-0.822173	0.133772	1.84398e-09	0.0697543	SGCG	HGNC:10809	intron_variant	MODIFIER
hilic_7230	722.58	51.7			2	1008744	T	C	C	437	-0.831812	0.135365	1.84575e-09	0.073943	SNTG2	HGNC:13741	intron_variant	MODIFIER
hilic_7680	798.256	65.9			16	22023814	C	T	T	426	0.341431	0.0555304	1.84613e-09	0.0723488	MOSMO	HGNC:27087	intron_variant	MODIFIER
hilic_7680	798.256	65.9			16	22027245	T	C	C	426	0.341431	0.0555304	1.84613e-09	0.0730459	MOSMO	HGNC:27087	intron_variant	MODIFIER
hilic_5371	456.012	153.9			5	11111141	T	G	G	433	-1.37541	0.223791	1.84858e-09	0.0759768	CTNND2	HGNC:2516	intron_variant	MODIFIER
hilic_7560	776.744	52.2			9	107447030	C	G	G	433	-1.16338	0.189292	1.84885e-09	0.0839611	LINC01509	HGNC:51193	intron_variant&non_coding_transcript_variant	MODIFIER
c18_4499	583.256	147.1		4E15Z-Bilirubin IXa (HMDB0000488) and 5 other annotations	2	233764663	C	T	T	438	0.595865	0.0969855	1.85384e-09	0.364756	UGT1A4	HGNC:12536	intron_variant	MODIFIER
hilic_7566	777.985	62.9			10	17471478	T	C	C	431	-0.579718	0.0943234	1.85462e-09	0.147484	LOC105376437	NA	downstream_gene_variant	MODIFIER
hilic_7854	834.351	85.8			15	61738750	C	T	T	432	-0.568251	0.0924661	1.8571e-09	0.26892	NA	NA	intergenic_variant	MODIFIER
hilic_4395	357.5	42.8			20	62683890	C	T	T	426	-0.85066	0.138388	1.86337e-09	0.155107	SLCO4A1	HGNC:10953	intron_variant&non_coding_transcript_variant	MODIFIER
hilic_4180	342.063	135.9			11	1885887	C	T	T	431	-0.757248	0.123229	1.86537e-09	0.12773	PRR33	HGNC:35118	downstream_gene_variant	MODIFIER
c18_5570	1104.65	220.3			2	98567518	G	A	A	433	-0.891133	0.14504	1.86911e-09	0.0602563	INPP4A	HGNC:6074	intron_variant	MODIFIER
c18_1693	263.012	54			2	12316044	C	T	C	430	-0.722276	0.117542	1.87135e-09	0.877018	MIR3681HG	HGNC:52001	intron_variant&non_coding_transcript_variant	MODIFIER
hilic_8678	1161.82	92.5			3	71182500	A	G	G	428	0.661892	0.107704	1.87171e-09	0.0608398	AC097634.4	NA	intron_variant	MODIFIER
hilic_7566	777.985	62.9			10	17468232	G	T	T	431	-0.57953	0.0943227	1.87567e-09	0.147455	LOC105376437	NA	downstream_gene_variant	MODIFIER
hilic_6515	613.37	57.9		1-(1Z-eicosenyl)-glycero-3-phospho-(1-myo-inositol) (LMGP06070001)	12	106090734	C	T	C	422	-1.0662	0.173445	1.87573e-09	0.94775	NUAK1	HGNC:14311	intron_variant	MODIFIER
hilic_529	116.098	25.1			8	130573717	G	T	T	423	1.45323	0.236421	1.87589e-09	0.100079	NA	NA	intergenic_variant	MODIFIER
hilic_8491	1031.85	85.9			3	82742985	T	A	A	430	-0.414678	0.0674927	1.88006e-09	0.0745443	NA	NA	intergenic_variant	MODIFIER
hilic_4072	332.834	73.6			6	20467347	G	A	G	436	-0.16935	0.0275758	1.88917e-09	0.773533	E2F3	HGNC:3115	intron_variant	MODIFIER
hilic_5083	420.179	86.6			5	42059539	C	A	A	436	1.01382	0.165088	1.89082e-09	0.0529486	NA	NA	intergenic_variant	MODIFIER
hilic_4341	353.592	261.4			1	200119158	C	T	T	434	0.900615	0.146642	1.89226e-09	0.0818883	NR5A2	HGNC:7984	intron_variant	MODIFIER
hilic_5083	420.179	86.6			5	42132395	C	T	T	436	1.01384	0.165096	1.89242e-09	0.0534622	NA	NA	intergenic_variant	MODIFIER
hilic_5672	495.72	80.7			18	63478227	G	A	A	430	-0.982462	0.159938	1.89405e-09	0.105869	SERPINB5	HGNC:8949	intron_variant	MODIFIER
hilic_6424	600.835	78.4			2	134237420	A	G	G	433	-0.645278	0.105076	1.90153e-09	0.0842997	MGAT5	HGNC:7049	intron_variant	MODIFIER
c18_5570	1104.65	220.3			2	98574163	C	T	T	433	-0.890351	0.144997	1.90808e-09	0.0727301	INPP4A	HGNC:6074	intron_variant	MODIFIER
hilic_5643	491.803	77.5			10	28933866	G	C	C	432	-0.503943	0.082071	1.91354e-09	0.140567	LINC01517	HGNC:51212	intron_variant&non_coding_transcript_variant	MODIFIER
c18_510	144.954	75.7			17	80837697	G	A	A	430	-1.10835	0.18049	1.91599e-09	0.0583459	RPTOR	HGNC:30287	intron_variant	MODIFIER
hilic_5083	420.179	86.6			10	108595200	G	A	A	436	1.01192	0.164848	1.91939e-09	0.0465053	NA	NA	intergenic_variant	MODIFIER
c18_1463	240.994	25.6		5-(methylthio)-23-Dioxopentyl phosphate (HMDB0059620) and 3 other annotations	20	16330178	A	T	T	431	0.482626	0.0786079	1.92454e-09	0.0694761	KIF16B	HGNC:15869	intron_variant	MODIFIER
c18_2090	300.912	99.6			11	11573750	T	C	C	432	-0.801272	0.130517	1.92584e-09	0.104554	GALNT18	HGNC:30488	intron_variant	MODIFIER
c18_1138	210.932	118.9			5	33963765	C	T	T	434	-0.762142	0.124159	1.92705e-09	0.0590166	SLC45A2	HGNC:16472	missense_variant	MODERATE
hilic_5083	420.179	86.6			12	16115883	C	A	A	436	1.01349	0.165131	1.93066e-09	0.0609799	LOC101928362	NA	intron_variant&non_coding_transcript_variant	MODIFIER
hilic_529	116.098	25.1			2	69123211	G	A	A	425	1.02078	0.166231	1.93476e-09	0.0623542	ANTXR1	HGNC:21014	intron_variant	MODIFIER
hilic_7718	804.495	75.4			21	24408604	A	G	G	436	-1.32714	0.216262	1.93874e-09	0.111882	LINC01684	HGNC:52472	intron_variant&non_coding_transcript_variant	MODIFIER
c18_584	153.013	78.3			3	94061016	C	T	T	436	-0.564763	0.0920303	1.93918e-09	0.0788286	DHFR2	HGNC:27309	missense_variant	MODERATE
hilic_3704	303.232	129.6		ent-8(17)13(16)14-Labdatrien-18-oic acid (HMDB0039486) and 65 other annotations	4	158991688	A	G	A	431	-0.296166	0.0482493	1.94022e-09	0.630445	C4orf45	HGNC:26342	intron_variant	MODIFIER
hilic_5083	420.179	86.6			18	25973006	C	A	A	436	1.01382	0.165228	1.94844e-09	0.0620156	NA	NA	intergenic_variant	MODIFIER
hilic_7463	760.819	92.5			6	20467347	G	A	G	437	-0.146688	0.0239083	1.95004e-09	0.773533	E2F3	HGNC:3115	intron_variant	MODIFIER
hilic_5890	522.96	284.1			20	12887624	G	A	A	427	-0.787486	0.128284	1.95122e-09	0.0440097	LINC01722	HGNC:52510	intron_variant&non_coding_transcript_variant	MODIFIER
c18_584	153.013	78.3			3	94049424	C	G	G	436	-0.564537	0.0920153	1.95561e-09	0.0794332	ARL13B	HGNC:25419	missense_variant	MODERATE
hilic_2961	251.161	106.7			13	82772851	T	C	C	433	-1.23067	0.200586	1.96518e-09	0.168558	NA	NA	regulatory_region_variant	MODIFIER
hilic_7586	781.748	89.3			5	448836	C	T	T	436	0.476207	0.0776295	1.96573e-09	0.0698423	EXOC3	HGNC:30378	intron_variant	MODIFIER
c18_3057	399.182	215.2		Armillaritin (HMDB0038918) and 4 other annotations	13	33203761	T	C	C	434	0.339922	0.0554075	1.96637e-09	0.0663777	STARD13	HGNC:19164	intron_variant	MODIFIER
c18_4265	548.94	57.9			11	129451131	C	T	T	437	-0.341448	0.05567	1.9727e-09	0.210823	BARX2	HGNC:956	splice_region_variant&intron_variant	LOW
hilic_2293	210.006	142.4			3	55158555	C	A	A	432	-0.552939	0.0901353	1.97847e-09	0.10049	NA	NA	intergenic_variant	MODIFIER
c18_1154	212.068	152.6			4	7978571	C	A	A	431	-0.694871	0.11327	1.98091e-09	0.166438	ABLIM2	HGNC:19195	intron_variant	MODIFIER
hilic_5193	434.181	294.2			12	76001099	C	T	T	429	-0.60097	0.0979528	1.98113e-09	0.0879595	LOC105369847	NA	downstream_gene_variant	MODIFIER
c18_1401	235.134	99.1		Heptyl 4-hydroxybenzoate (HMDB0034462) and 4 other annotations	6	32975311	A	T	T	434	0.574238	0.093622	1.98202e-09	0.0645693	BRD2	HGNC:1103	intron_variant	MODIFIER
hilic_5325	451.003	278			9	28486633	G	T	G	430	-0.569817	0.0928886	1.98748e-09	0.87999	LINGO2	HGNC:21207	intron_variant	MODIFIER
c18_2133	305.023	57.8		Pelargonidin (HMDB0003263); 4-Carboxy-4-sulfoazobenzene (KEGG:C06673)	4	153704257	T	C	C	432	0.496948	0.0810191	1.98792e-09	0.0674608	TLR2	HGNC:11848	synonymous_variant	LOW
hilic_7009	685.317	58.7			10	28089829	T	C	T	431	-0.560862	0.0914349	1.98843e-09	0.912746	MPP7	HGNC:26542	missense_variant	MODERATE
hilic_7076	696.928	85.7			11	4821695	C	T	T	437	-0.837101	0.136515	1.98962e-09	4.19381e-05	MMP26	HGNC:14249	intron_variant	MODIFIER
hilic_4663	379.703	88.8			8	17801868	T	C	C	436	-0.590016	0.0962239	1.99618e-09	0.0966256	MTUS1	HGNC:29789	upstream_gene_variant	MODIFIER
hilic_5514	476.037	136			1	47748087	G	A	A	437	1.04218	0.169977	1.99713e-09	0.0888167	NA	NA	intergenic_variant	MODIFIER
hilic_1182	152.032	126.3			16	3269627	T	A	A	434	-0.529797	0.086397	1.99871e-09	0.104961	LINC00921	HGNC:26830	downstream_gene_variant	MODIFIER
hilic_5083	420.179	86.6			14	20710678	G	A	A	436	1.01264	0.165158	2.00068e-09	0.0606981	AL163636.2	NA	upstream_gene_variant	MODIFIER
hilic_2573	226.05	284.2			20	58601421	G	A	A	437	-0.584014	0.0952617	2.00486e-09	0.147865	AL050327.1	NA	intron_variant&non_coding_transcript_variant	MODIFIER
hilic_5101	422.225	107.9			2	45309660	G	A	A	430	-1.16178	0.189438	2.00653e-09	0.0854678	LINC01121	HGNC:49266	intron_variant&non_coding_transcript_variant	MODIFIER
hilic_7586	781.748	89.3			5	442471	G	C	C	436	0.475945	0.0776334	2.008e-09	0.0767728	EXOC3	HGNC:30378	upstream_gene_variant	MODIFIER
hilic_802	132.105	96.8			16	88798393	G	A	A	429	-0.897086	0.146276	2.00945e-09	0.0532981	NA	NA	intergenic_variant	MODIFIER
hilic_6891	667.826	84.1			4	31659117	T	C	C	433	-0.679339	0.110795	2.0097e-09	0.113201	NA	NA	regulatory_region_variant	MODIFIER
hilic_7230	722.58	51.7			2	1006418	T	C	C	437	-0.830099	0.135413	2.01088e-09	0.0912795	SNTG2	HGNC:13741	intron_variant	MODIFIER
hilic_5514	476.037	136			9	3822666	C	A	A	437	0.559228	0.091231	2.01444e-09	0.110446	GLIS3	HGNC:28510	downstream_gene_variant	MODIFIER
hilic_6637	632.524	51.4			13	34042481	A	T	T	434	-0.865078	0.14111	2.01739e-09	0.138847	NA	NA	intergenic_variant	MODIFIER
hilic_5083	420.179	86.6			2	195098997	A	C	C	436	1.01226	0.165137	2.01762e-09	0.0794269	LOC105376755	NA	intron_variant&non_coding_transcript_variant	MODIFIER
hilic_4923	403.232	27.8		Cinitapride (HMDB0015698) and 2 other annotations	5	166911368	T	C	C	431	1.04113	0.169801	2.01797e-09	0.0466131	LINC01947	HGNC:52771	intron_variant&non_coding_transcript_variant	MODIFIER
hilic_3534	292.284	39.8			12	113829019	A	C	C	433	2.30576	0.376105	2.01977e-09	0.0718218	RBM19	HGNC:29098	intron_variant	MODIFIER
c18_1673	260.914	26.7			12	76920211	G	A	G	434	-0.751777	0.122645	2.02709e-09	0.844586	NA	NA	regulatory_region_variant	MODIFIER
hilic_129	93.0616	135			3	196964032	T	A	A	422	-1.33942	0.218371	2.02724e-09	0.124441	PIGZ	HGNC:30596	intron_variant	MODIFIER
hilic_4823	393.141	111.3		Caryoptosidic acid (HMDB0034249); Shanzhiside (KEGG:C17066)	16	24616530	C	G	G	435	0.753423	0.122938	2.03756e-09	0.0965609	TNRC6A	HGNC:11969	intron_variant	MODIFIER
hilic_5083	420.179	86.6			10	83994775	C	A	A	436	1.01205	0.165159	2.04225e-09	0.0911714	LOC105378399	NA	intron_variant&non_coding_transcript_variant	MODIFIER
c18_3758	478.909	46			10	13965905	T	C	C	433	-0.393101	0.0641445	2.04625e-09	0.0515637	FRMD4A	HGNC:25491	intron_variant	MODIFIER
hilic_5083	420.179	86.6			5	172675206	G	A	A	436	-1.01782	0.166112	2.04746e-09	0.070166	NEURL1B	HGNC:35422	intron_variant	MODIFIER
hilic_5083	420.179	86.6			3	71920168	C	T	T	436	1.01187	0.165146	2.04942e-09	0.0394198	NA	NA	intergenic_variant	MODIFIER
hilic_8477	1027.71	59.1			2	205012051	A	G	G	431	-0.472678	0.0771249	2.0498e-09	0.0468521	PARD3B	HGNC:14446	intron_variant	MODIFIER
c18_2906	384.893	58.7			9	109210217	A	G	G	429	-0.612758	0.0999712	2.05033e-09	0.0965303	EPB41L4B	HGNC:19818	intron_variant	MODIFIER
hilic_4650	378.357	42.8			11	60857433	C	T	T	433	-0.849036	0.138555	2.05308e-09	0.0853943	PTGDR2	HGNC:4502	upstream_gene_variant	MODIFIER
c18_520	145.098	41	Lysine (HMDB0000182)		18	24343361	T	G	G	427	-0.969629	0.15819	2.05606e-09	0.114322	OSBPL1A	HGNC:16398	intron_variant	MODIFIER
c18_4077	522.734	43.2			6	77413648	G	A	A	435	-0.380248	0.0620639	2.05816e-09	0.0581771	LOC105377864	NA	intron_variant&non_coding_transcript_variant	MODIFIER
c18_2799	373.917	66.9			10	75061340	G	A	A	430	-0.590126	0.0962977	2.06063e-09	0.108047	DUPD1	HGNC:23481	upstream_gene_variant	MODIFIER
hilic_4520	368.242	42.3			11	55958026	T	C	C	435	-0.666208	0.108743	2.0617e-09	0.0605859	OR10AK1P	HGNC:31236	upstream_gene_variant	MODIFIER
c18_1494	243.834	200.8			9	104253776	T	G	G	429	-1.29981	0.2121	2.0629e-09	0.141099	NA	NA	intergenic_variant	MODIFIER
hilic_4337	353.343	28.5		68-Tricosanedione (HMDB0035564) and 13 other annotations	6	109886417	C	T	T	433	-0.792924	0.129416	2.0634e-09	0.0726319	NA	NA	intergenic_variant	MODIFIER
hilic_5302	448.233	122.6			6	123168803	A	G	G	435	-1.47099	0.240112	2.0638e-09	0.0412421	NA	NA	intergenic_variant	MODIFIER
hilic_4580	372.881	19.9			15	95274160	C	T	T	430	1.59465	0.260232	2.06476e-09	0.0608153	LINC01197	HGNC:49597	non_coding_transcript_exon_variant	MODIFIER
c18_1545	248.863	38.8			4	68450171	C	T	T	427	-0.726033	0.11847	2.06916e-09	0.0537593	TMPRSS11E	HGNC:24465	intron_variant	MODIFIER
hilic_2210	204.049	131.5			14	76666209	G	A	A	432	0.803617	0.131165	2.06949e-09	0.0891211	AC008050.1	NA	intron_variant&non_coding_transcript_variant	MODIFIER
c18_4427	572.293	173.9		1-hexadecanoyl-sn-glycero-3-phospho-(1-myo-inositol) (LMGP06050002); (2R)-2-hydroxy-3-(hydroxy(1S2R3R4S5S6R)-23456-pentahydroxycyclohexyloxyphosphoryl)oxypropyl hexadecanoate (LMGP02060006)	19	3986005	G	A	A	430	-1.0105	0.164923	2.0729e-09	0.0962562	EEF2	HGNC:3214	upstream_gene_variant	MODIFIER
c18_3622	461.929	28.9			6	105926360	A	G	A	434	-0.835863	0.136453	2.07494e-09	0.885966	NA	NA	intergenic_variant	MODIFIER
hilic_418	111.044	27.3		Pyrocatechol (HMDB0000957) and 12 other annotations	4	24262957	A	G	G	432	-0.545607	0.0890605	2.07546e-09	0.0965113	PPARGC1A	NA	intron_variant&non_coding_transcript_variant	MODIFIER
hilic_5083	420.179	86.6			7	50479443	T	C	C	434	-1.01523	0.16574	2.07754e-09	0.0460482	DDC	HGNC:2719	intron_variant	MODIFIER
hilic_5967	533.191	55.4			9	75813328	A	C	A	436	0.298274	0.0487008	2.07927e-09	0.845234	NA	NA	intergenic_variant	MODIFIER
c18_4315	557.322	299.2			3	152650036	A	G	G	436	0.679078	0.110878	2.08052e-09	0.101494	AC092924.1	NA	intron_variant&non_coding_transcript_variant	MODIFIER
c18_4315	557.322	299.2			3	152650321	A	G	G	436	0.679078	0.110878	2.08052e-09	0.101559	AC092924.1	NA	intron_variant&non_coding_transcript_variant	MODIFIER
hilic_4963	407.336	45.3			8	123696743	C	T	T	431	-0.776834	0.126822	2.08969e-09	0.11192	ANXA13	HGNC:536	intron_variant	MODIFIER
hilic_5083	420.179	86.6			18	3519212	G	A	A	436	1.01169	0.16521	2.09076e-09	0.0292159	DLGAP1	HGNC:2905	intron_variant	MODIFIER
c18_754	170.044	36.2			13	68994416	T	A	A	431	-1.30398	0.21289	2.09265e-09	0.0825326	NA	NA	intergenic_variant	MODIFIER
c18_839	179.071	43.1		Propylparaben (HMDB0032574) and 18 other annotations	15	61306476	C	T	C	431	-2.02951	0.331358	2.09627e-09	0.853462	AC104574.2	NA	intron_variant&non_coding_transcript_variant	MODIFIER
hilic_5817	513.419	46			10	68320496	A	G	G	429	-0.987743	0.161264	2.10203e-09	0.0761155	PBLD	HGNC:23301	intron_variant	MODIFIER
hilic_6313	585.271	59.6	Bilirubin (HMDB0000054)		2	233745803	A	G	G	436	0.66501	0.108616	2.10377e-09	0.302572	UGT1A4	HGNC:12536	intron_variant	MODIFIER
hilic_5083	420.179	86.6			6	149302610	G	A	A	436	1.01171	0.165244	2.1048e-09	0.0654666	FABP12P1	HGNC:45176	downstream_gene_variant	MODIFIER
hilic_7231	722.613	74			20	62792725	C	T	T	435	-1.01754	0.166197	2.10899e-09	0.0814225	MRGBP	HGNC:15866	upstream_gene_variant	MODIFIER
hilic_5083	420.179	86.6			5	17431257	C	T	T	436	1.00809	0.164672	2.11315e-09	0.0594643	LINC02217	HGNC:53084	intron_variant&non_coding_transcript_variant	MODIFIER
hilic_5083	420.179	86.6			3	33920859	G	A	A	436	1.01124	0.165187	2.11413e-09	0.0405244	NA	NA	intergenic_variant	MODIFIER
hilic_5083	420.179	86.6			14	34260329	G	C	C	436	-1.01536	0.165862	2.11417e-09	0.0571814	EGLN3	HGNC:14661	intron_variant&non_coding_transcript_variant	MODIFIER
hilic_5083	420.179	86.6			11	122795487	G	A	A	436	1.01115	0.165186	2.11965e-09	0.112059	UBASH3B	HGNC:29884	intron_variant	MODIFIER
c18_2397	331.375	260.3			8	63377018	A	T	T	429	0.40439	0.0660549	2.13866e-09	0.152093	NA	NA	intergenic_variant	MODIFIER
hilic_5083	420.179	86.6			14	34264920	G	A	A	436	-1.01516	0.165886	2.14008e-09	0.0601265	EGLN3	HGNC:14661	intron_variant&non_coding_transcript_variant	MODIFIER
hilic_444	112.076	274		5-Ethyl-4-methyloxazole (HMDB0037863) and 9 other annotations	10	27621902	T	A	A	436	-1.0817	0.17676	2.14047e-09	0.0716649	NA	NA	regulatory_region_variant	MODIFIER
c18_4744	625.295	216.7			5	114171701	T	C	T	432	-0.569163	0.0929927	2.14513e-09	0.843832	KCNN2	HGNC:6291	intron_variant	MODIFIER
c18_4499	583.256	147.1		4E15Z-Bilirubin IXa (HMDB0000488) and 5 other annotations	2	233764076	T	G	G	438	0.596713	0.0975339	2.15235e-09	0.36361	UGT1A4	HGNC:12536	intron_variant	MODIFIER
hilic_5083	420.179	86.6			17	82598196	T	C	C	436	1.0109	0.165217	2.15244e-09	0.049453	FOXK2	HGNC:6036	intron_variant	MODIFIER
hilic_5083	420.179	86.6			16	86089635	G	C	C	435	-1.0165	0.166127	2.15427e-09	0.0677907	AC135012.1	NA	upstream_gene_variant	MODIFIER
c18_2397	331.375	260.3			8	95244439	A	G	G	430	-0.846109	0.138249	2.15752e-09	0.0698347	C8orf37	HGNC:27232	downstream_gene_variant	MODIFIER
c18_2712	365.039	169.5			16	56878991	C	T	T	432	-0.391062	0.0639055	2.15925e-09	0.174362	SLC12A3	HGNC:10912	intron_variant	MODIFIER
hilic_6313	585.271	59.6	Bilirubin (HMDB0000054)		2	233738076	A	C	C	438	0.733892	0.119969	2.16022e-09	0.191129	UGT1A4	HGNC:12536	intron_variant	MODIFIER
hilic_5083	420.179	86.6			10	84069459	T	G	G	436	1.01082	0.165223	2.16154e-09	0.0421056	NA	NA	intergenic_variant	MODIFIER
hilic_5455	467.256	278.1			6	78776350	C	A	A	434	-1.03287	0.168812	2.16249e-09	0.0745384	NA	NA	intergenic_variant	MODIFIER
c18_1658	258.942	154.4			20	22393372	C	A	A	435	-1.02282	0.167182	2.16425e-09	0.0727318	AL133464.1	NA	intron_variant&non_coding_transcript_variant	MODIFIER
hilic_2575	226.082	175.6			6	139797770	C	T	T	431	0.608832	0.0994955	2.16567e-09	0.093102	FILNC1	HGNC:53755	intron_variant&non_coding_transcript_variant	MODIFIER
c18_2217	313.119	112.2			2	233764593	G	A	A	433	0.636766	0.104073	2.16663e-09	0.329932	UGT1A4	HGNC:12536	intron_variant	MODIFIER
c18_2217	313.119	112.2			2	233764593	G	T	T	433	0.636766	0.104073	2.16663e-09	NA	UGT1A4	HGNC:12536	intron_variant	MODIFIER
hilic_5299	447.971	83			7	132520471	A	G	A	433	-0.516041	0.0843422	2.16706e-09	0.943891	PLXNA4	HGNC:9102	intron_variant	MODIFIER
hilic_8197	926.443	73.7			1	101723916	A	G	G	435	-0.923782	0.151021	2.17799e-09	0.0721785	LINC01709	HGNC:52497	intron_variant&non_coding_transcript_variant	MODIFIER
hilic_5083	420.179	86.6			2	29033508	C	T	T	436	1.01034	0.165202	2.18775e-09	0.0759726	TOGARAM2	HGNC:33715	missense_variant	MODERATE
c18_3798	484.831	85.9			3	196121455	A	G	G	430	-0.84688	0.138432	2.18901e-09	0.0956879	NA	NA	intergenic_variant	MODIFIER
c18_4583	594.339	200.7			1	113545295	T	C	C	434	1.03933	0.169928	2.18949e-09	0.062548	MAGI3	HGNC:29647	intron_variant	MODIFIER
hilic_5083	420.179	86.6			13	93469847	G	A	A	436	1.00994	0.165143	2.1908e-09	0.0557713	GPC6	HGNC:4454	intron_variant	MODIFIER
hilic_2752	237.185	36.4		Capsidiol (HMDB0002352) and 48 other annotations	7	9115051	C	T	T	429	1.38936	0.227104	2.1922e-09	0.0661469	AC004852.2	NA	intron_variant&non_coding_transcript_variant	MODIFIER
hilic_7154	710.166	66.9		Cyanidin 35-diglucoside (66-malyl diester) (LMPK12010207)	2	161808125	G	A	A	433	0.502534	0.0821671	2.19752e-09	0.0630638	SLC4A10	HGNC:13811	intron_variant	MODIFIER
c18_447	138.279	228			2	126712626	A	C	C	431	-0.595368	0.0973373	2.19888e-09	0.122472	NA	NA	intergenic_variant	MODIFIER
c18_280	119.035	271.8		L-Erythrulose (HMDB0006293) and 15 other annotations	7	150860490	G	A	A	424	-1.05726	0.172793	2.20142e-09	0.0828923	AOC1	HGNC:80	missense_variant	MODERATE
hilic_7210	719.568	56.8		N-(2-hydroxy-docosanoyl)-pentadecasphing-4-enine-1-phosphoethanolamine (LMSP03020075)	3	115424092	C	T	T	432	-0.797838	0.130451	2.20165e-09	0.209208	AC026341.3	NA	intron_variant&non_coding_transcript_variant	MODIFIER
hilic_7025	688.242	64.7			1	210551984	C	T	T	434	-1.21141	0.198098	2.20347e-09	0.0738817	HHAT	HGNC:18270	intron_variant	MODIFIER
hilic_4942	404.987	131.1			10	52453790	A	G	G	432	-0.543517	0.0888711	2.20431e-09	0.117848	LINC01468	NA	intron_variant&non_coding_transcript_variant	MODIFIER
hilic_5083	420.179	86.6			11	5692558	C	T	T	435	1.0112	0.16537	2.20448e-09	0.0669729	TRIM22	HGNC:16379	intron_variant	MODIFIER
hilic_4250	348.012	279.6			15	31442233	A	G	G	429	-0.760124	0.124269	2.20471e-09	0.106519	NA	NA	intergenic_variant	MODIFIER
hilic_5083	420.179	86.6			11	103734950	C	T	T	436	1.01027	0.165227	2.20503e-09	0.0372421	AP002989.1	NA	intron_variant&non_coding_transcript_variant	MODIFIER
c18_713	166.015	126.3		Quinolinic acid (HMDB0000232) and 4 other annotations	11	114011700	C	G	G	436	-1.0595	0.17328	2.20579e-09	0.108532	NA	NA	intergenic_variant	MODIFIER
hilic_5083	420.179	86.6			3	9081264	A	G	A	436	1.0101	0.165203	2.20713e-09	0.965093	SRGAP3	HGNC:19744	intron_variant	MODIFIER
hilic_5083	420.179	86.6			5	32403241	C	T	C	436	1.01021	0.165223	2.2075e-09	0.956207	ZFR	HGNC:17277	missense_variant	MODERATE
c18_1658	258.942	154.4			20	22398422	A	G	G	435	-1.02251	0.167241	2.21474e-09	0.0806851	AL133464.1	NA	intron_variant&non_coding_transcript_variant	MODIFIER
hilic_5083	420.179	86.6			8	113060492	T	A	A	435	1.01121	0.165395	2.21548e-09	0.0499232	CSMD3	HGNC:19291	intron_variant	MODIFIER
c18_1138	210.932	118.9			5	33947439	C	A	A	434	-0.759857	0.124277	2.21581e-09	0.0649367	SLC45A2	HGNC:16472	intron_variant	MODIFIER
c18_2634	356.883	140			4	115768351	T	G	G	434	-0.681815	0.11152	2.22114e-09	0.0912318	PGAM4P2	HGNC:42466	upstream_gene_variant	MODIFIER
hilic_5083	420.179	86.6			5	24773743	A	G	G	436	-1.01418	0.165906	2.22367e-09	0.0618601	AC106821.4	NA	non_coding_transcript_exon_variant	MODIFIER
hilic_2677	233.126	105.4			10	124276719	A	G	A	429	-0.635965	0.103996	2.22368e-09	0.899951	NA	NA	intergenic_variant	MODIFIER
hilic_6319	586.273	48.1		4E15Z-Bilirubin IXa (HMDB0000488) and 5 other annotations	2	233744071	C	T	T	430	0.624866	0.102188	2.2244e-09	0.303247	UGT1A4	HGNC:12536	intron_variant	MODIFIER
hilic_5083	420.179	86.6			8	26934866	A	C	C	436	1.01002	0.165228	2.22457e-09	0.0651317	NA	NA	intergenic_variant	MODIFIER
hilic_5083	420.179	86.6			14	34293536	A	G	G	436	-1.01416	0.165906	2.22521e-09	0.0647167	EGLN3	HGNC:14661	intron_variant&non_coding_transcript_variant	MODIFIER
hilic_5083	420.179	86.6			20	25746205	A	C	C	436	1.00938	0.165128	2.22682e-09	0.0472181	AL390198.1	NA	upstream_gene_variant	MODIFIER
hilic_3473	287.969	58.2			15	70002542	A	C	C	431	-1.52645	0.249655	2.22792e-09	0.0984362	LOC101929129	NA	intron_variant&non_coding_transcript_variant	MODIFIER
hilic_5083	420.179	86.6			12	88699031	C	T	T	436	1.00856	0.164998	2.22875e-09	0.0492225	NA	NA	intergenic_variant	MODIFIER
c18_3175	411.042	37		Fenasulam (T3D0966)	15	100483765	A	T	A	430	-1.49372	0.244294	2.22988e-09	0.888386	CERS3	HGNC:23752	intron_variant	MODIFIER
hilic_7586	781.748	89.3			5	442675	G	A	A	434	0.475136	0.0777253	2.23149e-09	0.074695	EXOC3	HGNC:30378	upstream_gene_variant	MODIFIER
hilic_6505	612.368	50.4			1	109772031	C	T	T	437	-0.921526	0.150793	2.24226e-09	0.0747197	AL158847.1	NA	intron_variant&non_coding_transcript_variant	MODIFIER
hilic_4586	373.014	113.4			7	15812570	T	G	G	432	-0.835523	0.136701	2.25227e-09	0.167719	NA	NA	intergenic_variant	MODIFIER
hilic_5083	420.179	86.6			1	112618728	G	A	A	436	1.00911	0.165139	2.25393e-09	0.0659118	CAPZA1	HGNC:1488	upstream_gene_variant	MODIFIER
hilic_3818	312.309	45.5			8	68141202	C	A	A	437	0.327492	0.053597	2.25454e-09	0.177218	PREX2	HGNC:22950	intron_variant	MODIFIER
hilic_4042	330.978	66.7			13	31930237	A	G	G	434	-0.69246	0.113326	2.26607e-09	0.18729	EEF1DP3	HGNC:30486	intron_variant&non_coding_transcript_variant	MODIFIER
hilic_3690	302.232	48.2		Nonanoylcarnitine (HMDB13288) and 3 other annotations	2	210210185	T	C	C	437	0.471036	0.0771024	2.26813e-09	0.273936	ACADL	HGNC:88	intron_variant	MODIFIER
c18_3000	392.84	44			1	41434723	T	G	G	431	-1.36209	0.222887	2.26878e-09	0.1148	LOC105378678	NA	intron_variant&non_coding_transcript_variant	MODIFIER
hilic_6891	667.826	84.1			4	8736256	G	A	A	434	-0.67333	0.110202	2.27082e-09	0.0930966	NA	NA	intergenic_variant	MODIFIER
c18_50	91.0037	157.9			12	82963641	A	G	G	434	-0.79451	0.130036	2.27125e-09	0.066907	TMTC2	HGNC:25440	intron_variant	MODIFIER
hilic_5083	420.179	86.6			17	42521703	T	C	C	436	-1.01313	0.165851	2.2794e-09	0.0707774	ATP6V0A1	HGNC:865	3_prime_UTR_variant	MODIFIER
hilic_39	88.0216	27.3		Ethyl thiocyanate (T3D1675)	12	13721855	C	T	T	433	-0.417503	0.0683365	2.281e-09	0.087717	GRIN2B	HGNC:4586	intron_variant	MODIFIER
c18_4002	512.27	264.8		Sulfolithocholylglycine (HMDB0002639); N-3alpha-(sulfooxy)-5beta-cholan-24-oylglycine (LMST05030015)	20	24584430	A	T	T	430	-0.687786	0.112572	2.29121e-09	0.0803924	SYNDIG1	HGNC:15885	intron_variant	MODIFIER
c18_3653	466.124	297.9			3	169170611	T	G	T	434	-0.57378	0.093937	2.29493e-09	0.899705	MECOM	HGNC:3498	intron_variant	MODIFIER
hilic_5326	451.01	127.8			7	15027099	C	T	T	434	-0.73197	0.119836	2.29576e-09	0.0776746	NA	NA	intergenic_variant	MODIFIER
hilic_4199	343.339	22			4	183785474	T	A	A	434	-0.689211	0.112849	2.30516e-09	0.0833054	NA	NA	intergenic_variant	MODIFIER
hilic_5083	420.179	86.6			6	63795691	T	C	C	436	-1.015	0.166211	2.30557e-09	0.0608331	EYS	HGNC:21555	intron_variant	MODIFIER
c18_1408	236.62	40.8			21	41876504	C	T	T	427	0.446286	0.0730469	2.30622e-09	0.128944	PRDM15	HGNC:13999	intron_variant	MODIFIER
hilic_760	130.123	22		N-Methylhexanamide (KEGG:C02722); N-methyl hexanoyl amine (LMFA08020142)	12	9253595	C	T	T	432	-0.830181	0.135926	2.31102e-09	0.14973	A2MP1	HGNC:8	intron_variant&non_coding_transcript_variant	MODIFIER
hilic_760	130.123	22		N-Methylhexanamide (KEGG:C02722); N-methyl hexanoyl amine (LMFA08020142)	12	9256023	C	T	T	432	-0.830181	0.135926	2.31102e-09	0.150346	A2MP1	HGNC:8	intron_variant&non_coding_transcript_variant	MODIFIER
hilic_7154	710.166	66.9		Cyanidin 35-diglucoside (66-malyl diester) (LMPK12010207)	9	129702958	C	T	T	433	0.503271	0.0824063	2.31178e-09	0.140888	PRRX2	HGNC:21338	intron_variant	MODIFIER
hilic_5083	420.179	86.6			17	77606725	C	T	T	436	-1.01424	0.166106	2.3155e-09	0.0374546	AC021683.5	NA	intron_variant&non_coding_transcript_variant	MODIFIER
hilic_5083	420.179	86.6			8	54289821	T	C	C	436	-1.01429	0.16612	2.31792e-09	0.0543774	NA	NA	intergenic_variant	MODIFIER
hilic_5083	420.179	86.6			7	13412239	G	A	A	436	-1.01168	0.165695	2.31957e-09	0.0288772	LOC107986770	NA	intron_variant&non_coding_transcript_variant	MODIFIER
hilic_4888	399.306	43.2			2	43577431	G	A	A	429	0.914494	0.149726	2.32148e-09	0.074281	THADA	HGNC:19217	intron_variant	MODIFIER
c18_2457	339.394	20.7			18	40309953	A	C	C	432	0.419085	0.0686296	2.32563e-09	0.152884	NA	NA	intergenic_variant	MODIFIER
hilic_5083	420.179	86.6			10	69683328	T	G	G	436	1.00859	0.165205	2.32683e-09	0.0504544	LINC02651	HGNC:54136	upstream_gene_variant	MODIFIER
c18_4020	514.25	203.8			22	35548727	G	A	A	431	-0.275209	0.0450676	2.32853e-09	0.162697	RASD2	HGNC:18229	intron_variant	MODIFIER
hilic_8344	975.674	58.4			13	28850106	C	T	T	434	-0.808771	0.132466	2.33015e-09	0.108476	MTUS2	HGNC:20595	intron_variant	MODIFIER
c18_981	192.99	43.3		2-Chloro-3-oxoadipate (KEGG:C12836)	2	176264664	T	C	C	429	-1.40808	0.230566	2.33074e-09	0.0430039	MTX2	HGNC:7506	upstream_gene_variant	MODIFIER
hilic_5083	420.179	86.6			9	92017831	G	A	A	436	-1.01312	0.165964	2.33563e-09	0.0367833	SPTLC1	HGNC:11277	intron_variant&NMD_transcript_variant	MODIFIER
c18_1658	258.942	154.4			20	22397371	T	C	C	434	-1.02244	0.167474	2.33592e-09	0.0894349	AL133464.1	NA	intron_variant&non_coding_transcript_variant	MODIFIER
hilic_5083	420.179	86.6			14	82811274	T	C	C	436	-1.01351	0.166037	2.34014e-09	0.0781835	NA	NA	intergenic_variant	MODIFIER
hilic_5083	420.179	86.6			20	55761461	C	T	T	436	-1.01331	0.166015	2.34492e-09	0.0519341	NA	NA	intergenic_variant	MODIFIER
hilic_537	117.576	109			10	93983330	A	G	G	431	0.961593	0.15751	2.35041e-09	0.0530848	LOC105378438	NA	upstream_gene_variant	MODIFIER
hilic_5083	420.179	86.6			2	41667181	C	A	A	436	-1.01351	0.166069	2.35609e-09	0.0364033	NA	NA	intergenic_variant	MODIFIER
c18_1739	267.114	172.2		N-Butyl-beta-carboline-3-carboxylate (KEGG:C13805) and 2 other annotations	14	77655016	A	G	A	430	-0.523434	0.0857422	2.35776e-09	0.815893	COX6CP11	HGNC:49363	upstream_gene_variant	MODIFIER
hilic_5016	413.215	101.6			10	3229300	G	A	A	438	0.321324	0.0526573	2.35782e-09	0.0632782	AL451164.1	NA	downstream_gene_variant	MODIFIER
c18_3087	402.142	280.4		Perphenazine (HMDB0014988) and 2 other annotations	11	117495106	C	A	A	431	-0.858687	0.140667	2.35802e-09	0.0780602	DSCAML1	HGNC:14656	intron_variant	MODIFIER
hilic_5083	420.179	86.6			7	106062416	G	A	A	436	1.00857	0.16527	2.36094e-09	0.0832682	NA	NA	intergenic_variant	MODIFIER
hilic_61	89.071	31		Dimethylurea (HMDB0029198) and 3 other annotations	4	20931379	C	T	T	431	-0.820572	0.13443	2.36245e-09	0.0907686	KCNIP4	HGNC:30083	intron_variant	MODIFIER
hilic_5455	467.256	278.1			6	78666796	A	G	G	434	-1.03053	0.168857	2.36391e-09	0.0567928	NA	NA	intergenic_variant	MODIFIER
hilic_5083	420.179	86.6			10	79016528	G	C	C	436	-1.01297	0.166001	2.36622e-09	0.077976	ZMIZ1-AS1	HGNC:27433	intron_variant&non_coding_transcript_variant	MODIFIER
hilic_4177	341.975	154.7			5	175176478	A	G	G	436	-0.99399	0.162906	2.37384e-09	0.085348	NA	NA	intergenic_variant	MODIFIER
hilic_8620	1091.7	58			3	38773057	C	T	T	433	-0.953817	0.156305	2.37798e-09	0.0814049	SCN10A	HGNC:10582	intron_variant	MODIFIER
c18_4271	550.35	219.3		1-heptadecanoyl-2-acetyl-sn-glycero-3-phosphocholine (LMGP01010714);1-hexadecanoyl-2-propionyl-sn-glycero-3-phosphocholine (LMGP01010666)	13	51072757	T	G	G	429	-1.18556	0.194243	2.37909e-09	0.069301	GUCY1B2	HGNC:4686	intron_variant&non_coding_transcript_variant	MODIFIER
hilic_5083	420.179	86.6			3	6968545	A	T	T	435	-1.01465	0.166302	2.38327e-09	0.053953	GRM7	HGNC:4599	intron_variant	MODIFIER
hilic_5083	420.179	86.6			7	106059752	C	T	T	436	1.00818	0.16525	2.38351e-09	0.0762627	NA	NA	intergenic_variant	MODIFIER
c18_4972	676.306	210.6			11	132231512	T	A	A	434	-0.736943	0.120783	2.38577e-09	0.0652499	NTM	HGNC:17941	intron_variant	MODIFIER
hilic_3555	294.178	21			5	171448172	T	C	C	431	1.59059	0.260659	2.38805e-09	0.104363	FGF18	HGNC:3674	intron_variant	MODIFIER
hilic_3095	260.974	136.9			13	82691491	A	G	G	436	-0.675314	0.110698	2.38935e-09	0.1877	NA	NA	intergenic_variant	MODIFIER
c18_1061	200.89	104.9			2	234139581	T	A	A	429	-0.75275	0.12336	2.39923e-09	0.0810692	NA	NA	regulatory_region_variant	MODIFIER
hilic_5083	420.179	86.6			14	36520214	C	A	A	436	1.00624	0.164966	2.40096e-09	0.0665959	NKX2-1	HGNC:11825	5_prime_UTR_variant	MODIFIER
hilic_5083	420.179	86.6			10	36800395	T	A	A	436	-1.01314	0.166099	2.40181e-09	0.0395697	NA	NA	intergenic_variant	MODIFIER
hilic_5083	420.179	86.6			7	104606177	A	G	G	436	-1.01363	0.166182	2.40273e-09	0.0595929	LHFPL3	HGNC:6589	intron_variant	MODIFIER
c18_2813	374.991	44.8			14	76486194	C	G	G	433	0.906013	0.14852	2.40559e-09	0.143029	ESRRB	HGNC:3473	intron_variant	MODIFIER
hilic_2285	209.538	138.9			2	105863350	C	G	G	430	-0.569337	0.0933149	2.40561e-09	0.0694185	NCK2	HGNC:7665	intron_variant	MODIFIER
c18_3796	484.364	239.8			5	72854368	C	T	T	433	0.700682	0.114867	2.41008e-09	0.0544656	TNPO1	HGNC:6401	intron_variant	MODIFIER
c18_3111	404.301	280.4			14	77212030	G	T	T	430	-1.08364	0.177633	2.41639e-09	0.0585164	TMEM63C	HGNC:23787	intron_variant	MODIFIER
hilic_7902	845.842	89.8			1	61186525	T	C	C	433	0.905837	0.148512	2.41734e-09	0.0737371	NFIA	HGNC:7784	intron_variant	MODIFIER
hilic_7154	710.166	66.9		Cyanidin 35-diglucoside (66-malyl diester) (LMPK12010207)	2	161443775	A	G	G	433	0.501516	0.0822239	2.41786e-09	0.0635973	SLC4A10	HGNC:13811	intron_variant&non_coding_transcript_variant	MODIFIER
hilic_5972	534.068	65.2			13	21492662	A	C	C	426	0.740646	0.121385	2.41852e-09	0.0615027	MICU2	HGNC:31830	downstream_gene_variant	MODIFIER
hilic_5083	420.179	86.6			6	44062274	A	G	A	436	-1.01296	0.16611	2.42202e-09	0.916172	AL109615.3	NA	intron_variant&non_coding_transcript_variant	MODIFIER
hilic_8709	1198.91	58.3			7	82147754	G	C	C	429	0.367689	0.0602742	2.42366e-09	0.0844896	CACNA2D1	HGNC:1399	intron_variant	MODIFIER
hilic_6319	586.273	48.1		4E15Z-Bilirubin IXa (HMDB0000488) and 5 other annotations	2	233764663	C	T	T	434	0.57645	0.094521	2.42377e-09	0.364756	UGT1A4	HGNC:12536	intron_variant	MODIFIER
hilic_3139	264.144	20.1			11	4566210	A	G	G	436	1.44981	0.237753	2.42445e-09	0.102995	NA	NA	intergenic_variant	MODIFIER
hilic_5083	420.179	86.6			22	46013412	T	A	A	436	-1.01255	0.166051	2.42623e-09	0.0614934	BX537318.1	NA	upstream_gene_variant	MODIFIER
hilic_6313	585.271	59.6	Bilirubin (HMDB0000054)		2	233744071	C	T	T	434	0.662861	0.108703	2.43371e-09	0.303247	UGT1A4	HGNC:12536	intron_variant	MODIFIER
hilic_7154	710.166	66.9		Cyanidin 35-diglucoside (66-malyl diester) (LMPK12010207)	2	161929789	C	T	T	430	0.502487	0.0823884	2.43678e-09	0.0637871	SLC4A10	HGNC:13811	intron_variant	MODIFIER
hilic_4125	337.182	110.9		S-Japonin (HMDB0035802)	5	169545791	A	G	G	437	-1.35587	0.222411	2.44413e-09	0.0942318	LOC105377714	NA	intron_variant&non_coding_transcript_variant	MODIFIER
c18_2405	332.882	59.5			7	31442919	C	T	T	432	-1.02182	0.167573	2.44505e-09	0.159946	NA	NA	regulatory_region_variant	MODIFIER
hilic_8691	1179.69	54.7			15	88199729	C	T	T	434	-0.33044	0.0541968	2.44638e-09	0.18341	NTRK3	HGNC:8033	intron_variant	MODIFIER
c18_519	145.087	172.9		3-Hydroxyisoheptanoic acid (HMDB0002207) and 13 other annotations	1	54967597	C	T	T	431	-0.963115	0.157947	2.45062e-09	0.0411034	NA	NA	regulatory_region_variant	MODIFIER
hilic_5083	420.179	86.6			18	77750070	C	G	G	436	-1.01267	0.166118	2.45062e-09	0.111572	NA	NA	intergenic_variant	MODIFIER
c18_2526	346.974	56.5			16	30866030	C	T	T	431	-0.840975	0.137917	2.45096e-09	0.0634251	BCL7C	HGNC:1006	intron_variant	MODIFIER
hilic_2528	223.169	45.6		26-Di-tert-butyl-14-benzenediol (HMDB0040178) and 14 other annotations	1	164499578	A	C	C	438	-1.72186	0.282483	2.45096e-09	0.104958	NA	NA	intergenic_variant	MODIFIER
hilic_5878	521.419	49.9			15	88815656	T	A	A	432	-0.668102	0.109588	2.46323e-09	0.0225331	ACAN	HGNC:319	intron_variant	MODIFIER
hilic_7163	711.069	27.1			8	1080720	G	A	A	430	0.374377	0.0614052	2.46735e-09	0.0721775	DLGAP2	HGNC:2906	intron_variant	MODIFIER
hilic_6264	577.503	41.9			5	33566069	G	A	A	433	-0.793119	0.130112	2.47009e-09	0.13505	ADAMTS12	HGNC:14605	intron_variant	MODIFIER
hilic_3299	275.865	91.2		Bromoxynil;35-Dibromo-4-hydroxybenzonitrile (KEGG:C04178)	2	139940078	C	T	T	431	-0.776532	0.127383	2.47375e-09	0.0827914	NA	NA	regulatory_region_variant	MODIFIER
hilic_5083	420.179	86.6			17	42414222	T	C	C	436	-1.01224	0.1661	2.47817e-09	0.0711609	CAVIN1	HGNC:9688	intron_variant	MODIFIER
c18_2217	313.119	112.2			2	233763993	G	T	T	433	0.611831	0.100383	2.48036e-09	0.359193	UGT1A4	HGNC:12536	intron_variant	MODIFIER
hilic_5083	420.179	86.6			13	84183890	A	G	G	436	1.00567	0.165028	2.4813e-09	0.0714875	AL162493.1	NA	intron_variant&non_coding_transcript_variant	MODIFIER
hilic_5083	420.179	86.6			10	33419040	C	T	T	436	-1.01232	0.166125	2.48364e-09	0.0569474	NA	NA	regulatory_region_variant	MODIFIER
hilic_6529	615.231	96.7			7	154500297	A	G	G	433	-0.255364	0.0419006	2.48624e-09	0.118094	DPP6	HGNC:3010	intron_variant	MODIFIER
hilic_1914	188.957	44.2			15	76825208	G	A	A	431	-1.41755	0.232573	2.48798e-09	0.0307762	SCAPER	HGNC:13081	intron_variant	MODIFIER
hilic_6711	641.883	87.1			2	167000905	G	A	A	434	-2.06718	0.339225	2.49196e-09	0.0463017	XIRP2	HGNC:14303	intron_variant	MODIFIER
hilic_5083	420.179	86.6			8	3142992	A	G	G	435	-1.0134	0.166313	2.49465e-09	0.052999	CSMD1	HGNC:14026	intron_variant	MODIFIER
hilic_4663	379.703	88.8			10	12269042	G	C	C	436	-0.419067	0.0687807	2.49726e-09	0.114421	NA	NA	regulatory_region_variant	MODIFIER
hilic_4524	368.425	29.7			13	51018891	T	C	C	429	-1.51731	0.248949	2.49987e-09	0.0495462	GUCY1B2	HGNC:4686	intron_variant&non_coding_transcript_variant	MODIFIER
c18_1993	291.481	291.4			9	25977459	C	T	T	431	0.951458	0.156127	2.50102e-09	0.0663066	NA	NA	intergenic_variant	MODIFIER
hilic_1877	186.185	30.4			6	93595280	A	C	C	433	-0.490884	0.0805607	2.50318e-09	0.0673686	AL591519.1	NA	intron_variant&non_coding_transcript_variant	MODIFIER
c18_1146	211.083	47.4		Histidinyl-Glycine (HMDB0028885); Glycyl-Histidine (HMDB0028843)	9	117268975	G	A	A	432	-0.500911	0.0822041	2.50553e-09	0.167906	ASTN2	HGNC:17021	intron_variant	MODIFIER
hilic_8089	894.673	77.1			18	27354356	T	C	C	434	-0.57137	0.0937785	2.50704e-09	0.0759386	UBA52P9	HGNC:36169	downstream_gene_variant	MODIFIER
hilic_5083	420.179	86.6			4	8014142	A	G	A	436	1.00303	0.164645	2.50721e-09	0.93839	ABLIM2	HGNC:19195	intron_variant	MODIFIER
hilic_6319	586.273	48.1		4E15Z-Bilirubin IXa (HMDB0000488) and 5 other annotations	2	233759924	C	T	T	434	0.580433	0.0952687	2.50951e-09	0.36481	UGT1A4	HGNC:12536	intron_variant	MODIFIER
hilic_5083	420.179	86.6			3	88575625	A	G	G	436	-1.01232	0.166176	2.51112e-09	0.0668153	NA	NA	intergenic_variant	MODIFIER
hilic_3436	285.184	23.4		Linalyl cinnamate (HMDB0030432) and 9 other annotations	14	30418076	C	G	G	429	1.08742	0.178445	2.51435e-09	0.0775263	LOC112267868	NA	intron_variant&non_coding_transcript_variant	MODIFIER
hilic_7147	708.372	85.2			5	51860473	C	T	T	434	-0.865785	0.142115	2.5158e-09	0.104889	NA	NA	regulatory_region_variant	MODIFIER
hilic_8128	902.615	77			4	182769089	G	A	A	424	-1.18811	0.194918	2.51605e-09	0.0580679	TENM3	HGNC:29944	intron_variant	MODIFIER
hilic_5083	420.179	86.6			5	77152459	C	T	T	436	-1.00767	0.165423	2.51657e-09	0.102457	AC022414.1	NA	intron_variant	MODIFIER
hilic_5083	420.179	86.6			20	46618946	C	T	T	436	-1.0126	0.166233	2.51742e-09	0.066925	SLC13A3	HGNC:14430	intron_variant	MODIFIER
hilic_5455	467.256	278.1			6	78673514	G	C	C	433	-1.02995	0.169061	2.51958e-09	0.0843254	NA	NA	intergenic_variant	MODIFIER
c18_4373	565.694	39.8			1	208112991	T	C	C	434	0.906835	0.148862	2.52105e-09	0.0797362	PLXNA2	HGNC:9100	intron_variant	MODIFIER
hilic_8675	1148.16	73.6			7	121529274	A	G	G	428	-0.658019	0.107983	2.52118e-09	0.114084	NA	NA	regulatory_region_variant	MODIFIER
c18_5151	751.327	295.8			1	158077867	G	A	A	434	-0.748867	0.122934	2.52339e-09	0.0778085	KIRREL1	HGNC:15734	intron_variant	MODIFIER
hilic_4831	394.069	89.1			3	184517445	A	G	G	433	-0.638779	0.104861	2.52772e-09	0.21246	LINC01839	HGNC:41330	intron_variant&non_coding_transcript_variant	MODIFIER
c18_4094	524.5	197.7			11	134053403	A	G	G	435	-0.860823	0.141328	2.52829e-09	0.101966	LINC02731	HGNC:54248	intron_variant&non_coding_transcript_variant	MODIFIER
c18_4077	522.734	43.2			7	8113891	G	A	A	434	-0.451983	0.0742024	2.52945e-09	0.0500482	ICA1	HGNC:5343	downstream_gene_variant	MODIFIER
hilic_5359	454.829	85.3			4	164006384	A	G	G	430	-1.05833	0.173714	2.53096e-09	0.0617782	MARCHF1	HGNC:26077	intron_variant	MODIFIER
hilic_2165	201.124	19.8			13	23107525	G	A	A	431	-0.994447	0.163241	2.53376e-09	0.0520351	NA	NA	intergenic_variant	MODIFIER
hilic_5083	420.179	86.6			20	43188437	T	C	T	436	-1.01093	0.165999	2.53832e-09	0.919079	PTPRT	HGNC:9682	intron_variant	MODIFIER
hilic_5083	420.179	86.6			3	99440397	A	G	G	436	-1.01199	0.166177	2.54001e-09	0.0636035	LOC105374007	NA	intron_variant&non_coding_transcript_variant	MODIFIER
c18_2217	313.119	112.2			2	233741916	T	C	C	432	0.633532	0.104009	2.54016e-09	0.331511	UGT1A4	HGNC:12536	intron_variant	MODIFIER
hilic_5083	420.179	86.6			10	60049122	G	A	A	436	-1.01049	0.165941	2.54573e-09	0.0658795	ANK3	HGNC:494	intron_variant	MODIFIER
hilic_5083	420.179	86.6			8	30976143	T	C	C	436	1.0055	0.165122	2.54633e-09	0.0505137	NA	NA	intergenic_variant	MODIFIER
hilic_5083	420.179	86.6			17	68323641	C	T	T	436	-1.01166	0.166135	2.54705e-09	0.0524831	ARSG	HGNC:24102	intron_variant	MODIFIER
hilic_5083	420.179	86.6			18	53761989	A	T	T	436	-1.01179	0.166166	2.55166e-09	0.0765817	NA	NA	intergenic_variant	MODIFIER
c18_4154	533.178	252.5			16	11568607	A	G	G	433	0.516672	0.0848399	2.55238e-09	0.100003	LITAF	HGNC:16841	intron_variant	MODIFIER
hilic_384	109.034	284.6			11	114106805	A	G	G	433	-1.32603	0.217742	2.5534e-09	0.0747261	ZBTB16	HGNC:12930	intron_variant	MODIFIER
hilic_5083	420.179	86.6			2	11888083	T	G	G	436	-1.01174	0.166175	2.56081e-09	0.0614705	MIR3681HG	HGNC:52001	intron_variant&non_coding_transcript_variant	MODIFIER
c18_1993	291.481	291.4			9	25991906	T	G	G	431	0.950896	0.15614	2.56083e-09	0.0889322	NA	NA	intergenic_variant	MODIFIER
c18_5111	728.425	42.1			3	148222231	T	A	A	438	-0.452884	0.0743972	2.56703e-09	0.155011	AC025566.1	NA	intron_variant&non_coding_transcript_variant	MODIFIER
c18_3796	484.364	239.8			15	42326333	T	A	A	433	0.698907	0.114784	2.5683e-09	0.068112	GANC	HGNC:4139	missense_variant	MODERATE
hilic_5083	420.179	86.6			20	46629088	A	G	G	436	-1.01205	0.166245	2.5711e-09	0.0641956	SLC13A3	HGNC:14430	intron_variant	MODIFIER
hilic_5027	414.216	56.4			1	87152524	C	T	C	433	-0.97996	0.160948	2.57146e-09	0.809808	AC093155.3	NA	intron_variant	MODIFIER
hilic_5083	420.179	86.6			2	191015847	C	T	T	436	-1.01117	0.166104	2.57297e-09	0.0510077	STAT1	HGNC:11362	upstream_gene_variant	MODIFIER
hilic_2165	201.124	19.8			12	106520545	T	C	C	434	-0.997394	0.163825	2.57399e-09	0.0829064	LOC100287944	NA	intron_variant&non_coding_transcript_variant	MODIFIER
c18_5587	1156.67	206.8			12	1500138	C	T	T	429	-0.928942	0.152543	2.57529e-09	0.0885783	ERC1	HGNC:17072	downstream_gene_variant	MODIFIER
hilic_5140	427.356	53.7		29-Norcycloartane-324-dione (HMDB0032084) and 13 other annotations	6	161275131	A	G	G	434	-0.692205	0.113698	2.57535e-09	0.15364	AGPAT4	HGNC:20885	upstream_gene_variant	MODIFIER
hilic_5622	489.17	108.9		O-(1-4)-alpha-L-Dihydrostreptosyl-streptidine 6-phosphate;alpha-L-Dihydrostreptosyl-(1-4)-streptidine 6-phosphate (KEGG:C04767); Dracorubin (KEGG:C09726)	2	29143780	C	T	T	436	-0.978993	0.160824	2.57669e-09	0.0548364	CLIP4	HGNC:26108	synonymous_variant	LOW
hilic_5083	420.179	86.6			1	59407577	A	G	G	436	-1.01112	0.16611	2.58082e-09	0.0527418	FGGY	HGNC:25610	intron_variant	MODIFIER
hilic_5083	420.179	86.6			20	18627675	G	A	A	436	-1.01085	0.166068	2.58205e-09	0.0368503	AL121900.1	NA	intron_variant	MODIFIER
hilic_5083	420.179	86.6			16	24238056	A	G	G	436	-1.00815	0.165626	2.58313e-09	0.0589233	LINC2194	HGNC:53057	intron_variant&non_coding_transcript_variant	MODIFIER
hilic_2558	225.196	22.9		Cuscohygrine (HMDB0030290) and 3 other annotations	15	88022837	T	A	A	433	-0.847996	0.139293	2.58361e-09	0.0663665	NTRK3	HGNC:8033	intron_variant	MODIFIER
hilic_1877	186.185	30.4			13	113141338	A	G	G	433	-0.489033	0.0803318	2.58618e-09	0.0463917	F10	HGNC:3528	intron_variant	MODIFIER
hilic_6267	578.277	69.2			19	50982366	A	G	A	432	-1.41249	0.232022	2.58963e-09	0.928442	KLK7	HGNC:6368	synonymous_variant	LOW
hilic_5083	420.179	86.6			10	60032174	C	G	G	436	-1.01026	0.165991	2.59324e-09	0.0615933	ANK3	HGNC:494	intron_variant	MODIFIER
hilic_7228	722.284	63.8			17	67405433	A	G	A	434	-0.724973	0.119109	2.59681e-09	0.835035	PITPNC1	HGNC:21045	intron_variant	MODIFIER
c18_2868	379.97	34.1			6	44147432	G	A	A	432	-0.604349	0.0992861	2.60168e-09	0.0829911	TMEM63B	HGNC:17735	missense_variant	MODERATE
hilic_5083	420.179	86.6			15	70173095	A	G	G	436	-1.0107	0.16608	2.60224e-09	0.0552765	NA	NA	regulatory_region_variant	MODIFIER
hilic_6267	578.277	69.2			1	111449397	T	A	A	432	-1.41337	0.232199	2.60245e-09	0.0818985	WDR77	HGNC:29652	upstream_gene_variant	MODIFIER
hilic_5083	420.179	86.6			4	4855954	C	A	A	436	-1.01085	0.166104	2.60259e-09	0.0664356	MSX1	HGNC:7391	upstream_gene_variant	MODIFIER
hilic_2558	225.196	22.9		Cuscohygrine (HMDB0030290) and 3 other annotations	15	88044130	C	T	T	433	-0.847092	0.139177	2.60414e-09	0.0600914	NTRK3	HGNC:8033	intron_variant	MODIFIER
hilic_5083	420.179	86.6			20	18808585	T	C	T	436	-1.00984	0.165951	2.60929e-09	0.952422	C20orf78	HGNC:16210	downstream_gene_variant	MODIFIER
c18_1993	291.481	291.4			9	26009281	C	T	T	431	0.950445	0.156151	2.61029e-09	0.071082	NA	NA	intergenic_variant	MODIFIER
c18_1394	234.923	76.7			6	70312720	A	G	G	433	-1.31282	0.215714	2.61192e-09	0.0546662	NA	NA	intergenic_variant	MODIFIER
hilic_7571	778.666	76.7			2	79320216	G	A	A	432	-0.648479	0.10655	2.61392e-09	0.107022	LOC107985902	NA	intron_variant&non_coding_transcript_variant	MODIFIER
hilic_1702	177.475	155			3	42223674	T	C	C	436	-0.48543	0.0797771	2.6144e-09	0.188673	TRAK1	HGNC:29947	synonymous_variant	LOW
hilic_5083	420.179	86.6			8	85866636	G	A	A	436	-1.011	0.166152	2.61496e-09	0.0541598	AC100801.1	NA	intron_variant&non_coding_transcript_variant	MODIFIER
c18_2868	379.97	34.1			6	44126568	A	T	T	432	-0.604297	0.0992928	2.61568e-09	0.0840759	MRPL14	HGNC:14279	intron_variant	MODIFIER
c18_3796	484.364	239.8			9	70082567	A	G	A	433	0.571755	0.0939515	2.61648e-09	0.896553	MAMDC2	HGNC:23673	intron_variant	MODIFIER
hilic_1592	172.115	21.5		25-Dihydro-45-dimethyl-2-(1-methylpropyl)thiazole (HMDB0037514) and 2 other annotations	12	91715541	G	A	A	426	0.89504	0.147021	2.61734e-09	0.0914451	NA	NA	intergenic_variant	MODIFIER
hilic_508	115.095	264.6			7	87701107	G	A	A	432	-0.830777	0.136508	2.61737e-09	0.0957919	RUNDC3B	HGNC:30286	intron_variant	MODIFIER
hilic_5083	420.179	86.6			22	47222105	C	T	T	436	-1.01071	0.16611	2.61818e-09	0.0408431	TBC1D22A	HGNC:1309	intron_variant&non_coding_transcript_variant	MODIFIER
hilic_4883	399.159	108.2			17	49998674	T	A	A	432	-1.31919	0.216766	2.61889e-09	0.0758807	DLX3	HGNC:2916	upstream_gene_variant	MODIFIER
hilic_5083	420.179	86.6			10	131470127	A	G	A	433	-1.01311	0.166484	2.62093e-09	0.934851	NA	NA	intergenic_variant	MODIFIER
c18_942	189.041	36.3		2-Hydroxy-2-(2-oxopropyl)butanedioic acid (HMDB0059927) and 9 other annotations	22	19962712	C	T	T	437	-0.315646	0.0518816	2.62246e-09	0.447256	COMT	HGNC:2228	synonymous_variant	LOW
hilic_1013	143.126	27.7			13	86093867	C	T	T	429	-0.885838	0.14555	2.62795e-09	0.0746384	AL354994.1	NA	intron_variant&non_coding_transcript_variant	MODIFIER
hilic_7231	722.613	74			6	112564412	G	A	A	435	-1.01007	0.166028	2.63543e-09	0.0492826	NA	NA	regulatory_region_variant	MODIFIER
hilic_1013	143.126	27.7			13	86076220	A	G	G	429	-1.07997	0.177465	2.63752e-09	0.0514557	AL354994.1	NA	intron_variant&non_coding_transcript_variant	MODIFIER
hilic_5083	420.179	86.6			2	191014525	T	C	C	436	-1.0104	0.166095	2.63784e-09	0.0503468	STAT1	HGNC:11362	upstream_gene_variant	MODIFIER
c18_2778	371.868	195.2			2	204056788	G	A	A	428	-0.661612	0.108715	2.63883e-09	0.0917733	NA	NA	intergenic_variant	MODIFIER
hilic_2971	252.065	286.8		7-Methylpyrido34-cpsoralen (KEGG:C19458)	10	36702658	A	T	T	432	-1.35537	0.222769	2.64278e-09	0.0586658	NA	NA	intergenic_variant	MODIFIER
hilic_8608	1083.94	90.8			11	1890209	G	T	T	431	0.189831	0.0311991	2.643e-09	0.12698	PRR33	HGNC:35118	missense_variant	MODERATE
c18_1068	201.037	44.1			1	170233422	C	A	A	435	-0.300192	0.0493492	2.64641e-09	0.388766	LINC01681	HGNC:52468	intron_variant&non_coding_transcript_variant	MODIFIER
c18_3541	452.705	42.4			11	29800510	A	G	G	437	-0.449371	0.0738816	2.64753e-09	0.154629	AC107973.1	NA	intron_variant&non_coding_transcript_variant	MODIFIER
c18_3591	458.867	52			19	12669365	G	A	A	438	-0.684522	0.112555	2.65231e-09	0.0512368	WDR83	HGNC:32672	intron_variant	MODIFIER
c18_3642	464.953	34.8			6	139818678	A	G	G	434	-0.825476	0.135704	2.65244e-09	0.0935929	FILNC1	HGNC:53755	intron_variant&non_coding_transcript_variant	MODIFIER
c18_2217	313.119	112.2			2	233759924	C	T	T	433	0.606312	0.0996774	2.6603e-09	0.36481	UGT1A4	HGNC:12536	intron_variant	MODIFIER
hilic_5083	420.179	86.6			3	46463825	G	C	C	435	-1.01171	0.166345	2.66153e-09	0.0635208	LTF	HGNC:6720	intron_variant	MODIFIER
hilic_7304	734.033	83.2			22	48936368	C	T	T	433	0.254499	0.0418401	2.66179e-09	0.113726	NA	NA	intergenic_variant	MODIFIER
hilic_5083	420.179	86.6			5	159514377	C	T	T	435	-1.01047	0.166163	2.67395e-09	0.0585346	AC008703.1	NA	upstream_gene_variant	MODIFIER
hilic_1914	188.957	44.2			1	239872926	C	T	T	431	-1.42074	0.233582	2.67519e-09	0.0530851	CHRM3	HGNC:1952	intron_variant	MODIFIER
hilic_5967	533.191	55.4			9	75782310	C	T	C	436	0.281369	0.0462726	2.67722e-09	0.831452	NA	NA	intergenic_variant	MODIFIER
c18_3088	402.276	235.5			16	85114133	G	A	A	434	-0.486771	0.0800441	2.67776e-09	0.260179	FAM92B	HGNC:24781	upstream_gene_variant	MODIFIER
hilic_4908	401.82	81.4			15	63668675	C	A	A	430	-0.846113	0.139106	2.67846e-09	0.090574	HERC1	HGNC:4867	intron_variant	MODIFIER
hilic_5878	521.419	49.9			15	88815098	T	G	G	432	-0.66899	0.11	2.68075e-09	0.169393	ACAN	HGNC:319	intron_variant	MODIFIER
c18_4012	513.058	189.1			12	89400976	C	T	T	435	0.78618	0.129291	2.68169e-09	0.0392869	AC010201.3	NA	intron_variant&non_coding_transcript_variant	MODIFIER
hilic_4004	327.918	155.2			8	17682209	G	C	C	432	-0.560566	0.0921811	2.68987e-09	0.106955	MTUS1	HGNC:29789	intron_variant	MODIFIER
hilic_118	92.5035	34.4			11	23449479	T	G	G	437	-0.245004	0.0403007	2.6925e-09	0.390653	NA	NA	intergenic_variant	MODIFIER
hilic_4199	343.339	22			4	183770432	C	T	T	434	-0.687785	0.113121	2.69612e-09	0.0705151	AC108477.1	NA	upstream_gene_variant	MODIFIER
hilic_5206	435.764	80.6			5	32716429	C	T	T	435	-0.662926	0.109043	2.70034e-09	0.124129	NPR3	HGNC:7945	intron_variant	MODIFIER
c18_5092	717.615	284.4			18	22277206	C	T	C	433	0.386271	0.0635334	2.70528e-09	0.86124	NA	NA	intergenic_variant	MODIFIER
c18_3642	464.953	34.8			6	139797770	C	T	T	434	-0.825122	0.135724	2.70667e-09	0.093102	FILNC1	HGNC:53755	intron_variant&non_coding_transcript_variant	MODIFIER
c18_2933	387.184	169.1			17	72070171	G	A	A	433	-0.726935	0.119567	2.70674e-09	0.199192	SOX9-AS1	HGNC:49321	non_coding_transcript_exon_variant	MODIFIER
c18_501	144.046	289.5		1H-Indole-3-carboxaldehyde (HMDB0029737) and 7 other annotations	4	179398222	G	A	G	433	-0.331178	0.0544812	2.72186e-09	0.874006	AC020551.1	NA	intron_variant&non_coding_transcript_variant	MODIFIER
hilic_5649	492.403	31.3			6	45276678	T	C	C	435	0.522394	0.0859478	2.72306e-09	0.397393	SUPT3H	HGNC:11466	intron_variant	MODIFIER
c18_4012	513.058	189.1			12	89385992	T	C	C	435	0.783844	0.128964	2.72374e-09	0.0529123	AC010201.3	NA	intron_variant&non_coding_transcript_variant	MODIFIER
hilic_5510	475.752	80.1			10	101144125	G	A	A	431	-0.332483	0.0546947	2.72979e-09	0.0744523	TLX1NB	NA	upstream_gene_variant	MODIFIER
c18_5054	702.759	40.3			14	82856455	T	C	C	436	-0.441491	0.0726477	2.73206e-09	0.120732	NA	NA	intergenic_variant	MODIFIER
c18_789	173.104	45.8	Arginine (HMDB0000517)		19	4415792	C	T	T	424	-2.07493	0.341213	2.73209e-09	0.0519884	CHAF1A	HGNC:1910	intron_variant	MODIFIER
hilic_1013	143.126	27.7			13	86073304	C	T	T	429	-1.07916	0.177517	2.73533e-09	0.0546979	AL354994.1	NA	intron_variant&non_coding_transcript_variant	MODIFIER
hilic_5193	434.181	294.2			5	127041548	A	G	G	429	-0.404421	0.066526	2.73582e-09	0.10268	C5orf63	HGNC:40051	downstream_gene_variant	MODIFIER
c18_5054	702.759	40.3			11	117466245	A	G	G	436	-0.394326	0.0648898	2.73657e-09	0.0616182	DSCAML1	HGNC:14656	intron_variant	MODIFIER
hilic_6796	654.178	87.8		Cyanidin 3-(6-acetylglucoside)-5-glucoside (LMPK12010152) and 3 other annotations	10	7404739	A	G	G	430	-1.13008	0.185908	2.73754e-09	0.0481431	SFMBT2	HGNC:20256	intron_variant	MODIFIER
hilic_5083	420.179	86.6			9	92969310	C	G	G	436	-1.00941	0.166115	2.74118e-09	0.0775609	FGD3	HGNC:16027	intron_variant&non_coding_transcript_variant	MODIFIER
c18_280	119.035	271.8		L-Erythrulose (HMDB0006293) and 15 other annotations	4	88205282	C	T	T	426	-1.05599	0.173692	2.74287e-09	0.0696515	ABCG2	HGNC:74	intron_variant	MODIFIER
hilic_3490	288.898	148			7	83970019	G	A	A	435	-0.158426	0.0260719	2.74729e-09	0.375835	SEMA3A	HGNC:10723	intron_variant	MODIFIER
c18_3017	394.892	68.1			8	52394494	C	T	T	433	-0.619634	0.101962	2.74802e-09	0.0717851	ST18	HGNC:18695	intron_variant	MODIFIER
c18_2072	299.081	298.8			1	216464907	G	A	A	434	-0.505234	0.0831465	2.75334e-09	0.0879545	NA	NA	TF_binding_site_variant	MODIFIER
hilic_5083	420.179	86.6			18	52201077	G	A	A	436	-1.00901	0.166074	2.75508e-09	0.0659238	LOC105372121	NA	intron_variant&non_coding_transcript_variant	MODIFIER
hilic_7076	696.928	85.7			2	38115540	C	G	G	437	-0.829916	0.136604	2.75529e-09	0.0954406	CYP1B1-AS1	HGNC:28543	intron_variant&non_coding_transcript_variant	MODIFIER
hilic_5973	534.195	45			19	56180232	C	A	A	434	0.318662	0.0524447	2.75761e-09	0.159423	GALP	HGNC:24840	intron_variant	MODIFIER
c18_5031	694.958	178.5			19	23874001	C	T	T	433	-1.27457	0.209774	2.76667e-09	0.0973338	AC139769.2	NA	intron_variant&non_coding_transcript_variant	MODIFIER
hilic_8678	1161.82	92.5			18	69659163	T	C	C	435	0.650155	0.107018	2.76775e-09	0.0690918	DOK6	HGNC:28301	intron_variant	MODIFIER
hilic_7711	803.54	40.5			5	173265324	T	C	C	428	0.336527	0.0553765	2.77365e-09	0.0621423	LOC105377731	NA	upstream_gene_variant	MODIFIER
hilic_964	140.991	35			20	6131940	T	C	C	427	-0.446686	0.0735036	2.77884e-09	0.167781	NA	NA	intergenic_variant	MODIFIER
hilic_1877	186.185	30.4			20	17961325	G	C	C	433	-0.487598	0.0802716	2.79132e-09	0.062651	SNX5	HGNC:14969	intron_variant	MODIFIER
c18_4583	594.339	200.7			5	40675864	G	T	T	434	-0.839572	0.138224	2.79215e-09	0.0697215	PTGER4	HGNC:9596	upstream_gene_variant	MODIFIER
hilic_1637	174.896	117.1			15	70192221	C	T	T	432	-1.26559	0.208346	2.7941e-09	0.095359	AC026583.1	NA	downstream_gene_variant	MODIFIER
hilic_5325	451.003	278			9	29779629	G	A	G	430	-0.733743	0.12078	2.796e-09	0.938129	NA	NA	intergenic_variant	MODIFIER
hilic_6726	644.293	59			19	57388347	C	T	T	428	-0.915596	0.150699	2.79637e-09	0.0652545	AC003002.1	NA	intron_variant	MODIFIER
c18_5595	1232.86	296.7			6	43817835	A	G	G	434	-0.610438	0.100514	2.80478e-09	0.0845293	AL157371.2	NA	intron_variant&non_coding_transcript_variant	MODIFIER
hilic_5672	495.72	80.7			9	1032666	A	C	C	430	-0.788772	0.129856	2.80907e-09	0.0587201	DMRT2	HGNC:2935	intron_variant	MODIFIER
hilic_7435	756.26	92.3			11	98995348	G	A	G	439	0.373027	0.0614405	2.80924e-09	0.937709	NA	NA	intergenic_variant	MODIFIER
hilic_1986	192.138	254.8		N-Acetyl-26-diethylaniline (HMDB0032854) and 6 other annotations	2	11944600	G	A	A	434	-0.649847	0.107012	2.81335e-09	0.126589	MIR3681HG	HGNC:52001	intron_variant&non_coding_transcript_variant	MODIFIER
c18_3260	420.065	35			8	22936949	G	A	A	432	0.66751	0.109911	2.81508e-09	0.131616	PEBP4	HGNC:28319	intron_variant&non_coding_transcript_variant	MODIFIER
hilic_8487	1030.85	86.1			12	13421094	A	G	G	433	-0.778079	0.128127	2.81785e-09	0.0863863	NA	NA	intergenic_variant	MODIFIER
hilic_271	102.509	253.9			7	5348045	G	A	A	433	-1.04701	0.172423	2.82393e-09	0.109929	TNRC18	HGNC:11962	intron_variant	MODIFIER
hilic_2002	193.079	109			5	1379965	A	C	C	432	-1.27273	0.209593	2.82791e-09	0.0508557	LINC01511	HGNC:51200	non_coding_transcript_exon_variant	MODIFIER
hilic_1914	188.957	44.2			20	11109279	T	A	A	431	-1.41821	0.233559	2.83682e-09	0.0535799	NA	NA	intergenic_variant	MODIFIER
hilic_2680	233.155	59.5		Isobutyryl-L-carnitine (HMDB0000736) and 6 other annotations	12	120738280	G	A	A	436	0.633794	0.104409	2.84106e-09	0.207621	ACADS	HGNC:90	missense_variant&splice_region_variant	MODERATE
hilic_8477	1027.71	59.1			3	53941735	G	A	A	432	-0.468883	0.07723	2.84643e-09	0.0716951	NA	NA	regulatory_region_variant	MODIFIER
hilic_2042	195.138	21		8-Ocimenyl acetate (HMDB0039685) and 23 other annotations	6	113921062	T	G	G	435	-0.575995	0.0948932	2.8525e-09	0.163339	FO393415.1	NA	non_coding_transcript_exon_variant	MODIFIER
hilic_2199	203.128	21.9		2-Ethylsuberic acid (HMDB0059708) and 12 other annotations	11	11819378	T	G	G	430	-1.15667	0.190508	2.85254e-09	0.105986	LOC107984311	NA	intron_variant&non_coding_transcript_variant	MODIFIER
hilic_4805	391.426	38.1			17	5800211	C	T	T	433	-0.464574	0.0765299	2.85359e-09	0.103565	AC007846.2	NA	intron_variant	MODIFIER
hilic_4726	384.844	82.3			14	96450572	A	C	C	433	-0.706414	0.116371	2.85557e-09	0.18501	AK7	HGNC:20091	intron_variant	MODIFIER
c18_2233	314.969	55.5			4	148031831	A	G	G	431	-0.748596	0.123312	2.85962e-09	0.140061	ARHGAP10	HGNC:26099	intron_variant	MODIFIER
hilic_1914	188.957	44.2			2	205425544	T	A	A	431	-1.41976	0.233888	2.86764e-09	0.0789208	PARD3B	HGNC:14446	intron_variant	MODIFIER
hilic_1019	143.981	35.4			16	29030693	G	A	A	435	-0.984562	0.162252	2.88273e-09	0.0701862	NA	NA	regulatory_region_variant	MODIFIER
hilic_1013	143.126	27.7			13	86125915	T	C	C	429	-1.07819	0.177632	2.88601e-09	0.0442428	AL354994.1	NA	intron_variant&non_coding_transcript_variant	MODIFIER
hilic_3418	284.165	93.5			17	57149250	A	C	C	430	-0.542777	0.089429	2.88791e-09	0.208135	NA	NA	intergenic_variant	MODIFIER
c18_837	178.973	70.2			3	196321540	C	T	T	435	-0.585686	0.0965245	2.88848e-09	0.231668	TCTEX1D2	HGNC:28482	upstream_gene_variant	MODIFIER
hilic_2295	210.017	102			8	74994657	G	C	G	426	-1.54454	0.254432	2.89017e-09	0.930558	CRISPLD1	HGNC:18206	intron_variant	MODIFIER
c18_811	175.061	147.5		()-Glycerol 12-diacetate (HMDB0031712) and 12 other annotations	20	33064790	C	T	T	433	-0.454932	0.0749723	2.89473e-09	0.146471	BPIFB3	HGNC:16178	missense_variant	MODERATE
c18_3864	494.048	34.8			10	121514548	C	A	A	435	-1.70587	0.281157	2.89549e-09	0.118351	FGFR2	HGNC:3689	intron_variant	MODIFIER
c18_3207	414.804	45.2			11	106660410	A	G	G	436	-0.903733	0.148962	2.89784e-09	0.00035953	NA	NA	intergenic_variant	MODIFIER
hilic_8084	893.879	90.7			7	23551590	G	A	A	430	-0.505317	0.0832672	2.9002e-09	0.0623131	NA	NA	intergenic_variant	MODIFIER
hilic_2394	215.212	23.7		12-aminolauramide (LMFA08010015)	12	56996254	T	C	C	428	-0.691498	0.113936	2.90153e-09	0.114266	GPR182	HGNC:13708	missense_variant	MODERATE
hilic_2404	216.048	112.6			3	16165607	C	T	T	426	0.757638	0.124822	2.90272e-09	0.0456945	NA	NA	intergenic_variant	MODIFIER
c18_2154	308.098	36.4	N-Acetylneuraminate (HMDB0000230)		4	168587025	G	A	A	432	-1.55895	0.256922	2.90315e-09	0.109394	PALLD	HGNC:17068	intron_variant	MODIFIER
hilic_1186	152.071	282.3		Leukoaminochrome (HMDB0012992) and 21 other annotations	9	27679924	G	A	A	434	-0.984735	0.162324	2.91459e-09	0.11607	LOC105376002	NA	intron_variant&non_coding_transcript_variant	MODIFIER
hilic_2893	247.103	111		N2-Oxalylarginine (HMDB0032763); Asparaginyl-Asparagine (HMDB0028726)	1	197996734	T	A	A	433	0.448505	0.0739281	2.91515e-09	0.110514	NA	NA	intergenic_variant	MODIFIER
hilic_1914	188.957	44.2			5	76158926	G	A	A	431	-1.41839	0.233774	2.916e-09	0.0635892	SV2C	HGNC:30670	intron_variant	MODIFIER
c18_2712	365.039	169.5			4	176418715	T	C	C	432	-1.11849	0.184363	2.92034e-09	0.0798853	NA	NA	intergenic_variant	MODIFIER
c18_4819	640.319	278.2			6	104733018	G	A	A	430	-1.47099	0.242444	2.92167e-09	0.109256	HACE1	HGNC:21033	intron_variant	MODIFIER
hilic_1914	188.957	44.2			21	14298478	G	A	A	430	-1.42184	0.23437	2.93321e-09	0.0923439	ABCC13	HGNC:16022	intron_variant&non_coding_transcript_variant	MODIFIER
hilic_956	140.118	24.3		NaNa-Dimethylhistamine (HMDB0033438)	8	53940039	C	T	T	430	-0.993352	0.163741	2.93367e-09	0.099554	RGS20	HGNC:14600	intron_variant	MODIFIER
hilic_5649	492.403	31.3			6	45209288	A	G	G	435	0.521059	0.0859157	2.93801e-09	0.40059	SUPT3H	HGNC:11466	intron_variant	MODIFIER
hilic_3208	269.002	125.5		Fenson (KEGG:C19030)	21	19165343	A	G	G	434	0.268811	0.0443214	2.93874e-09	0.114765	NA	NA	intergenic_variant	MODIFIER
hilic_3874	316.32	47.1			6	65601458	A	G	G	433	-0.864814	0.142584	2.93951e-09	0.0826744	EYS	HGNC:21555	intron_variant	MODIFIER
hilic_7566	777.985	62.9			21	24627473	C	T	T	431	-0.979778	0.161535	2.94833e-09	0.0372259	NA	NA	intergenic_variant	MODIFIER
hilic_3928	320.939	157.5			14	81069918	A	C	C	434	-0.554094	0.091369	2.95031e-09	0.0903893	TSHR	HGNC:12373	intron_variant	MODIFIER
hilic_2680	233.155	59.5		Isobutyryl-L-carnitine (HMDB0000736) and 6 other annotations	12	120737721	T	C	C	435	0.633683	0.104504	2.95605e-09	0.215068	ACADS	HGNC:90	intron_variant	MODIFIER
c18_2217	313.119	112.2			2	233756119	T	C	C	433	0.644143	0.10623	2.96773e-09	0.302177	UGT1A4	HGNC:12536	intron_variant	MODIFIER
hilic_4908	401.82	81.4			15	63564562	T	C	C	430	-0.84475	0.139295	2.97017e-09	0.115382	USP3	HGNC:12626	intron_variant	MODIFIER
hilic_5387	457.909	85.6			4	100184517	G	A	A	431	-0.552406	0.0911007	2.97792e-09	0.0585726	DDIT4L	HGNC:30555	downstream_gene_variant	MODIFIER
hilic_7711	803.54	40.5			9	72190790	T	G	G	428	-0.40732	0.0671657	2.98201e-09	0.0624928	GDA	HGNC:4212	intron_variant	MODIFIER
c18_247	114.99	173.9			1	14255603	A	G	G	435	-0.518146	0.0854752	2.98604e-09	0.0757684	KAZN	HGNC:29173	intron_variant	MODIFIER
c18_4040	516.699	42.1			8	6099934	A	G	G	432	0.277238	0.0457273	2.98674e-09	0.0897572	AC009435.1	NA	intron_variant&non_coding_transcript_variant	MODIFIER
hilic_8084	893.879	90.7			14	102986730	T	C	C	430	-0.505379	0.0833504	2.98972e-09	0.0824177	CDC42BPB	HGNC:1738	intron_variant	MODIFIER
hilic_7259	726.793	89.2			12	89986612	T	C	T	434	-0.268924	0.0443627	2.99144e-09	0.804485	LOC105369890	NA	intron_variant&non_coding_transcript_variant	MODIFIER
hilic_7163	711.069	27.1			4	167417305	A	G	G	432	0.455278	0.0751003	2.99665e-09	0.085316	NA	NA	intergenic_variant	MODIFIER
hilic_271	102.509	253.9			18	41737386	C	T	C	433	-1.04507	0.1724	2.99745e-09	0.931021	NA	NA	intergenic_variant	MODIFIER
c18_4867	650.244	205.1			17	36650810	T	C	T	437	-1.30714	0.215677	2.99793e-09	0.90707	NA	NA	regulatory_region_variant	MODIFIER
hilic_4726	384.844	82.3			14	96468105	G	A	A	433	-0.705523	0.116389	2.99943e-09	0.0815714	AK7	HGNC:20091	intron_variant	MODIFIER
c18_4819	640.319	278.2			6	104708780	T	C	C	433	-1.46477	0.241642	3.00022e-09	0.107065	NA	NA	intergenic_variant	MODIFIER
hilic_3259	272.127	60.6		()-Tembamide (HMDB0030639) and 13 other annotations	2	198269816	C	G	G	427	-1.00351	0.165496	3.00032e-09	0.0440686	PLCL1	HGNC:9063	intron_variant&non_coding_transcript_variant	MODIFIER
hilic_1348	160.037	86.4		3-Pyridylacetic acid (HMDB0001538) and 13 other annotations	19	18989978	C	A	C	436	-0.59089	0.0974955	3.00209e-09	0.703265	SUGP2	HGNC:18641	downstream_gene_variant	MODIFIER
hilic_3259	272.127	60.6		()-Tembamide (HMDB0030639) and 13 other annotations	2	198258140	G	T	T	428	-1.00413	0.165615	3.00543e-09	0.0444025	PLCL1	HGNC:9063	intron_variant&non_coding_transcript_variant	MODIFIER
hilic_2793	240.161	45.3		68-Dimethyl-67-didehydroergoline (KEGG:C20409)	5	123864957	T	C	C	427	1.00364	0.165527	3.00566e-09	0.0614154	NA	NA	intergenic_variant	MODIFIER
c18_3561	454.747	41.9			2	105839093	T	C	T	428	0.42155	0.0695316	3.01097e-09	0.940958	NCK2	HGNC:7665	intron_variant	MODIFIER
hilic_2165	201.124	19.8			12	106373263	T	C	C	434	-0.993315	0.163897	3.01416e-09	0.0565722	POLR3B	HGNC:30348	intron_variant	MODIFIER
hilic_5462	469.152	104.7			6	49942043	A	G	G	436	0.287467	0.0474375	3.01549e-09	0.361639	DEFB133	HGNC:31331	downstream_gene_variant	MODIFIER
hilic_2680	233.155	59.5		Isobutyryl-L-carnitine (HMDB0000736) and 6 other annotations	12	120739469	G	C	C	435	0.633678	0.104569	3.02061e-09	0.215995	ACADS	HGNC:90	3_prime_UTR_variant	MODIFIER
c18_5027	692.883	59.9			20	23070169	C	T	C	432	-0.694514	0.114591	3.02132e-09	0.880463	AL118508.3	NA	downstream_gene_variant	MODIFIER
c18_1610	254.961	127.8			2	55544025	A	G	A	431	-0.904857	0.14929	3.02295e-09	0.940488	CFAP36	HGNC:30540	missense_variant	MODERATE
hilic_1877	186.185	30.4			4	161297221	T	A	A	433	-0.48712	0.0803812	3.02814e-09	0.0528455	NA	NA	intergenic_variant	MODIFIER
c18_2003	292.894	119.7			19	19555765	T	C	C	433	-0.404005	0.0666664	3.02862e-09	0.158789	NA	NA	regulatory_region_variant	MODIFIER
hilic_1234	154.165	116.3			4	29042465	T	A	A	436	-0.954399	0.157547	3.05075e-09	0.0519469	AC068944.1	NA	upstream_gene_variant	MODIFIER
hilic_7201	717.622	49.7			8	56913586	T	G	G	435	0.361903	0.0597398	3.05419e-09	0.325609	RNU6-13P	HGNC:34257	upstream_gene_variant	MODIFIER
hilic_5083	420.179	86.6			16	80328101	T	G	G	436	-1.00637	0.166137	3.05849e-09	0.0976756	LOC102724084	NA	intron_variant&non_coding_transcript_variant	MODIFIER
hilic_5279	445.978	99			13	88118564	C	T	T	431	-1.22221	0.201724	3.06201e-09	0.0478575	NA	NA	intergenic_variant	MODIFIER
hilic_4823	393.141	111.3		Caryoptosidic acid (HMDB0034249); Shanzhiside (KEGG:C17066)	5	178249881	G	T	G	437	0.436671	0.0720983	3.06746e-09	0.906652	COL23A1	HGNC:22990	intron_variant	MODIFIER
hilic_8453	1018.35	73.8		3-phosphoadenosine 5-3-(3R)-3-hydroxy-22-dimethyl-4-(3-(2-(2E)-15-methylhexadec-2-enoylsulfanylethyl)amino-3-oxopropylamino)-4-oxobutyl dihydrogen diphosphate (LMFA07050145)	7	122024869	G	T	T	430	-0.64107	0.105824	3.08387e-09	0.0670729	PTPRZ1	HGNC:9685	intron_variant	MODIFIER
hilic_4422	359.525	96			6	85113774	A	G	G	429	-0.775827	0.128071	3.09092e-09	0.0587554	NA	NA	intergenic_variant	MODIFIER
hilic_3224	270.001	87.7			7	75972549	G	A	A	431	-1.1379	0.187863	3.09206e-09	0.0754414	POR	HGNC:9208	intron_variant	MODIFIER
hilic_7941	856.457	73.4			10	66494324	T	C	C	437	-0.696386	0.115008	3.09433e-09	0.147272	CTNNA3	HGNC:2511	intron_variant	MODIFIER
hilic_3665	301.051	141.9			12	108349043	G	T	T	433	-1.47333	0.243275	3.09629e-09	0.0588322	NA	NA	regulatory_region_variant	MODIFIER
hilic_4543	370.258	35.2			10	17552286	A	G	G	431	0.59831	0.0987904	3.10514e-09	0.0545471	NA	NA	intergenic_variant	MODIFIER
c18_4545	589.111	37.2			14	33469690	G	A	A	430	-0.466499	0.0770231	3.10622e-09	0.0645953	NPAS3	HGNC:19311	intron_variant	MODIFIER
hilic_5474	470.809	74.3			10	7541489	A	G	A	433	-0.693036	0.114444	3.10628e-09	0.880142	AL445070.1	NA	downstream_gene_variant	MODIFIER
c18_4768	630.621	42.2		N-(15Z-tetracosenoyl)-1-deoxysphing-4-enine (LMSP00000010)	3	16810163	C	T	T	435	0.206443	0.0340961	3.11137e-09	0.116748	PLCL2	HGNC:9064	intron_variant	MODIFIER
hilic_2468	219.988	285.9			16	78579535	T	C	C	431	-0.664133	0.109666	3.11216e-09	0.241473	WWOX	HGNC:12799	intron_variant	MODIFIER
c18_1704	263.999	36.1			17	7139524	C	A	A	431	-0.955997	0.157861	3.1124e-09	0.104505	LOC105371512	NA	intron_variant&non_coding_transcript_variant	MODIFIER
c18_5431	894.734	63.6			7	22570980	G	A	A	434	0.175119	0.0289216	3.11333e-09	0.256991	AC002480.1	NA	intron_variant&non_coding_transcript_variant	MODIFIER
hilic_8084	893.879	90.7			14	73950852	T	G	G	430	-0.505166	0.0834148	3.11603e-09	0.0733295	COQ6	HGNC:20233	intron_variant	MODIFIER
hilic_4743	386.156	92.6		4-(Methylnitrosamino)-1-(3-pyridyl)-1-butanol glucuronide (HMDB0060383) and 2 other annotations	10	15762487	G	A	A	434	0.711462	0.117505	3.11743e-09	0.0817485	NA	NA	intergenic_variant	MODIFIER
hilic_3640	299.277	33.8			3	182675752	A	T	T	431	-0.998531	0.164904	3.1252e-09	0.10562	LINC02031	HGNC:52865	downstream_gene_variant	MODIFIER
hilic_5386	457.878	73.3			10	6821522	G	A	A	432	-0.594978	0.0982673	3.12918e-09	0.0996787	LOC107984203	NA	downstream_gene_variant	MODIFIER
hilic_1914	188.957	44.2			21	14254536	C	T	T	431	-1.41968	0.234464	3.12935e-09	0.0639273	ABCC13	HGNC:16022	intron_variant&non_coding_transcript_variant	MODIFIER
hilic_1914	188.957	44.2			16	30394847	C	G	G	429	-1.42217	0.234853	3.13076e-09	0.048727	ZNF48	HGNC:13114	upstream_gene_variant	MODIFIER
hilic_4823	393.141	111.3		Caryoptosidic acid (HMDB0034249); Shanzhiside (KEGG:C17066)	7	18319975	G	T	T	437	0.758829	0.125367	3.13438e-09	0.0421131	LOC107986698	NA	non_coding_transcript_exon_variant	MODIFIER
hilic_1914	188.957	44.2			14	99186786	C	T	T	431	-1.41944	0.234438	3.13575e-09	0.0559022	BCL11B	HGNC:13222	intron_variant	MODIFIER
c18_1284	224.915	107			1	1195347	A	C	C	431	-0.731791	0.120867	3.1382e-09	0.0996294	TTLL10	HGNC:26693	intron_variant	MODIFIER
c18_1323	228.085	45.9			19	8398323	C	T	T	435	-0.605356	0.100006	3.13891e-09	0.0465468	RAB11B	HGNC:9761	intron_variant	MODIFIER
c18_4647	606.242	133.8		Phaeophorbide b (HMDB0031149)	2	233693319	A	G	G	436	0.334908	0.0553319	3.14219e-09	0.354824	UGT1A6	HGNC:12538	synonymous_variant	LOW
c18_5595	1232.86	296.7			6	43822513	C	T	C	434	-0.607742	0.100408	3.15326e-09	0.864492	AL157371.2	NA	intron_variant&non_coding_transcript_variant	MODIFIER
hilic_1877	186.185	30.4			4	160980752	G	T	T	433	-0.48821	0.0806559	3.15393e-09	0.051053	NA	NA	intergenic_variant	MODIFIER
hilic_7735	807.896	85.6			2	111175424	G	T	T	433	-0.939678	0.155245	3.15646e-09	0.077666	MIR4435-2HG	HGNC:35163	intron_variant&non_coding_transcript_variant	MODIFIER
hilic_2457	219.174	22.4		(E)-1011-Dihydro-alpha-atlantone (HMDB0036201) and 59 other annotations	19	16200259	G	A	A	432	-1.06624	0.176149	3.15867e-09	0.106311	AP1M1	HGNC:13667	intron_variant	MODIFIER
c18_2712	365.039	169.5			7	36484874	A	C	C	432	-0.803488	0.132756	3.17097e-09	0.0862633	AC006960.3	NA	intron_variant&non_coding_transcript_variant	MODIFIER
hilic_1914	188.957	44.2			17	57534857	G	C	G	431	-1.41791	0.234269	3.17488e-09	0.936163	MSI2	HGNC:18585	intron_variant	MODIFIER
hilic_3598	296.971	293.4			7	28709932	C	T	T	428	0.659385	0.108931	3.17798e-09	0.0796442	CREB5	HGNC:16844	intron_variant	MODIFIER
hilic_4300	351.032	122.4			7	31170927	T	G	G	428	-1.15499	0.190818	3.18583e-09	0.0609553	LOC107986781	NA	intron_variant&non_coding_transcript_variant	MODIFIER
hilic_4377	355.954	32.3			5	166911368	T	C	C	431	-0.974742	0.161069	3.18888e-09	0.0466131	LINC01947	HGNC:52771	intron_variant&non_coding_transcript_variant	MODIFIER
hilic_1019	143.981	35.4			2	224158707	A	G	G	435	-0.987163	0.163156	3.18948e-09	0.0565938	NA	NA	intergenic_variant	MODIFIER
hilic_8159	912.462	73.3			20	53688021	A	G	G	434	-0.679649	0.112326	3.18992e-09	0.0748422	NA	NA	regulatory_region_variant	MODIFIER
hilic_1592	172.115	21.5		25-Dihydro-45-dimethyl-2-(1-methylpropyl)thiazole (HMDB0037514) and 2 other annotations	12	31307960	A	C	C	426	1.25033	0.206566	3.19536e-09	0.0682364	SINHCAF	HGNC:30702	intron_variant	MODIFIER
c18_3121	405.119	36.7		Flacourtin (HMDB0039172) and 15 other annotations	18	67516858	G	A	A	436	-0.516492	0.0853855	3.21047e-09	0.0846545	DSEL	HGNC:18144	upstream_gene_variant	MODIFIER
hilic_2916	249.012	129.5			3	128107775	C	T	C	434	-0.765365	0.126522	3.21578e-09	0.839249	RUVBL1	HGNC:10474	intron_variant	MODIFIER
hilic_5412	461.775	79.1			2	36020585	C	A	A	432	-0.57203	0.0945534	3.21763e-09	0.124011	NA	NA	intergenic_variant	MODIFIER
hilic_5696	498.991	84.9			10	66717261	G	A	A	429	0.57007	0.0942162	3.21951e-09	0.0757243	CTNNA3	HGNC:2511	intron_variant	MODIFIER
hilic_1914	188.957	44.2			14	76865508	G	A	A	431	-1.41812	0.234418	3.22817e-09	0.0872093	LRRC74A	HGNC:23346	intron_variant	MODIFIER
c18_5367	852.615	277.9		1-eicosyl-2-(7Z10Z13Z16Z-docosatetraenoyl)-glycero-3-phosphoserine (LMGP03020068)	4	93986571	T	C	C	429	-1.06204	0.175553	3.2373e-09	0.117055	NA	NA	intergenic_variant	MODIFIER
hilic_1205	153.055	23.8	Mandelic acid (HMDB0000703); Methoxybenzoic acid (2 or 3) (HMDB0032604;HMDB0032606); Hydroxyphenylacetic acid (p,o, or m) (HMDB0000020;HMDB0000669;HMDB0000440); Resorscinol monoacetate		10	20765957	G	A	A	432	0.567609	0.0938414	3.23991e-09	0.0572668	NA	NA	intergenic_variant	MODIFIER
c18_1179	214.034	45			12	24028610	G	A	A	429	0.563116	0.0930862	3.24271e-09	0.085971	SOX5	HGNC:11201	intron_variant	MODIFIER
c18_2414	334.205	162.2			22	23787053	C	T	T	431	-0.957996	0.158401	3.25877e-09	0.0798861	MMP11	HGNC:7157	downstream_gene_variant	MODIFIER
hilic_2031	194.959	34.8			13	92162747	C	G	C	427	0.665886	0.110085	3.26489e-09	0.894263	GPC5	HGNC:4453	intron_variant	MODIFIER
hilic_7315	735.657	48.7			19	9279534	A	T	T	433	-0.721508	0.119321	3.26795e-09	0.0695327	OR7H1P	HGNC:8468	upstream_gene_variant	MODIFIER
hilic_1716	178.036	36.5		Sulforaphane (HMDB0005792)	10	62735030	T	G	T	427	-0.451627	0.0746662	3.26937e-09	0.914016	AC067751.1	NA	intron_variant&non_coding_transcript_variant	MODIFIER
c18_1448	239.935	46.6			4	188189076	C	T	T	436	0.561093	0.092812	3.27464e-09	0.157495	NA	NA	intergenic_variant	MODIFIER
hilic_5516	476.154	113.7			6	137869679	C	G	G	432	-0.960688	0.158879	3.27614e-09	0.0551295	TNFAIP3	HGNC:11896	intron_variant	MODIFIER
hilic_5516	476.154	113.7			6	137874496	C	T	T	432	-0.960688	0.158879	3.27614e-09	0.0550102	TNFAIP3	HGNC:11896	intron_variant	MODIFIER
c18_1673	260.914	26.7			17	63963708	T	C	T	434	0.85402	0.141258	3.28036e-09	0.915736	SCN4A	HGNC:10591	missense_variant	MODERATE
c18_2861	378.889	191.6			3	71180177	A	G	G	429	0.680032	0.112452	3.28116e-09	0.0851739	AC097634.4	NA	intron_variant	MODIFIER
hilic_56	89.0422	108.8		cis-23-Dimethylthiirane (HMDB0039807) and 2 other annotations	7	86277488	A	G	G	437	-1.22794	0.20315	3.28712e-09	0.0819718	NA	NA	intergenic_variant	MODIFIER
c18_3071	400.87	159.9			9	111800789	C	A	A	433	0.534152	0.0883517	3.28728e-09	0.178629	AL354877.1	NA	upstream_gene_variant	MODIFIER
hilic_7076	696.928	85.7			2	38116469	T	G	G	436	-0.828087	0.136996	3.29102e-09	0.0961969	CYP1B1-AS1	HGNC:28543	intron_variant&non_coding_transcript_variant	MODIFIER
c18_4845	645.066	216.1			14	94584633	G	A	A	436	-0.744079	0.123101	3.29356e-09	0.0518272	SERPINA5	HGNC:8723	intron_variant	MODIFIER
hilic_1644	175.031	298			6	40449061	A	C	A	431	-1.63083	0.269739	3.29536e-09	0.872177	LRFN2	HGNC:21226	intron_variant	MODIFIER
c18_3847	491.32	203.4			4	182730612	G	A	G	431	-1.54015	0.254756	3.30229e-09	0.865862	TENM3	HGNC:29944	intron_variant	MODIFIER
c18_388	131.071	292.3		6-Hydroxyhexanoic acid (HMDB0012843) and 35 other annotations	4	113069650	G	T	G	433	-0.827682	0.13693	3.30933e-09	0.85104	ANK2	HGNC:493	intron_variant	MODIFIER
hilic_271	102.509	253.9			15	65675373	A	G	G	433	-1.04527	0.172928	3.30982e-09	0.0589825	DENND4A	HGNC:24321	intron_variant	MODIFIER
hilic_6797	654.295	64.1			17	7831745	T	G	G	434	-0.997249	0.165005	3.31886e-09	0.0799268	DNAH2	HGNC:2948	missense_variant	MODERATE
c18_5031	694.958	178.5			19	57370384	A	G	A	432	-1.26276	0.208921	3.32235e-09	0.94261	ZNF547	HGNC:26432	intron_variant	MODIFIER
hilic_1637	174.896	117.1			15	70190391	T	C	C	432	-1.26197	0.2088	3.32756e-09	0.14273	RNU6-745P	HGNC:47708	upstream_gene_variant	MODIFIER
hilic_8027	876.795	80.9			2	239627655	A	C	C	429	-0.878809	0.145396	3.33924e-09	0.0704272	AC079612.2	NA	intron_variant&non_coding_transcript_variant	MODIFIER
hilic_4823	393.141	111.3		Caryoptosidic acid (HMDB0034249); Shanzhiside (KEGG:C17066)	22	19971704	G	A	A	437	0.53329	0.0882687	3.34091e-09	0.0589192	ARVCF	HGNC:728	intron_variant	MODIFIER
c18_2282	320.23	178.7			9	110387672	T	C	C	434	0.979102	0.162036	3.34279e-09	0.0857498	SVEP1	HGNC:15985	intron_variant	MODIFIER
hilic_5386	457.878	73.3			9	1349755	C	A	A	432	-0.510464	0.0844803	3.35655e-09	0.0904942	LOC102723803	NA	intron_variant&non_coding_transcript_variant	MODIFIER
c18_1408	236.62	40.8			8	6497692	G	A	A	428	0.31212	0.0516441	3.35665e-09	0.0586256	MCPH1	HGNC:6954	intron_variant	MODIFIER
c18_4705	617.324	299.6		Minosaminomycin (KEGG:C17969)	3	174282364	G	A	A	435	-1.39377	0.230716	3.36385e-09	0.113453	NLGN1	HGNC:14291	3_prime_UTR_variant	MODIFIER
hilic_1234	154.165	116.3			4	29025824	C	T	T	436	-0.951012	0.157434	3.36521e-09	0.052357	NA	NA	intergenic_variant	MODIFIER
c18_548	148.103	47.2			2	103998430	A	G	G	430	-1.21655	0.20133	3.3656e-09	0.0435963	LINC01965	HGNC:52790	intron_variant&non_coding_transcript_variant	MODIFIER
c18_4545	589.111	37.2			1	115806456	T	C	C	430	-0.464055	0.0768028	3.37319e-09	0.0519275	NA	NA	intergenic_variant	MODIFIER
hilic_7076	696.928	85.7			4	4257056	C	T	T	437	-0.824644	0.136545	3.38541e-09	0.0608524	NA	NA	intergenic_variant	MODIFIER
c18_1773	270.935	121.1			1	207991112	T	C	C	428	-1.44542	0.239229	3.38896e-09	0.0852341	NA	NA	regulatory_region_variant	MODIFIER
hilic_3381	281.165	44.1			14	74263571	G	A	A	436	0.747301	0.123741	3.3931e-09	0.0516249	VSX2	HGNC:1975	downstream_gene_variant	MODIFIER
c18_1692	262.99	192.4			12	125404798	T	C	C	437	-0.522176	0.0864682	3.39339e-09	0.0532763	TMEM132B	HGNC:29397	intron_variant	MODIFIER
hilic_6346	589.482	49.5		DG(16:1(9Z)18:3(9Z12Z15Z)0:0) (HMDB0007134) and 28 other annotations	1	230143664	C	T	T	429	-0.444965	0.0736537	3.39568e-09	0.123431	GALNT2	HGNC:4124	intron_variant	MODIFIER
hilic_8230	936.75	79.4			19	6927907	G	A	A	433	0.353971	0.058604	3.39596e-09	0.0586291	ADGRE1	HGNC:3336	intron_variant	MODIFIER
hilic_5839	516.305	64.9			8	38581776	G	A	A	434	-0.987768	0.163547	3.39727e-09	0.194263	LOC105379384	NA	downstream_gene_variant	MODIFIER
hilic_2993	253.897	150.8			17	11717676	G	A	A	438	-0.350985	0.0581264	3.39972e-09	0.146723	DNAH9	HGNC:2953	intron_variant	MODIFIER
c18_4146	531.304	297			3	30079526	G	A	A	426	-0.664907	0.110053	3.40713e-09	0.0899022	NA	NA	intergenic_variant	MODIFIER
hilic_5352	454.17	51.5		Melleolide M (HMDB0035068)	8	21442316	A	G	G	428	-1.61886	0.267985	3.41048e-09	0.12627	NA	NA	intergenic_variant	MODIFIER
hilic_7652	793.966	72.5			9	13619785	T	C	C	432	-1.27103	0.210453	3.41306e-09	0.0662742	AL583785.1	NA	intron_variant&non_coding_transcript_variant	MODIFIER
hilic_7741	809.049	82.4			10	34101871	C	A	A	435	-0.692793	0.11473	3.41452e-09	0.0585426	NA	NA	regulatory_region_variant	MODIFIER
hilic_8071	889.305	89.2			6	162795140	C	G	G	433	0.39936	0.0661295	3.4149e-09	0.0541747	PACRG	HGNC:19152	intron_variant	MODIFIER
hilic_6319	586.273	48.1		4E15Z-Bilirubin IXa (HMDB0000488) and 5 other annotations	2	233745803	A	G	G	432	0.619701	0.102611	3.41625e-09	0.302572	UGT1A4	HGNC:12536	intron_variant	MODIFIER
hilic_5083	420.179	86.6			9	109578951	C	A	C	428	-1.00966	0.167147	3.41735e-09	0.924151	PALM2AKAP2	HGNC:33529	intron_variant	MODIFIER
c18_1610	254.961	127.8			2	55656578	C	A	C	433	-0.902426	0.149436	3.41858e-09	0.939887	PNPT1	HGNC:23166	intron_variant	MODIFIER
c18_1610	254.961	127.8			2	55676485	G	T	G	433	-0.902426	0.149436	3.41858e-09	0.939125	PNPT1	HGNC:23166	intron_variant	MODIFIER
c18_3761	479.249	202.7		Citronellyl beta-sophoroside (HMDB0032839); 3-O-(alpha-L-rhamnopyranosyl-(1-2)-alpha-L-rhamnopyranosyl)-3-hydroxydecanoic acid (LMFA13030006)	10	129850683	T	C	C	434	-0.551982	0.0914105	3.41989e-09	0.0666467	EBF3	HGNC:19087	intron_variant	MODIFIER
c18_3175	411.042	37		Fenasulam (T3D0966)	1	40678584	T	C	C	430	-1.47622	0.244418	3.42025e-09	0.0721541	AL031289.1	NA	intron_variant&non_coding_transcript_variant	MODIFIER
hilic_5083	420.179	86.6			8	93042946	G	A	A	436	0.337288	0.0558646	3.42529e-09	0.116984	NA	NA	intergenic_variant	MODIFIER
hilic_4401	358.163	99.7		Deacetylcolchicine;Trimethylcolchicinic acid methyl ether (KEGG:C16712)	17	7831745	T	G	G	435	-1.20056	0.198843	3.42846e-09	0.0799268	DNAH2	HGNC:2948	missense_variant	MODERATE
c18_5031	694.958	178.5			3	115722761	G	A	A	433	-0.565627	0.0936739	3.43063e-09	0.16086	GAP43	HGNC:4140	downstream_gene_variant	MODIFIER
c18_1514	245.569	31.6			21	30181100	G	T	T	434	-0.849621	0.14072	3.43577e-09	0.0826965	NA	NA	intergenic_variant	MODIFIER
hilic_8344	975.674	58.4			18	11471821	A	C	C	431	-1.07162	0.177476	3.4459e-09	0.109979	AP001109.1	NA	intron_variant&non_coding_transcript_variant	MODIFIER
c18_2257	317.037	172.8			15	68616193	G	A	A	429	-0.690514	0.114353	3.45215e-09	0.0564991	CORO2B	HGNC:2256	intron_variant	MODIFIER
c18_1394	234.923	76.7			15	66073579	C	A	A	433	-1.07522	0.178103	3.45452e-09	0.114173	MEGF11	HGNC:29635	intron_variant	MODIFIER
hilic_4823	393.141	111.3		Caryoptosidic acid (HMDB0034249); Shanzhiside (KEGG:C17066)	1	8993990	A	T	T	437	0.763922	0.126566	3.45492e-09	0.0811224	SLC2A7	HGNC:13445	intron_variant	MODIFIER
hilic_6319	586.273	48.1		4E15Z-Bilirubin IXa (HMDB0000488) and 5 other annotations	2	233763993	G	T	T	434	0.579715	0.096033	3.45659e-09	0.359193	UGT1A4	HGNC:12536	intron_variant	MODIFIER
hilic_3673	301.408	149.4			16	82345150	C	G	G	425	0.463829	0.0768052	3.46542e-09	0.0671853	NA	NA	intergenic_variant	MODIFIER
hilic_5386	457.878	73.3			19	13603188	A	G	G	432	-0.512649	0.0849226	3.46811e-09	0.0119398	CACNA1A	HGNC:1388	upstream_gene_variant	MODIFIER
hilic_4896	400.157	105.8			2	75320245	G	A	A	431	-0.482674	0.0799529	3.46818e-09	0.207881	NA	NA	intergenic_variant	MODIFIER
c18_1146	211.083	47.4		Histidinyl-Glycine (HMDB0028885); Glycyl-Histidine (HMDB0028843)	5	152542136	A	C	C	432	-1.09008	0.180579	3.46941e-09	0.0504058	AC008571.2	NA	intron_variant&non_coding_transcript_variant	MODIFIER
hilic_4067	332.279	29.5			3	167522018	A	T	T	435	-1.04099	0.172477	3.47186e-09	0.0681262	WDR49	HGNC:26587	intron_variant	MODIFIER
hilic_1914	188.957	44.2			6	14162718	G	A	A	431	-1.41563	0.234506	3.47479e-09	0.0818981	AL133259.1	NA	intron_variant&non_coding_transcript_variant	MODIFIER
hilic_3712	304.005	152.1			5	107326733	C	T	T	435	-0.908523	0.150533	3.47531e-09	0.0333669	NA	NA	intergenic_variant	MODIFIER
hilic_5083	420.179	86.6			12	88894684	T	C	C	436	0.705167	0.116847	3.47757e-09	0.0530364	NA	NA	intergenic_variant	MODIFIER
c18_2154	308.098	36.4	N-Acetylneuraminate (HMDB0000230)		4	168587068	A	G	G	430	-1.55544	0.257665	3.48047e-09	0.0805078	PALLD	HGNC:17068	intron_variant	MODIFIER
hilic_2702	234.504	160.8			3	179958556	G	C	G	431	-0.437542	0.0724873	3.485e-09	0.887116	PEX5L	HGNC:30024	intron_variant	MODIFIER
c18_1179	214.034	45			18	73742876	T	C	C	429	0.568835	0.094231	3.48814e-09	0.0600159	RN7SL401P	HGNC:46417	upstream_gene_variant	MODIFIER
hilic_4745	386.209	100.2			4	14444141	G	T	T	435	-0.542827	0.0899536	3.49215e-09	0.0754273	AC006296.3	NA	intron_variant&non_coding_transcript_variant	MODIFIER
hilic_6796	654.178	87.8		Cyanidin 3-(6-acetylglucoside)-5-glucoside (LMPK12010152) and 3 other annotations	10	28928025	T	C	C	430	-1.11712	0.185075	3.49289e-09	0.0677649	LINC01517	HGNC:51212	intron_variant&non_coding_transcript_variant	MODIFIER
hilic_3099	261.108	103.2		L-alpha-glutamyl-L-hydroxyproline (HMDB0011161); Oxypinnatanine (HMDB0029403)	6	162270386	G	T	T	434	0.947636	0.157034	3.4966e-09	0.0927943	PRKN	HGNC:8607	intron_variant	MODIFIER
c18_247	114.99	173.9			2	172643569	T	C	C	435	-0.321337	0.0532526	3.49865e-09	0.127586	PDK1	HGNC:8809	intron_variant&non_coding_transcript_variant	MODIFIER
hilic_7566	777.985	62.9			12	83467482	A	G	G	431	-0.965231	0.159932	3.50193e-09	0.0574517	LOC105369874	NA	intron_variant&non_coding_transcript_variant	MODIFIER
hilic_7206	718.711	76.3			1	177184344	C	T	T	433	-1.45016	0.240342	3.52018e-09	0.0514722	BRINP2	HGNC:13746	intron_variant	MODIFIER
c18_3450	441.247	192.2			19	28427468	C	G	G	434	-0.747953	0.123976	3.52806e-09	0.0770439	AC005307.1	NA	intron_variant&non_coding_transcript_variant	MODIFIER
hilic_2292	209.996	79.8			17	74557882	G	A	A	437	-0.958285	0.158868	3.5311e-09	0.177494	CD300H	HGNC:52292	downstream_gene_variant	MODIFIER
hilic_3259	272.127	60.6		()-Tembamide (HMDB0030639) and 13 other annotations	2	198266532	T	C	C	429	-1.00051	0.1658	3.53137e-09	0.0412154	PLCL1	HGNC:9063	intron_variant&non_coding_transcript_variant	MODIFIER
hilic_4726	384.844	82.3			5	54103387	A	G	A	433	-0.287235	0.0476094	3.53182e-09	0.863009	ARL15	HGNC:25945	intron_variant	MODIFIER
hilic_1914	188.957	44.2			7	8453250	A	G	G	431	-1.41544	0.234603	3.54071e-09	0.0379375	NXPH1	HGNC:20693	intron_variant	MODIFIER
c18_839	179.071	43.1		Propylparaben (HMDB0032574) and 18 other annotations	13	40100015	C	T	C	431	-1.74893	0.28988	3.54184e-09	0.852289	LINC00598	HGNC:42770	intron_variant&non_coding_transcript_variant	MODIFIER
hilic_1914	188.957	44.2			7	80504517	G	T	T	430	-1.41355	0.234287	3.54537e-09	0.0648377	GNAT3	HGNC:22800	intron_variant	MODIFIER
hilic_3126	262.989	77.6			6	40769450	T	C	T	433	-1.24196	0.20588	3.54599e-09	0.874834	NA	NA	intergenic_variant	MODIFIER
hilic_8428	1007.69	59			12	63096610	C	T	T	432	0.337534	0.0559513	3.54865e-09	0.108346	NA	NA	intergenic_variant	MODIFIER
c18_5484	976.649	232.8			5	112291820	T	C	C	423	-0.731665	0.121239	3.56108e-09	0.105472	EPB41L4A	HGNC:13278	intron_variant	MODIFIER
c18_1905	283.07	223.6			12	92091322	A	G	G	435	0.366517	0.0607725	3.56343e-09	0.0593728	LINC01619	HGNC:27409	intron_variant&non_coding_transcript_variant	MODIFIER
hilic_4180	342.063	135.9			8	23939613	T	G	G	431	-0.657422	0.108985	3.5635e-09	0.135705	LOC107986931	NA	intron_variant&non_coding_transcript_variant	MODIFIER
hilic_4144	338.901	116.6			4	168641310	T	C	C	429	-0.68134	0.11294	3.56531e-09	0.195487	PALLD	HGNC:17068	intron_variant	MODIFIER
c18_2092	300.953	157.8			12	26197375	A	G	G	435	-0.415451	0.0688876	3.56578e-09	0.145723	SSPN	HGNC:11322	intron_variant	MODIFIER
hilic_8428	1007.69	59			12	63112876	G	A	G	432	0.337437	0.0559446	3.56922e-09	0.880365	NA	NA	intergenic_variant	MODIFIER
hilic_7941	856.457	73.4			3	11135181	G	A	A	437	-0.68602	0.113768	3.57093e-09	0.101027	HRH1	HGNC:5182	upstream_gene_variant	MODIFIER
hilic_6487	610.225	67.1			14	24812362	C	T	T	434	0.519548	0.0861531	3.5789e-09	0.142019	STXBP6	HGNC:19666	3_prime_UTR_variant	MODIFIER
hilic_1370	161.019	19.2			2	232514833	A	G	A	429	0.275408	0.0456575	3.57971e-09	0.667678	NA	NA	intergenic_variant	MODIFIER
hilic_3902	318.718	71.4			18	7807950	G	C	C	434	-0.886513	0.147009	3.5832e-09	0.160311	PTPRM	HGNC:9675	intron_variant	MODIFIER
hilic_1914	188.957	44.2			7	16949911	A	T	T	431	-1.41491	0.234608	3.58968e-09	0.0526408	AHR	HGNC:348	intron_variant&non_coding_transcript_variant	MODIFIER
c18_129	98.9668	120.6			2	163578899	T	C	C	432	-1.05264	0.174554	3.59269e-09	0.104731	NA	NA	intergenic_variant	MODIFIER
hilic_8344	975.674	58.4			2	46063277	A	C	C	434	-0.385603	0.0639501	3.59468e-09	0.231354	PRKCE	HGNC:9401	intron_variant	MODIFIER
c18_3133	406.495	282.1			18	68056511	C	T	T	432	-1.17267	0.194467	3.59853e-09	0.0546277	NA	NA	intergenic_variant	MODIFIER
hilic_1013	143.126	27.7			19	48090784	C	A	A	429	-1.0814	0.179304	3.59871e-09	0.0969658	PLA2G4C	HGNC:9037	intron_variant	MODIFIER
c18_2319	324.907	161.2			10	53178916	A	G	G	431	-0.687409	0.113992	3.60198e-09	0.049767	NA	NA	intergenic_variant	MODIFIER
hilic_8608	1083.94	90.8			4	18743493	A	G	G	430	0.185809	0.0308116	3.60546e-09	0.105726	LOC105374510	NA	intron_variant&non_coding_transcript_variant	MODIFIER
hilic_5471	470.499	57.6			3	134562689	C	T	T	433	-0.888648	0.147384	3.60624e-09	0.0539053	CEP63	HGNC:25815	3_prime_UTR_variant	MODIFIER
c18_539	147.04	172.2			10	84174493	T	C	C	434	-0.909746	0.150893	3.60877e-09	0.0633178	C10orf99	HGNC:31428	intron_variant	MODIFIER
hilic_4453	361.936	129			12	4006410	A	C	C	433	-1.01434	0.168237	3.61105e-09	0.0979886	NA	NA	intergenic_variant	MODIFIER
hilic_8737	1264.93	56.2			5	8232819	G	A	A	431	-0.520223	0.0862749	3.61214e-09	0.0497452	AC091912.3	NA	intron_variant&non_coding_transcript_variant	MODIFIER
c18_357	129.039	36.6		N-Acryloylglycine (HMDB0001843) and 11 other annotations	1	210248249	C	T	T	433	-1.06134	0.176036	3.61407e-09	0.119893	SERTAD4	HGNC:25236	downstream_gene_variant	MODIFIER
hilic_2716	235.514	285.5			1	235427244	G	A	A	433	-0.896365	0.148681	3.6207e-09	0.132933	TBCE	HGNC:11582	splice_region_variant&intron_variant	LOW
hilic_471	113.533	283.9			5	26841024	C	G	G	431	-1.35904	0.225403	3.62192e-09	0.0953878	NA	NA	intergenic_variant	MODIFIER
hilic_8736	1263.92	56.3			1	223853332	G	A	A	430	-0.322794	0.0535343	3.62207e-09	0.103299	PHBP11	HGNC:39290	downstream_gene_variant	MODIFIER
c18_2130	304.926	65.9			1	21602767	A	G	A	435	-0.356594	0.0591552	3.62209e-09	0.910548	RAP1GAP	HGNC:9858	intron_variant	MODIFIER
hilic_5958	532.337	70.9		1-(10Z13Z16Z-nonadecatrienoyl)-sn-glycero-3-phosphocholine (LMGP01050003)	15	97774567	T	C	C	431	-1.14923	0.190627	3.63599e-09	0.052629	LINC00923	HGNC:28088	intron_variant&non_coding_transcript_variant	MODIFIER
hilic_4826	393.297	38.4			14	53979225	G	C	C	431	-0.797661	0.132317	3.64127e-09	0.0762545	NA	NA	regulatory_region_variant	MODIFIER
c18_39	90.0278	154			4	70341674	T	C	C	432	-1.73529	0.287869	3.64227e-09	0.0505914	CABS1	HGNC:30710	downstream_gene_variant	MODIFIER
c18_2712	365.039	169.5			11	115607028	T	C	C	432	-1.11608	0.185156	3.64736e-09	0.0968288	NA	NA	regulatory_region_variant	MODIFIER
hilic_252	101.581	100.6			10	98393843	G	T	T	436	-0.522486	0.0866973	3.6478e-09	0.338514	PYROXD2	HGNC:23517	intron_variant	MODIFIER
hilic_1507	168.01	291.8			1	173244095	G	A	A	434	-0.848269	0.140741	3.6481e-09	0.0754952	LOC100506023	NA	intron_variant&non_coding_transcript_variant	MODIFIER
c18_2681	361.956	59.6			3	175387821	A	T	T	429	-0.565055	0.0937298	3.65176e-09	0.073938	NAALADL2	HGNC:23219	intron_variant	MODIFIER
hilic_7786	820.423	74.1			14	102526838	G	A	A	430	-0.390821	0.0648318	3.65179e-09	0.078177	LOC105370680	NA	intron_variant&non_coding_transcript_variant	MODIFIER
c18_1408	236.62	40.8			4	188779504	C	T	C	428	0.359769	0.0596759	3.65457e-09	0.889037	LINC02508	HGNC:53497	intron_variant&non_coding_transcript_variant	MODIFIER
c18_4339	561.333	234			16	79209946	C	T	T	431	-0.36944	0.0612899	3.65521e-09	0.173378	WWOX	HGNC:12799	intron_variant	MODIFIER
hilic_7167	712.28	63.7			19	51268011	T	C	C	436	0.359322	0.0596287	3.65972e-09	0.112228	SIGLECL1	HGNC:26856	intron_variant	MODIFIER
c18_1157	212.839	39.4			5	9097890	G	C	C	438	0.529099	0.0878149	3.66418e-09	0.114126	SEMA5A	HGNC:10736	intron_variant	MODIFIER
c18_247	114.99	173.9			12	3371616	T	C	C	435	-0.515041	0.0854739	3.67172e-09	0.071637	LINC02417	HGNC:53347	downstream_gene_variant	MODIFIER
c18_872	182.977	55.1			17	16982509	T	C	C	434	-0.365806	0.0607051	3.67332e-09	0.144958	AC104024.1	NA	upstream_gene_variant	MODIFIER
hilic_7350	740.958	85.2			22	45032725	T	G	G	434	-0.824507	0.136828	3.67523e-09	0.144759	NA	NA	intergenic_variant	MODIFIER
hilic_1914	188.957	44.2			19	51683381	G	C	C	431	-1.41381	0.234604	3.68356e-09	0.0489681	SPACA6P-AS	HGNC:49383	downstream_gene_variant	MODIFIER
c18_2563	349.899	66.2			16	73880913	T	C	C	436	-0.585194	0.0971323	3.68628e-09	0.0897946	ZFHX3	HGNC:777	intron_variant	MODIFIER
c18_2861	378.889	191.6			3	71175682	A	C	C	429	0.677703	0.112451	3.69148e-09	0.0731546	AC097634.4	NA	intron_variant	MODIFIER
c18_247	114.99	173.9			1	14252823	C	T	T	435	-0.516044	0.0856673	3.71163e-09	0.0855291	KAZN	HGNC:29173	intron_variant	MODIFIER
c18_1003	195.101	75.5			5	112922423	C	T	T	423	-1.12789	0.187127	3.71554e-09	0.0814519	REEP5	HGNC:30077	upstream_gene_variant	MODIFIER
c18_5539	1061.68	230.2			7	108682795	G	A	A	431	-1.21393	0.201486	3.71585e-09	0.0577372	NA	NA	intergenic_variant	MODIFIER
hilic_5709	500.323	55.6			7	21362538	T	G	G	432	-0.77983	0.129445	3.71881e-09	0.0710137	NA	NA	intergenic_variant	MODIFIER
hilic_7191	716.304	98.8			10	120381974	C	T	T	436	-0.37607	0.0624394	3.72344e-09	0.129229	NA	NA	intergenic_variant	MODIFIER
hilic_551	118.146	140.9			9	80436816	C	A	A	436	-1.35641	0.22522	3.73059e-09	0.0780287	LOC105376103	NA	intron_variant&non_coding_transcript_variant	MODIFIER
c18_4647	606.242	133.8		Phaeophorbide b (HMDB0031149)	2	233764593	G	A	A	436	0.360655	0.0598857	3.73529e-09	0.329932	UGT1A4	HGNC:12536	intron_variant	MODIFIER
c18_4647	606.242	133.8		Phaeophorbide b (HMDB0031149)	2	233764593	G	T	T	436	0.360655	0.0598857	3.73529e-09	NA	UGT1A4	HGNC:12536	intron_variant	MODIFIER
hilic_5643	491.803	77.5			14	33721370	G	A	A	432	-0.838894	0.139268	3.73626e-09	0.0624956	NPAS3	HGNC:19311	intron_variant	MODIFIER
hilic_6313	585.271	59.6	Bilirubin (HMDB0000054)		2	233740656	G	A	A	438	0.648756	0.10774	3.74123e-09	0.295618	UGT1A4	HGNC:12536	intron_variant	MODIFIER
hilic_3904	318.854	73			2	169335693	C	T	T	434	-0.321411	0.0533678	3.7447e-09	0.101421	LRP2	HGNC:6694	intron_variant	MODIFIER
hilic_3440	285.279	29.9		16-Methylheptadecanoic acid (HMDB0031066) and 29 other annotations	8	116416786	G	T	T	431	-0.400147	0.0664327	3.74798e-09	0.0850465	NA	NA	intergenic_variant	MODIFIER
hilic_2473	220.093	101.6		Serinyl-Asparagine (HMDB0029034) and 2 other annotations	7	99292614	A	G	G	433	-0.953937	0.158399	3.75557e-09	0.11569	AC004834.1	NA	intron_variant&non_coding_transcript_variant	MODIFIER
hilic_4241	347.014	286.1			4	122806484	C	T	T	433	-0.74195	0.123202	3.7586e-09	0.0477775	NA	NA	intergenic_variant	MODIFIER
hilic_7622	787.987	63.5			16	88880225	C	T	T	436	0.388842	0.0645784	3.75973e-09	0.0363478	CBFA2T3	HGNC:1537	intron_variant	MODIFIER
hilic_7941	856.457	73.4			17	13161327	C	T	T	437	-0.690095	0.114617	3.76149e-09	0.0737175	NA	NA	intergenic_variant	MODIFIER
c18_3260	420.065	35			1	182003744	G	A	A	432	-0.541742	0.0899569	3.76498e-09	0.156228	LOC105371640	NA	intron_variant&non_coding_transcript_variant	MODIFIER
hilic_7633	790.374	79.7			4	67884691	G	A	A	437	-0.382956	0.0636137	3.77958e-09	0.314042	TMPRSS11D	HGNC:24059	upstream_gene_variant	MODIFIER
hilic_1914	188.957	44.2			15	27938329	T	G	G	431	-1.41343	0.234719	3.78112e-09	0.0464121	OCA2	HGNC:8101	intron_variant	MODIFIER
c18_2778	371.868	195.2			3	76228817	C	T	C	427	-0.654088	0.108599	3.78297e-09	0.905879	ROBO2	HGNC:10250	intron_variant	MODIFIER
hilic_7835	829.553	59.6			14	58981534	C	T	T	435	-0.990363	0.164499	3.78297e-09	0.107827	LINC01500	HGNC:51166	intron_variant&non_coding_transcript_variant	MODIFIER
c18_3590	458.741	42			4	24006808	C	A	C	431	-0.362611	0.0602174	3.78309e-09	0.948139	PPARGC1A	NA	intron_variant&non_coding_transcript_variant	MODIFIER
hilic_2031	194.959	34.8			16	7779095	A	G	A	426	0.655964	0.108908	3.78698e-09	0.888567	NA	NA	intergenic_variant	MODIFIER
hilic_3691	302.305	45.3	Sphinganine (HMDB0000269)		19	21683261	G	C	C	436	-1.04493	0.173578	3.78755e-09	0.108575	NA	NA	intergenic_variant	MODIFIER
hilic_8678	1161.82	92.5			15	25728376	T	G	G	434	0.453377	0.0753051	3.78834e-09	0.0904757	ATP10A	HGNC:13542	intron_variant	MODIFIER
c18_2628	356.038	160.2			8	128619733	T	A	A	433	-0.744871	0.123718	3.79137e-09	0.0388744	NA	NA	intergenic_variant	MODIFIER
hilic_4823	393.141	111.3		Caryoptosidic acid (HMDB0034249); Shanzhiside (KEGG:C17066)	14	43039941	C	T	T	437	0.528507	0.0878002	3.79223e-09	0.0614082	NA	NA	intergenic_variant	MODIFIER
c18_2712	365.039	169.5			8	84945544	G	A	A	432	-1.11796	0.185693	3.80376e-09	0.0691362	ACTBP6	HGNC:139	upstream_gene_variant	MODIFIER
hilic_1914	188.957	44.2			12	33342535	A	G	G	431	-1.41386	0.234854	3.81657e-09	0.0388122	NA	NA	intergenic_variant	MODIFIER
hilic_1914	188.957	44.2			6	134382905	T	A	A	431	-1.41319	0.234746	3.81847e-09	0.034891	LINC01010	HGNC:48978	intron_variant&non_coding_transcript_variant	MODIFIER
hilic_1914	188.957	44.2			12	33580191	C	T	T	431	-1.41372	0.234837	3.82009e-09	0.0414018	RNU6-400P	HGNC:47363	downstream_gene_variant	MODIFIER
hilic_7185	715.063	23.8			10	91030420	T	C	C	433	0.306132	0.0508582	3.82091e-09	0.0782387	LINC00502	HGNC:43442	upstream_gene_variant	MODIFIER
hilic_1877	186.185	30.4			10	28886034	G	A	A	433	-0.344506	0.0572333	3.82095e-09	0.0549892	LINC01517	HGNC:51212	downstream_gene_variant	MODIFIER
hilic_1240	154.99	281			9	34065661	A	G	A	437	1.66475	0.27664	3.82854e-09	0.887289	NA	NA	intergenic_variant	MODIFIER
c18_295	121.534	295.6			18	39238162	T	C	C	427	0.749566	0.124501	3.83545e-09	0.0804801	MIR924HG	HGNC:44332	intron_variant&non_coding_transcript_variant	MODIFIER
c18_1146	211.083	47.4		Histidinyl-Glycine (HMDB0028885); Glycyl-Histidine (HMDB0028843)	5	152528275	A	C	C	431	-1.08744	0.18066	3.83562e-09	0.0536704	AC008571.2	NA	intron_variant&non_coding_transcript_variant	MODIFIER
c18_357	129.039	36.6		N-Acryloylglycine (HMDB0001843) and 11 other annotations	1	210243753	G	A	A	433	-1.05872	0.175911	3.83843e-09	0.106254	SERTAD4	HGNC:25236	3_prime_UTR_variant	MODIFIER
c18_3928	501.634	40			22	27127902	C	T	C	440	-1.31141	0.217976	3.84008e-09	0.908885	NA	NA	regulatory_region_variant	MODIFIER
hilic_6734	645.253	107			20	53603962	C	T	T	436	-0.522011	0.0867506	3.84347e-09	0.0888759	AC005808.1	NA	upstream_gene_variant	MODIFIER
c18_2957	389.076	196.8		Uranyl acetate (T3D1177)	8	31999511	G	A	A	436	-0.753182	0.125171	3.84636e-09	0.0700715	NRG1	HGNC:7997	intron_variant	MODIFIER
c18_4409	569.354	236.8			1	247614870	C	T	T	433	-1.4032	0.233163	3.84706e-09	0.0490985	AL606804.1	NA	intron_variant&non_coding_transcript_variant	MODIFIER
hilic_7842	830.805	92.4			6	20467347	G	A	G	435	-0.174237	0.0289551	3.84756e-09	0.773533	E2F3	HGNC:3115	intron_variant	MODIFIER
hilic_1682	176.128	228.1			18	8473024	G	T	T	435	-1.02873	0.170961	3.85108e-09	0.113845	RN7SL50P	HGNC:46066	downstream_gene_variant	MODIFIER
c18_4553	590.541	41.6			7	17069653	G	A	A	433	0.226767	0.0376829	3.85517e-09	0.142481	AC073332.1	NA	intron_variant&non_coding_transcript_variant	MODIFIER
hilic_1877	186.185	30.4			10	28832938	A	G	G	433	-0.344455	0.0572409	3.85807e-09	0.0680017	LINC01517	HGNC:51212	intron_variant&non_coding_transcript_variant	MODIFIER
c18_1494	243.834	200.8			20	56918552	T	C	C	432	-1.29637	0.215422	3.86112e-09	0.0447123	NA	NA	intergenic_variant	MODIFIER
hilic_7163	711.069	27.1			3	118108927	C	T	T	432	0.450471	0.0748618	3.87062e-09	0.0581608	AC068633.1	NA	intron_variant&non_coding_transcript_variant	MODIFIER
hilic_1914	188.957	44.2			6	40510609	G	A	A	431	-1.41181	0.234616	3.8744e-09	0.0408662	LRFN2	HGNC:21226	intron_variant	MODIFIER
hilic_3619	298.222	21.4			10	123603898	C	T	T	424	-1.10732	0.183955	3.87947e-09	0.109813	NA	NA	intergenic_variant	MODIFIER
hilic_5106	422.881	81.9			11	5434699	G	A	G	435	-0.511654	0.0850519	3.88525e-09	0.828039	HBE1	HGNC:4830	intron_variant	MODIFIER
hilic_6754	648.21	89.8			5	67861815	G	A	A	439	0.353007	0.0586947	3.89129e-09	0.072426	AC024581.1	NA	intron_variant&non_coding_transcript_variant	MODIFIER
hilic_2550	224.971	169		35-Dichloro-2-methylmuconolactone (KEGG:C18308); 35-Dichloro-2-methylmuconate (KEGG:C18303)	8	15677717	T	C	T	434	-0.38173	0.063455	3.89246e-09	0.815768	TUSC3	HGNC:30242	intron_variant	MODIFIER
c18_1494	243.834	200.8			2	215391621	C	G	G	432	-1.29877	0.215873	3.89331e-09	0.0343222	FN1	HGNC:3778	intron_variant	MODIFIER
c18_1323	228.085	45.9			3	64891052	T	C	C	435	-0.602355	0.100138	3.89767e-09	0.0421425	ADAMTS9-AS2	HGNC:42435	intron_variant&non_coding_transcript_variant	MODIFIER
c18_2092	300.953	157.8			20	43445166	C	G	G	434	-0.774043	0.128675	3.89824e-09	0.0864134	NA	NA	regulatory_region_variant	MODIFIER
hilic_5949	531.29	94.2			22	45157578	G	A	A	434	0.232619	0.0386706	3.90039e-09	0.142733	NUP50-DT	HGNC:50502	intron_variant&non_coding_transcript_variant	MODIFIER
hilic_4823	393.141	111.3		Caryoptosidic acid (HMDB0034249); Shanzhiside (KEGG:C17066)	10	15112975	A	G	A	437	0.759301	0.126248	3.90304e-09	0.946	NMT2	HGNC:7858	intron_variant	MODIFIER
c18_4405	569.115	219.2			4	135483117	A	C	C	431	0.394717	0.0656105	3.90622e-09	0.118346	NA	NA	intergenic_variant	MODIFIER
c18_2588	352.024	47.9			1	205470366	T	C	C	429	0.638273	0.106084	3.90642e-09	0.133142	LEMD1-DT	HGNC:27631	downstream_gene_variant	MODIFIER
c18_4804	637.322	257.4			19	3567309	C	A	A	428	0.812342	0.135018	3.91656e-09	0.0826633	AC005786.4	NA	non_coding_transcript_exon_variant	MODIFIER
c18_3633	463.026	40			14	50197684	A	T	A	437	0.35121	0.0584036	3.92235e-09	0.867283	SOS2	HGNC:11188	intron_variant	MODIFIER
c18_4409	569.354	236.8			20	46252780	T	C	C	432	-1.39938	0.232648	3.92335e-09	0.062206	CDH22	HGNC:13251	intron_variant	MODIFIER
hilic_7785	820.379	74.8			5	135723138	T	C	C	430	-0.265983	0.0442162	3.92563e-09	0.139571	SLC25A48	HGNC:30451	intron_variant	MODIFIER
hilic_3046	257.124	106.6		Threoninyl-Histidine (HMDB0029063) and 2 other annotations	2	144497820	T	C	C	431	0.737417	0.122598	3.93215e-09	0.0749995	ZEB2	HGNC:14881	intron_variant	MODIFIER
hilic_8723	1236.73	85.5			11	122847511	G	A	A	432	0.897278	0.149191	3.93911e-09	0.129771	CRTAM	HGNC:24313	intron_variant	MODIFIER
hilic_1914	188.957	44.2			9	109769339	T	C	C	431	-1.41241	0.234849	3.94961e-09	0.0875312	AL158829.1	NA	intron_variant&non_coding_transcript_variant	MODIFIER
c18_4850	646.305	180.9			2	1138592	T	A	A	431	0.96084	0.159776	3.95962e-09	0.0882546	SNTG2	HGNC:13741	intron_variant	MODIFIER
hilic_840	134.091	29.1			17	34504833	G	A	A	429	-0.725933	0.120703	3.96121e-09	0.0575119	NA	NA	regulatory_region_variant	MODIFIER
hilic_4823	393.141	111.3		Caryoptosidic acid (HMDB0034249); Shanzhiside (KEGG:C17066)	21	30556674	A	G	A	436	0.75919	0.12628	3.96384e-09	0.884209	KRTAP19-7	HGNC:18942	downstream_gene_variant	MODIFIER
hilic_1914	188.957	44.2			3	60191149	T	C	C	431	-1.41188	0.234791	3.96672e-09	0.0433937	FHIT	HGNC:3701	intron_variant	MODIFIER
c18_4232	543.707	231.1			11	95041642	C	T	T	432	-0.620378	0.103174	3.96955e-09	0.0400271	AP002383.4	NA	downstream_gene_variant	MODIFIER
c18_685	163.968	110.2			8	122021087	G	A	A	433	-0.305482	0.0508077	3.97179e-09	0.137317	AC037486.1	NA	intron_variant&non_coding_transcript_variant	MODIFIER
hilic_8282	954.742	88			2	6112900	G	A	A	434	0.721303	0.119974	3.97311e-09	0.104184	NA	NA	intergenic_variant	MODIFIER
hilic_574	119.537	131.3			7	13640987	A	T	A	435	-1.34842	0.224305	3.97971e-09	0.900475	LOC107986770	NA	intron_variant&non_coding_transcript_variant	MODIFIER
hilic_5298	447.957	91.9			1	14481756	T	C	C	432	-0.914225	0.152056	3.98098e-09	0.0710187	KAZN	HGNC:29173	intron_variant	MODIFIER
hilic_4323	352.806	71.5			6	20467347	G	A	G	434	-0.0913051	0.0151876	3.98101e-09	0.773533	E2F3	HGNC:3115	intron_variant	MODIFIER
c18_2861	378.889	191.6			3	71182500	A	G	G	423	0.67962	0.112988	3.98713e-09	0.0608398	AC097634.4	NA	intron_variant	MODIFIER
hilic_703	127.095	25.8			8	38992646	C	A	A	427	1.51783	0.252413	3.99684e-09	0.0527926	TM2D2	HGNC:24127	intron_variant	MODIFIER
hilic_742	129.324	77			3	124510273	G	A	A	437	-1.19121	0.198206	4.00253e-09	0.134325	KALRN	HGNC:4814	intron_variant	MODIFIER
hilic_2165	201.124	19.8			5	159120629	T	C	C	434	-0.806529	0.134183	4.00639e-09	0.0744093	LINC02202	HGNC:53068	downstream_gene_variant	MODIFIER
c18_3673	470.281	280.2			6	38283004	A	G	G	436	-1.04308	0.173563	4.01258e-09	0.143922	BTBD9	HGNC:21228	intron_variant	MODIFIER
c18_5156	753.214	35.7			5	111997254	C	T	T	439	0.278498	0.0463477	4.01278e-09	0.104413	NREP-AS1	HGNC:40780	intron_variant&non_coding_transcript_variant	MODIFIER
c18_5363	848.581	233.7		1-eicosyl-2-(4Z7Z10Z13Z16Z19Z-docosahexaenoyl)-glycero-3-phosphoserine (LMGP03020093)	7	30173836	C	T	T	433	0.965443	0.160624	4.01596e-09	0.0999665	AC007036.1	NA	downstream_gene_variant	MODIFIER
hilic_1877	186.185	30.4			7	134626149	G	A	A	433	-0.397043	0.0660583	4.01769e-09	0.054348	NA	NA	intergenic_variant	MODIFIER
hilic_4378	355.991	19.2			3	146899868	A	G	G	431	-0.739121	0.122959	4.0181e-09	0.139734	NA	NA	intergenic_variant	MODIFIER
c18_1109	206.002	40.2		Quinoclamin (KEGG:C18584)	11	21495617	G	T	T	436	-0.579197	0.0963825	4.02283e-09	0.185352	NELL1	HGNC:7750	intron_variant	MODIFIER
hilic_1914	188.957	44.2			15	82015026	C	G	G	431	-1.41149	0.234832	4.02817e-09	0.0593503	LOC105370922	NA	upstream_gene_variant	MODIFIER
c18_936	188.939	115.2			6	85297047	G	T	T	430	-0.629949	0.104805	4.03462e-09	0.0690875	NA	NA	intergenic_variant	MODIFIER
hilic_3589	296.258	29.7		sphinga-4E8E10E-trienine (LMSP01080013)	6	43843531	C	T	T	430	0.927106	0.154244	4.03574e-09	0.124094	LINC02537	HGNC:27784	downstream_gene_variant	MODIFIER
c18_3450	441.247	192.2			16	76540214	T	C	C	433	-0.884921	0.147252	4.03913e-09	0.0770945	CNTNAP4	HGNC:18747	intron_variant	MODIFIER
hilic_7337	738.784	98.3			15	47703187	G	A	A	436	-0.492712	0.0820007	4.03933e-09	0.0589833	SEMA6D	HGNC:16770	intron_variant	MODIFIER
hilic_5206	435.764	80.6			15	26204753	A	G	G	435	-0.928351	0.154502	4.04532e-09	0.138054	NA	NA	intergenic_variant	MODIFIER
hilic_6012	540.305	70.7			15	59562399	A	T	T	430	-0.885651	0.147367	4.05444e-09	0.0715688	NA	NA	intergenic_variant	MODIFIER
hilic_1534	169.122	37.1		xi-188-Trimethyl-2-oxabicyclo321octan-3-one (HMDB0037821) and 112 other annotations	13	76014185	A	T	T	430	-0.808802	0.134584	4.05825e-09	0.0872513	LINC01034	HGNC:49021	intron_variant&non_coding_transcript_variant	MODIFIER
c18_5170	762.509	270.9		PE(18:3(9Z12Z15Z)20:3(5Z8Z11Z)) (HMDB0009166) and 42 other annotations	12	124370357	G	A	G	432	-0.375303	0.062457	4.05947e-09	0.465003	NCOR2	HGNC:7673	intron_variant	MODIFIER
c18_139	100.703	280.1			1	80499596	A	G	G	434	-1.16522	0.193934	4.0606e-09	0.101391	AL596276.2	NA	downstream_gene_variant	MODIFIER
hilic_6227	572.22	96.9			3	111331399	A	C	C	434	0.501901	0.0835346	4.06089e-09	0.150096	CD96	HGNC:16892	intron_variant	MODIFIER
c18_1216	217.108	132.6		3-Hydroxysebacic acid (HMDB0000350) and 3 other annotations	4	129246080	T	C	C	434	-1.15529	0.192297	4.07137e-09	0.0896619	NA	NA	intergenic_variant	MODIFIER
c18_2972	390.268	185.9		N-octadecanoyl-taurine (LMFA08020078)	15	93492875	C	T	T	431	-0.604959	0.100679	4.07151e-09	0.0700758	LOC105370982	NA	intron_variant&non_coding_transcript_variant	MODIFIER
c18_3441	440.301	196.4			22	45825411	C	T	C	433	0.997782	0.166077	4.07665e-09	0.928878	ATXN10	HGNC:10549	intron_variant	MODIFIER
hilic_7185	715.063	23.8			8	1260842	T	G	T	432	0.300222	0.0499696	4.07989e-09	0.866138	DLGAP2	HGNC:2906	intron_variant	MODIFIER
c18_2712	365.039	169.5			5	29221696	A	T	T	432	-1.11628	0.185797	4.08046e-09	0.0509996	LINC02109	HGNC:52964	downstream_gene_variant	MODIFIER
hilic_5222	437.762	80.7			2	47688926	C	T	T	434	0.444376	0.0739729	4.08454e-09	0.0587784	AC079250.1	NA	downstream_gene_variant	MODIFIER
hilic_5222	437.762	80.7			2	47688601	C	G	G	435	0.443248	0.0737898	4.08625e-09	0.0487328	AC079250.1	NA	downstream_gene_variant	MODIFIER
hilic_5421	463.091	89.9		Oxazepam glucuronide (HMDB0041969); Prohexadione-calcium (T3D3904)	16	11578546	C	G	C	430	-0.821134	0.136672	4.09549e-09	0.934007	LITAF	HGNC:16841	intron_variant	MODIFIER
c18_1310	227.041	277.6		Chloromethiuron (KEGG:C19026)	5	58207032	A	C	C	429	-0.87914	0.146327	4.10265e-09	0.0779693	LOC105378983	NA	intron_variant&non_coding_transcript_variant	MODIFIER
hilic_7304	734.033	83.2			22	48934501	C	T	T	433	0.275318	0.0458358	4.10698e-09	0.0887347	NA	NA	intergenic_variant	MODIFIER
c18_5490	993.596	198.3			13	95341912	A	G	G	432	-0.564764	0.0940223	4.11233e-09	0.107268	NA	NA	intergenic_variant	MODIFIER
hilic_6076	549.761	85.8			4	107697057	T	A	T	433	-0.751687	0.125151	4.11651e-09	NA	PAPSS1	HGNC:8603	intron_variant	MODIFIER
[truncated: 5,519 more rows]
