# Supplementary material for: Comprehensive characterization of putative genetic influences on plasma metabolome in a pediatric cohort
Source: Hum Genomics. 2022 Dec 8;16:67. doi: 10.1186/s40246-022-00440-w (PMC9730628; doi:10.1186/s40246-022-00440-w)
Supplement: Supplementary file 7 — Additional file 7. Table S6. Feature annotations by xMSannotator with high or medium confidence and with 5-ppm mass tolerance. [file 40246_2022_440_MOESM7_ESM.xlsx]

## Sheet: c18_hilic_annt (conf 2, 3 only)
Table S6. Feature annotation(s) by xMSannotator with high (chem_confidence=3) and medium (chem_confidence=2) confidence with 5-ppm mass tolerance
Feature	Mass-to-charge ratio (m/z)	Retention time (seconds)	chem_name	chem_id	chem_adduct	chem_delta_ppm	chem_confidence	source
c18_1013	196.073	292.5	N-Acetylhistidine	HMDB0032055	M-H	1.17	2	HMDB
c18_1013	196.073	292.5	Methyl5-(but-3-en-1-yl)amino-134-oxadiazole-2-carboxylate	C12245	M-H	1.43	2	KEGG
c18_1013	196.073	292.5	N-Acetyl-L-histidine	C02997	M-H	1.43	2	KEGG
c18_1013	196.073	292.5	HC Red No 3;2-(4-Amino-2-nitrophenyl)amino-ethanol	C19430	M-H	1.43	2	KEGG
c18_1070	201.15	61.8	3-Hydroxynonyl acetate	HMDB0032443	M-H	0.1	2	HMDB
c18_1070	201.15	61.8	3S-hydroxy-undecanoic acid	LMFA01050327	M-H	0.1	2	LM
c18_1070	201.15	61.8	11-hydroxy-undecanoic acid	LMFA01050035	M-H	0.1	2	LM
c18_1070	201.15	61.8	2-hydroxy-undecanoic acid	LMFA01050034	M-H	0.1	2	LM
c18_1070	201.15	61.8	3-hydroxynonyl acetate	LMFA07010753	M-H	0.1	2	LM
c18_1070	201.15	61.8	4-hydroxy-undecanoic acid	LMFA01050163	M-H	0.1	2	LM
c18_1070	201.15	61.8	3-hydroxy-undecanoic acid	LMFA01050162	M-H	0.1	2	LM
c18_1070	201.15	61.8	10-hydroxy-undecanoic acid	LMFA01050161	M-H	0.1	2	LM
c18_1100	205.035	23	Methylisocitric acid	HMDB0006471	M-H	0.39	2	HMDB
c18_1100	205.035	23	(R)-lipoic acid	HMDB0001451	M-H	4.63	2	HMDB
c18_1100	205.035	23	(S)-lipoic acid	HMDB0014312	M-H	4.63	2	HMDB
c18_1100	205.035	23	2-Methylcitric acid	HMDB0000379	M-H	0.39	2	HMDB
c18_1100	205.035	23	Homocitric acid	HMDB0003518	M-H	0.39	2	HMDB
c18_1100	205.035	23	3-(Carboxymethyl)-3-hydroxypentanedioic acid	HMDB0059932	M-H	0.39	2	HMDB
c18_1100	205.035	23	(R)-Lipoate;(R)-Lipoic acid;(R)-()-Lipoate;R-()-Lipoic acid;12-Dithiolane-3R-pentanoic acid	C16241	M-H	4.49	2	KEGG
c18_1100	205.035	23	Lipoate;Lipoic acid;Thioctic acid;dl-alpha-Lipoic acid;DL-Thioctic acid	C00725	M-H	4.49	2	KEGG
c18_1100	205.035	23	(R)-2-Hydroxybutane-124-tricarboxylate;Homocitrate;Homocitric acid;3-Hydroxy-3-carboxyadipic acid;(R)-2-Hydroxy-124-butanetricarboxylic acid	C01251	M-H	0.59	2	KEGG
c18_1100	205.035	23	2-Methylcitrate;(2S3S)-2-Methylcitrate;2-Hydroxybutane-123-tricarboxylate;(2S3S)-2-Hydroxybutane-123-tricarboxylate	C02225	M-H	0.59	2	KEGG
c18_1100	205.035	23	Homoisocitrate;3-Carboxy-2-hydroxyadipate;(-)-1-Hydroxy-124-butanetricarboxylate;(1R2S)-1-Hydroxybutane-124-tricarboxylate;(-)-threo-Homoisocitrate	C05662	M-H	0.59	2	KEGG
c18_1100	205.035	23	(2S3R)-3-Hydroxybutane-123-tricarboxylate;Methylisocitrate;Methylisocitric acid	C04593	M-H	0.59	2	KEGG
c18_1100	205.035	23	(2R3S)-2-hydroxybutane-123-tricarboxylic acid;3-C-carboxy-24-dideoxy-2-methyl-D-threo-pentaric acid	LMFA01050442	M-H	0.39	2	LM
c18_1100	205.035	23	(2S3R)-3-hydroxybutane-123-tricarboxylic acid	LMFA01050444	M-H	0.39	2	LM
c18_1100	205.035	23	12-dithiolane-3R-pentanoic acid	LMFA01130001	M-H	4.63	2	LM
c18_1100	205.035	23	Lipoic Acid	T3D2702	M-H	4.63	2	T3DB
c18_1109	206.002	40.2	Quinoclamin	C18584	M-H	0.87	2	KEGG
c18_1125	209.067	153.2	D-Manno-2-heptulose	HMDB0029935	M-H	0.1	2	HMDB
c18_1125	209.067	153.2	L-Galacto-2-heptulose	HMDB0029901	M-H	0.1	2	HMDB
c18_1125	209.067	153.2	Sedoheptulose	HMDB0003219	M-H	0.1	2	HMDB
c18_1125	209.067	153.2	D-altro-D-manno-Heptose	HMDB0029952	M-H	0.1	2	HMDB
c18_1125	209.067	153.2	beta-D-Sedoheptulopyranose;beta-D-Sedoheptulose	C08355	M-H	0.1	2	KEGG
c18_1125	209.067	153.2	Coriose;D-altro-3-Heptulose	C19612	M-H	0.1	2	KEGG
c18_1125	209.067	153.2	alpha-D-Mannoheptulopyranose;Mannoheptulose	C08236	M-H	0.1	2	KEGG
c18_1125	209.067	153.2	Sedoheptulose;D-altro-Heptulose;D-Sedoheptulose;Volemulose	C02076	M-H	0.1	2	KEGG
c18_1128	209.155	104.8	Isobornyl propionate	HMDB0038249	M-H	0.48	2	HMDB
c18_1128	209.155	104.8	alpha-Terpineol propanoate	HMDB0032052	M-H	0.48	2	HMDB
c18_1128	209.155	104.8	Cepanone	HMDB0032098	M-H	0.48	2	HMDB
c18_1128	209.155	104.8	Octahydro-2558a-tetramethyl-7H-1-benzopyran-7-one	HMDB0040232	M-H	0.48	2	HMDB
c18_1128	209.155	104.8	2-Propenyl cyclohexanebutanoate	HMDB0038291	M-H	0.48	2	HMDB
c18_1128	209.155	104.8	Tsibulin 1	HMDB0037390	M-H	0.48	2	HMDB
c18_1128	209.155	104.8	Citral propylene glycol acetal	HMDB0037286	M-H	0.48	2	HMDB
c18_1128	209.155	104.8	Artemisyl propionate	HMDB0041554	M-H	0.48	2	HMDB
c18_1128	209.155	104.8	Methyl (2E6Z)-dodecadienoate	HMDB0031014	M-H	0.48	2	HMDB
c18_1128	209.155	104.8	Propyl 24-decadienoate	HMDB0037307	M-H	0.48	2	HMDB
c18_1128	209.155	104.8	Linalyl propionate	HMDB0030425	M-H	0.48	2	HMDB
c18_1128	209.155	104.8	Neryl propionate	HMDB0038258	M-H	0.48	2	HMDB
c18_1128	209.155	104.8	3-tridecynoic acid	LMFA01030596	M-H	0.48	2	LM
c18_1128	209.155	104.8	4-tridecynoic acid	LMFA01030597	M-H	0.48	2	LM
c18_1128	209.155	104.8	6-tridecynoic acid	LMFA01030599	M-H	0.48	2	LM
c18_1128	209.155	104.8	prop-2-en-1-yl 4-cyclohexylbutanoate	LMFA07010743	M-H	0.48	2	LM
c18_1128	209.155	104.8	9-tridecynoic acid	LMFA01030602	M-H	0.48	2	LM
c18_1128	209.155	104.8	11-tridecynoic acid	LMFA01030604	M-H	0.48	2	LM
c18_1128	209.155	104.8	methyl (2E6Z)-dodeca-26-dienoate	LMFA07010930	M-H	0.48	2	LM
c18_1128	209.155	104.8	propyl (2E4E)-deca-24-dienoate	LMFA07011001	M-H	0.48	2	LM
c18_1128	209.155	104.8	12-tridecynoic acid	LMFA01030605	M-H	0.48	2	LM
c18_1128	209.155	104.8	3Z5E-tridecadienoic acid	LMFA01030245	M-H	0.48	2	LM
c18_1128	209.155	104.8	3E5E-tridecadienoic acid	LMFA01030244	M-H	0.48	2	LM
c18_1128	209.155	104.8	(Z)-37-Dimethyl-27-octadienyl propionate	LMFA07010629	M-H	0.48	2	LM
c18_1128	209.155	104.8	8-tridecynoic acid	LMFA01030601	M-H	0.48	2	LM
c18_1128	209.155	104.8	(E)-37-Dimethyl-27-octadienyl propionate	LMFA07010622	M-H	0.48	2	LM
c18_1128	209.155	104.8	(E)-37-Dimethyl-26-octadienyl propionate	LMFA07010614	M-H	0.48	2	LM
c18_1128	209.155	104.8	(E)-2-Octenyl 2-methyl-(E)-2-butenoate	LMFA07010604	M-H	0.48	2	LM
c18_1128	209.155	104.8	7-tridecynoic acid	LMFA01030600	M-H	0.48	2	LM
c18_1128	209.155	104.8	5-tridecynoic acid	LMFA01030598	M-H	0.48	2	LM
c18_1128	209.155	104.8	(2Z)-37-dimethylocta-26-dien-1-yl propanoate	LMFA07010976	M-H	0.48	2	LM
c18_1128	209.155	104.8	10-tridecynoic acid	LMFA01030603	M-H	0.48	2	LM
c18_1146	211.083	47.4	Histidinyl-Glycine	HMDB0028885	M-H	1.23	2	HMDB
c18_1146	211.083	47.4	Glycyl-Histidine	HMDB0028843	M-H	1.23	2	HMDB
c18_1194	215.055	29	Tyramine-O-sulfate	HMDB0006409	M-H_[-1]		3	HMDB
c18_1194	215.055	29	2-C-Methyl-D-erythritol 4-phosphate	C11434	M-H_[-0]		3	KEGG
c18_1196	215.092	30.8	Tyramine-O-sulfate	HMDB0006409	M-H_[-1]		3	HMDB
c18_1196	215.092	30.8	2-C-Methyl-D-erythritol 4-phosphate	C11434	M-H_[-0]		3	KEGG
c18_1200	216.035	40.7	Tyramine-O-sulfate	HMDB0006409	M-H	4.17	3	HMDB
c18_1200	216.035	40.7	2-C-Methyl-D-erythritol 4-phosphate	C11434	M-H_[-1]		3	KEGG
c18_1209	217.018	45.8	Tyrosol 4-sulfate	HMDB0041785	M-H	0.09	2	HMDB
c18_1213	217.072	25	Triacetin	HMDB0029592	M-H	0.74	2	HMDB
c18_1213	217.072	25	123-triacetyl-sn-glycerol	LMGL03012615	M-H	0.74	2	LM
c18_1216	217.108	132.6	3-Hydroxysebacic acid	HMDB0000350	M-H	0.23	2	HMDB
c18_1216	217.108	132.6	2-Hydroxydecanedioic acid	HMDB0000424	M-H	0.23	2	HMDB
c18_1216	217.108	132.6	3-hydroxy-decanedioic acid	LMFA01170092	M-H	0.23	2	LM
c18_1216	217.108	132.6	2-hydroxy-decanedioic acid	LMFA01170076	M-H	0.23	2	LM
c18_126	98.949	166.1	Potassium bicarbonate	C18606	M-H	0.2	2	KEGG
c18_1310	227.041	277.6	Chloromethiuron	C19026	M-H	1.41	2	KEGG
c18_1317	227.165	85.3	Menthyl lactate	HMDB0037212	M-H	0.31	2	HMDB
c18_1317	227.165	85.3	Menthone 12-glyceryl ketal	HMDB0036139	M-H	0.31	2	HMDB
c18_1317	227.165	85.3	Menthone 13-glyceryl ketal	HMDB0040004	M-H	0.31	2	HMDB
c18_1317	227.165	85.3	11-Hydroxy-9-tridecenoic acid	HMDB0035881	M-H	0.31	2	HMDB
c18_1317	227.165	85.3	3-oxo-tridecanoic acid	LMFA01060097	M-H	0.31	2	LM
c18_1317	227.165	85.3	10-oxo-tridecanoic acid	LMFA01060042	M-H	0.31	2	LM
c18_1317	227.165	85.3	7-methoxy-4E-dodecenoic acid	LMFA01080012	M-H	0.31	2	LM
c18_1317	227.165	85.3	11-Hydroxy-9E-tridecenoic acid	LMFA01050437	M-H	0.31	2	LM
c18_1317	227.165	85.3	(9E)-11-hydroxytridec-9-enoic acid	LMFA01050467	M-H	0.31	2	LM
c18_1317	227.165	85.3	2-oxo-tridecanoic acid	LMFA01060041	M-H	0.31	2	LM
c18_1317	227.165	85.3	12-oxo-tridecanoic acid	LMFA01060043	M-H	0.31	2	LM
c18_1317	227.165	85.3	6-hydroxy-4-tridecanolide	LMFA07040044	M-H	0.31	2	LM
c18_1322	228.043	265.4	2-Chloro-45-xylyl N-hydroxy-N-methylcarbamate	T3D0896	M-H	2.63	2	T3DB
c18_1379	233.086	47.2	1-Methoxypyrene	HMDB0060324	M-H_[+2]		3	HMDB
c18_1379	233.086	47.2	1-Methoxypyrene	C18259	M-H_[+2]		3	KEGG
c18_1383	233.155	296.1	Marasmene	HMDB0036035	M-H	0	2	HMDB
c18_1383	233.155	296.1	p-Hydroxynonanophenone	HMDB0037391	M-H	0	2	HMDB
c18_1383	233.155	296.1	2-Methyl-4-phenyl-2-butyl 2-methylpropanoate	HMDB0037640	M-H	0	2	HMDB
c18_1383	233.155	296.1	Cyclodehydroisolubimin	HMDB0037038	M-H	0	2	HMDB
c18_1383	233.155	296.1	alpha-Rotunol	HMDB0035869	M-H	0	2	HMDB
c18_1383	233.155	296.1	Epiacoronene	HMDB0031349	M-H	0	2	HMDB
c18_1383	233.155	296.1	46-Decadiyn-1-ol isovalerate	HMDB0038914	M-H	0	2	HMDB
c18_1383	233.155	296.1	410-Longipinanedione	HMDB0032081	M-H	0	2	HMDB
c18_1383	233.155	296.1	beta-Santalic acid	HMDB0039621	M-H	0	2	HMDB
c18_1383	233.155	296.1	Zerumbone oxide	HMDB0036466	M-H	0	2	HMDB
c18_1383	233.155	296.1	Sugeonol	HMDB0041036	M-H	0	2	HMDB
c18_1383	233.155	296.1	xi-2-Hydroxy-135-bisabolatrien-9-one	HMDB0038698	M-H	0	2	HMDB
c18_1383	233.155	296.1	Rishitinol	HMDB0038190	M-H	0	2	HMDB
c18_1383	233.155	296.1	Procurcumenol	HMDB0036427	M-H	0	2	HMDB
c18_1383	233.155	296.1	37-Bisaboladiene-28-dione	HMDB0038198	M-H	0	2	HMDB
c18_1383	233.155	296.1	Curcumanolide A	HMDB0033252	M-H	0	2	HMDB
c18_1383	233.155	296.1	(4alpha5alpha)-11-Eremophilene-29-dione	HMDB0035413	M-H	0	2	HMDB
c18_1383	233.155	296.1	Valerenic acid	HMDB0030016	M-H	0	2	HMDB
c18_1383	233.155	296.1	Dehydrocurdione	HMDB0035407	M-H	0	2	HMDB
c18_1383	233.155	296.1	Oxysolavetivone	HMDB0034956	M-H	0	2	HMDB
c18_1383	233.155	296.1	3-Phenylpropyl hexanoate	HMDB0036390	M-H	0	2	HMDB
c18_1383	233.155	296.1	(1alpha4beta5beta)-4-Hydroxy-7(11)10(14)-guaiadien-8-one	HMDB0036449	M-H	0	2	HMDB
c18_1383	233.155	296.1	79-Illudadiene-314-diol	HMDB0038795	M-H	0	2	HMDB
c18_1383	233.155	296.1	Curcumenone	HMDB0033253	M-H	0	2	HMDB
c18_1383	233.155	296.1	Germacrone 45-epoxide	HMDB0035889	M-H	0	2	HMDB
c18_1383	233.155	296.1	Isocurcumenol	HMDB0036647	M-H	0	2	HMDB
c18_1383	233.155	296.1	4-Methylphenyl octanoate	HMDB0037710	M-H	0	2	HMDB
c18_1383	233.155	296.1	(Z)-alpha-Bergamotenoic acid	HMDB0036392	M-H	0	2	HMDB
c18_1383	233.155	296.1	110-Epoxygermacrone	HMDB0035408	M-H	0	2	HMDB
c18_1383	233.155	296.1	Petasalbin	HMDB0035639	M-H	0	2	HMDB
c18_1383	233.155	296.1	7-(13-Cyclohexadienyl)-5-hydroxy-26-dimethyl-2-hepten-4-one	HMDB0037739	M-H	0	2	HMDB
c18_1383	233.155	296.1	27(14)-Illudadiene-1015-diol	HMDB0038796	M-H	0	2	HMDB
c18_1383	233.155	296.1	7-Hydroxycostal	HMDB0035202	M-H	0	2	HMDB
c18_1383	233.155	296.1	9-Pentadecene-1214-diyne-111-diol	HMDB0034562	M-H	0	2	HMDB
c18_1383	233.155	296.1	Dihydroisoalantolactone	HMDB0035935	M-H	0	2	HMDB
c18_1383	233.155	296.1	Curcumenol	HMDB0033960	M-H	0	2	HMDB
c18_1383	233.155	296.1	beta-Costic acid	HMDB0035794	M-H	0	2	HMDB
c18_1383	233.155	296.1	Saussurea lactone	HMDB0034742	M-H	0	2	HMDB
c18_1383	233.155	296.1	Bakkenolide A	C09350	M-H	0.09	2	KEGG
c18_1383	233.155	296.1	Sugeonol	C17504	M-H	0.09	2	KEGG
c18_1383	233.155	296.1	Drimenin	C09399	M-H	0.09	2	KEGG
c18_1383	233.155	296.1	Hydroxyisopatchoulenone	C09686	M-H	0.09	2	KEGG
c18_1383	233.155	296.1	Confertifolin	C09376	M-H	0.09	2	KEGG
c18_1383	233.155	296.1	13-Hydroxygermacrone	C17491	M-H	0.09	2	KEGG
c18_1383	233.155	296.1	(4S5S)-()-Germacrone 45-epoxide	C17489	M-H	0.09	2	KEGG
c18_1383	233.155	296.1	Artemisinate;Artemisinic acid	C20309	M-H	0.09	2	KEGG
c18_1383	233.155	296.1	Polygodial	C09712	M-H	0.09	2	KEGG
c18_1383	233.155	296.1	Chrysantherol	C17609	M-H	0.09	2	KEGG
c18_1383	233.155	296.1	Curcumenol	C16942	M-H	0.09	2	KEGG
c18_1383	233.155	296.1	Eremophilenolide	C09409	M-H	0.09	2	KEGG
c18_1383	233.155	296.1	Helminthosporal	C09677	M-H	0.09	2	KEGG
c18_1383	233.155	296.1	Curcumenone	C17492	M-H	0.09	2	KEGG
c18_1383	233.155	296.1	Germacrene A acid;Germacra-1(10)411(13)-trien-12-oate	C19678	M-H	0.09	2	KEGG
c18_1383	233.155	296.1	Sclerosporin	C09721	M-H	0.09	2	KEGG
c18_1383	233.155	296.1	Dehydrocurdione	C16949	M-H	0.09	2	KEGG
c18_1383	233.155	296.1	1-Deoxypentalenate	C20404	M-H	0.09	2	KEGG
c18_1383	233.155	296.1	Valerenic acid	C09743	M-H	0.09	2	KEGG
c18_1383	233.155	296.1	Tetradymol	C09739	M-H	0.09	2	KEGG
c18_1383	233.155	296.1	1-deoxypentalenic acid	LMPR0103890004	M-H	0	2	LM
c18_1383	233.155	296.1	8S-hydroxy-14R99-tetramethyl-345678-hexahydro-3a(R)7-methanoazulen-2-one	LMPR0103450003	M-H	0	2	LM
c18_1383	233.155	296.1	deca-46-diyn-1-yl 3-methylbutanoate	LMFA07010766	M-H	0	2	LM
c18_1383	233.155	296.1	-	LMPR0103260001	M-H	0	2	LM
c18_1383	233.155	296.1	-	LMPR0103610002	M-H	0	2	LM
c18_1383	233.155	296.1	-	LMPR0103490002	M-H	0	2	LM
c18_1383	233.155	296.1	-	LMPR0103400001	M-H	0	2	LM
c18_1383	233.155	296.1	-	LMPR0103460001	M-H	0	2	LM
c18_1383	233.155	296.1	-	LMPR0103320001	M-H	0	2	LM
c18_1383	233.155	296.1	-	LMPR0103610001	M-H	0	2	LM
c18_1383	233.155	296.1	-	LMPR0103160001	M-H	0	2	LM
c18_1383	233.155	296.1	2-(1R4R4aS8aR)-47-dimethyl-12344a568a-octahydronaphthalen-1-ylprop-2-enoic acid	LMPR0103190015	M-H	0	2	LM
c18_1383	233.155	296.1	-	LMPR0103390001	M-H	0	2	LM
c18_1383	233.155	296.1	Scirpene	T3D3713	M-H	0	2	T3DB
c18_1401	235.134	99.1	Heptyl 4-hydroxybenzoate	HMDB0034462	M-H	0.3	2	HMDB
c18_1401	235.134	99.1	Eremopetasidione	HMDB0040778	M-H	0.3	2	HMDB
c18_1401	235.134	99.1	Heptyl p-hydroxybenzoate;Heptylparaben	C14718	M-H	0.09	2	KEGG
c18_1401	235.134	99.1	4-Heptyloxybenzoic acid	C14274	M-H	0.09	2	KEGG
c18_1401	235.134	99.1	1213-Dimethyl-514-dioxabicyclo921-tetradeca-1(13)11-dien-4-one	LMFA07040039	M-H	0.3	2	LM
c18_1441	239.087	37.6	Benzyl cinnamate	HMDB0040286	M-H_[+2]		3	HMDB
c18_1441	239.087	37.6	4-Methoxychalcone	HMDB0032585	M-H_[+2]		3	HMDB
c18_1441	239.087	37.6	Cinnamyl benzoate	HMDB0029700	M-H_[+2]		3	HMDB
c18_1441	239.087	37.6	4H-Cyclopentadefchrysene	C19380	M-H	0.08	3	KEGG
c18_1441	239.087	37.6	11H-Benzbcaceanthrylene	C19335	M-H	0.08	3	KEGG
c18_1441	239.087	37.6	4-Methoxychalcone	LMPK12120188	M-H_[+2]		3	LM
c18_1463	240.994	25.6	5-(methylthio)-23-Dioxopentyl phosphate	HMDB0059620	M-H	1.33	2	HMDB
c18_1463	240.994	25.6	23-Diketo-5-methylthio-1-phosphopentane	HMDB0060266	M-H	1.33	2	HMDB
c18_1463	240.994	25.6	2-Hydroxy-3-keto-5-methylthiopentenyl-1-phosphate;2-Hydroxy-5-(methylthio)-3-oxopent-1-enyl phosphate	C15651	M-H	1.33	2	KEGG
c18_1463	240.994	25.6	23-Diketo-5-methylthiopentyl-1-phosphate;5-(Methylthio)-23-dioxopentyl phosphate	C15650	M-H	1.33	2	KEGG
c18_1499	244.094	47.4	Asparaginyl-Hydroxyproline	HMDB0028732	M-H	0.37	2	HMDB
c18_1499	244.094	47.4	Hydroxyprolyl-Asparagine	HMDB0028858	M-H	0.37	2	HMDB
c18_1507	244.977	198.9	5-Sulfo-13-benzenedicarboxylic acid	HMDB0032822	M-H	3.88	2	HMDB
c18_1509	244.998	290.7	Dimethylallylpyrophosphate	HMDB0001120	M-H	4.29	2	HMDB
c18_1509	244.998	290.7	Isopentenyl pyrophosphate	HMDB0001347	M-H	4.29	2	HMDB
c18_1509	244.998	290.7	Isopentenyl diphosphate;delta3-Isopentenyl diphosphate;delta3-Methyl-3-butenyl diphosphate	C00129	M-H	4.16	2	KEGG
c18_1509	244.998	290.7	Dimethylallyl diphosphate;2-Isopentenyl diphosphate;delta2-Isopentenyl diphosphate;Dimethylallyl pyrophosphate;DMAPP;Monoprenyl diphosphate;Prenyl diphosphate	C00235	M-H	4.16	2	KEGG
c18_1509	244.998	290.7	3-methylbut-3-enyl pyrophosphate	LMPR01010008	M-H	4.29	2	LM
c18_1509	244.998	290.7	3-methylbut-2-enyl pyrophosphate	LMPR01010001	M-H	4.29	2	LM
c18_1517	245.997	153.4	N-Phosphotaurocyamine;Taurocyamine phosphate;N(omega)-Phosphotaurocyamine	C03149	M-H	4.8	2	KEGG
c18_1532	246.994	164.4	24-DB;4-(24-Dichlorophenoxy)butyric acid	C14404	M-H	3.16	2	KEGG
c18_1532	246.994	164.4	24-Dichlorophenoxybutyric acid	T3D0802	M-H	3.16	2	T3DB
c18_1550	248.939	92.1	Bis(methylsulfonylmethyl) disulfide	HMDB0041188	M-H	1.93	2	HMDB
c18_1616	255.087	40.4	Phenyl beta-D-glucopyranoside;Phenylglucoside	C11611	M-H	1.25	2	KEGG
c18_1616	255.087	40.4	Aryl beta-D-glucoside	C03097	M-H	1.25	2	KEGG
c18_1616	255.087	40.4	Phenylgalactoside	C02578	M-H	1.25	2	KEGG
c18_1619	255.197	137.7	Ipomeatetrahydrofuran	HMDB0040904	M-H	0.12	2	HMDB
c18_1619	255.197	137.7	3-oxo-pentadecanoic acid	LMFA01060103	M-H	0.12	2	LM
c18_1619	255.197	137.7	14-oxo-pentadecanoic acid	LMFA01060049	M-H	0.12	2	LM
c18_1619	255.197	137.7	11-oxo-pentadecanoic acid	LMFA01060048	M-H	0.12	2	LM
c18_1619	255.197	137.7	4-oxo-pentadecanoic acid	LMFA01060047	M-H	0.12	2	LM
c18_1619	255.197	137.7	2-oxo-pentadecanoic acid	LMFA01060102	M-H	0.12	2	LM
c18_1645	257.176	172.3	1-Hydroxypropan-2-yl 2-isopropyl-5-methylcyclohexyl carbonate	HMDB0059947	M-H	0.89	2	HMDB
c18_1645	257.176	172.3	Diisobutyl adipate	HMDB0041618	M-H	0.89	2	HMDB
c18_1645	257.176	172.3	Tetradecanedioic acid	HMDB0000872	M-H	0.89	2	HMDB
c18_1645	257.176	172.3	2-Hydroxypropyl 2-isopropyl-5-methylcyclohexyl carbonate	HMDB0059946	M-H	0.89	2	HMDB
c18_1645	257.176	172.3	Diethyl decanedioate	HMDB0040429	M-H	0.89	2	HMDB
c18_1645	257.176	172.3	Dibutyl adipate;Di-n-butyl adipate	C14253	M-H	0.86	2	KEGG
c18_1645	257.176	172.3	Diisobutyl adipate	C14260	M-H	0.86	2	KEGG
c18_1645	257.176	172.3	Tetradecanedioic acid	LMFA01170018	M-H	0.89	2	LM
c18_1645	257.176	172.3	2-methyl-tridecanedioic acid	LMFA01170015	M-H	0.89	2	LM
c18_1645	257.176	172.3	3-methyl-tridecanedioic acid	LMFA01170016	M-H	0.89	2	LM
c18_1645	257.176	172.3	16-bis(2-methylpropyl) hexanedioate	LMFA07010834	M-H	0.89	2	LM
c18_1645	257.176	172.3	dibutyl hexanedioate	LMFA07010827	M-H	0.89	2	LM
c18_1645	257.176	172.3	4-methyl-tridecanedioic acid	LMFA01170017	M-H	0.89	2	LM
c18_1664	259.191	192.7	311-dihydroxy-tetradecanoic acid	LMFA01050081	M-H	1.12	2	LM
c18_1694	263.039	43.7	(1R2R)-3-(12-Dihydro-2-hydroxy-1-naphthalenyl)thio-2-oxopropanoic acid	C14799	M-H	1.06	2	KEGG
c18_1717	265.031	46.4	44-Methylene-bis-(2-chloroaniline);Methylenebis(chloroaniline);MOCA	C10999	M-H	0.68	2	KEGG
c18_1717	265.031	46.4	44-Methylenebis(2-chloroaniline)	T3D0152	M-H	0.83	2	T3DB
c18_1723	266.017	35.2	Tiadinil	C18550	M-H	4.44	2	KEGG
c18_1739	267.114	172.2	N-Butyl-beta-carboline-3-carboxylate	C13805	M-H	1.2	2	KEGG
c18_1739	267.114	172.2	NN-Diacetylbenzidine;44-Diacetylbenzidine	C19217	M-H	1.2	2	KEGG
c18_1739	267.114	172.2	Lysergic acid	C07541	M-H	1.2	2	KEGG
c18_1770	270.9	74.7	Mercuric chloride;Mercury(II) chloride	C13377	M-H	3.77	2	KEGG
c18_1790	272.922	129.9	S-(4-Bromophenyl)-mercaptopyruvate	C04264	M-H	3.74	2	KEGG
c18_1796	273.092	45.1	Bakers yeast extract	HMDB0032173	M-H	0.73	2	HMDB
c18_1811	275.201	202.9	19-Noretiocholanolone	HMDB0005886	M-H	1.64	3	HMDB
c18_1811	275.201	202.9	Stearidonic acid	HMDB0006547	M-H	1.64	3	HMDB
c18_1811	275.201	202.9	Phenethyl decanoate	HMDB0032464	M-H	1.64	3	HMDB
c18_1811	275.201	202.9	481215-Octadecatetraenoic acid	HMDB0032672	M-H	1.64	3	HMDB
c18_1811	275.201	202.9	19-Norandrosterone	HMDB0002697	M-H	1.64	3	HMDB
c18_1811	275.201	202.9	(EE)-1113-Octadecadien-9-ynoic acid	HMDB0034382	M-H	1.64	3	HMDB
c18_1811	275.201	202.9	19-Nor-5-androstenediol	HMDB0004590	M-H	1.64	3	HMDB
c18_1811	275.201	202.9	Stearidonic acid;691215-Octadecatetraenoic acid;(6Z9Z12Z15Z)-Octadecatetraenoic acid	C16300	M-H	1.53	3	KEGG
c18_1811	275.201	202.9	Kinoprene	C19042	M-H	1.53	3	KEGG
c18_1811	275.201	202.9	1214-octadecadiynoic acid	LMFA01030547	M-H	1.64	3	LM
c18_1811	275.201	202.9	69-octadecadiynoic acid	LMFA01030528	M-H	1.64	3	LM
c18_1811	275.201	202.9	27-octadecadiynoic acid	LMFA01030514	M-H	1.64	3	LM
c18_1811	275.201	202.9	1215-octadecadiynoic acid	LMFA01030548	M-H	1.64	3	LM
c18_1811	275.201	202.9	36-octadecadiynoic acid	LMFA01030515	M-H	1.64	3	LM
c18_1811	275.201	202.9	510-octadecadiynoic acid	LMFA01030525	M-H	1.64	3	LM
c18_1811	275.201	202.9	3E9Z12Z15Z-octadecatetraenoic acid	LMFA01030167	M-H	1.64	3	LM
c18_1811	275.201	202.9	9E11E13E15E-octadecatetraenoic acid	LMFA01030171	M-H	1.64	3	LM
c18_1811	275.201	202.9	512-octadecadiynoic acid	LMFA01030526	M-H	1.64	3	LM
c18_1811	275.201	202.9	712-octadecadiynoic acid	LMFA01030535	M-H	1.64	3	LM
c18_1811	275.201	202.9	9121517-octadecatetraenoic acid	LMFA01030172	M-H	1.64	3	LM
c18_1811	275.201	202.9	711-octadecadiynoic acid	LMFA01030534	M-H	1.64	3	LM
c18_1811	275.201	202.9	9Z11E13E15Z-octadecatetraenoic acid	LMFA01030764	M-H	1.64	3	LM
c18_1811	275.201	202.9	68-octadecadiynoic acid	LMFA01030527	M-H	1.64	3	LM
c18_1811	275.201	202.9	691215-octadecatetraenoic acid	LMFA01030169	M-H	1.64	3	LM
c18_1811	275.201	202.9	1115-octadecadiynoic acid	LMFA01030546	M-H	1.64	3	LM
c18_1811	275.201	202.9	810-octadecadiynoic acid	LMFA01030536	M-H	1.64	3	LM
c18_1811	275.201	202.9	46-octadecadiynoic acid	LMFA01030518	M-H	1.64	3	LM
c18_1811	275.201	202.9	1114-octadecadiynoic acid	LMFA01030545	M-H	1.64	3	LM
c18_1811	275.201	202.9	3alpha-hydroxy-5alpha-estran-17-one	LMST02010042	M-H	1.64	3	LM
c18_1811	275.201	202.9	49-octadecadiynoic acid	LMFA01030521	M-H	1.64	3	LM
c18_1811	275.201	202.9	9Z11Z13E15E-octadecatetraenoic acid	LMFA01030358	M-H	1.64	3	LM
c18_1811	275.201	202.9	1216-octadecadiynoic acid	LMFA01030549	M-H	1.64	3	LM
c18_1811	275.201	202.9	911-octadecadiynoic acid	LMFA01030539	M-H	1.64	3	LM
c18_1811	275.201	202.9	6Z9Z12Z15Z-octadecatetraenoic acid	LMFA01030357	M-H	1.64	3	LM
c18_1811	275.201	202.9	47-octadecadiynoic acid	LMFA01030519	M-H	1.64	3	LM
c18_1811	275.201	202.9	913-octadecadiynoic acid	LMFA01030541	M-H	1.64	3	LM
c18_1811	275.201	202.9	58-octadecadiynoic acid	LMFA01030523	M-H	1.64	3	LM
c18_1811	275.201	202.9	59-octadecadiynoic acid	LMFA01030524	M-H	1.64	3	LM
c18_1811	275.201	202.9	38-octadecadiynoic acid	LMFA01030517	M-H	1.64	3	LM
c18_1811	275.201	202.9	581114-octadecatetraenoic acid	LMFA01030354	M-H	1.64	3	LM
c18_1811	275.201	202.9	1012-octadecadiynoic acid	LMFA01030542	M-H	1.64	3	LM
c18_1811	275.201	202.9	610-octadecadiynoic acid	LMFA01030529	M-H	1.64	3	LM
c18_1811	275.201	202.9	611-octadecadiynoic acid	LMFA01030530	M-H	1.64	3	LM
c18_1811	275.201	202.9	57-octadecadiynoic acid	LMFA01030522	M-H	1.64	3	LM
c18_1811	275.201	202.9	26-octadecadiynoic acid	LMFA01030513	M-H	1.64	3	LM
c18_1811	275.201	202.9	591215-octadecatetraenoic acid	LMFA01030355	M-H	1.64	3	LM
c18_1811	275.201	202.9	48-octadecadiynoic acid	LMFA01030520	M-H	1.64	3	LM
c18_1811	275.201	202.9	9Z12Z-Octadecadien-6-ynoic acid	LMFA01030734	M-H	1.64	3	LM
c18_1811	275.201	202.9	19-Nor-5-androstenediol	LMST02010050	M-H	1.64	3	LM
c18_1811	275.201	202.9	812-octadecadiynoic acid	LMFA01030538	M-H	1.64	3	LM
c18_1811	275.201	202.9	912-octadecadiynoic acid	LMFA01030540	M-H	1.64	3	LM
c18_1811	275.201	202.9	37-octadecadiynoic acid	LMFA01030516	M-H	1.64	3	LM
c18_1811	275.201	202.9	710-octadecadiynoic acid	LMFA01030533	M-H	1.64	3	LM
c18_1811	275.201	202.9	1013-octadecadiynoic acid	LMFA01030543	M-H	1.64	3	LM
c18_1811	275.201	202.9	1316-octadecadiynoic acid	LMFA01030550	M-H	1.64	3	LM
c18_1811	275.201	202.9	1014-octadecadiynoic acid	LMFA01030544	M-H	1.64	3	LM
c18_1811	275.201	202.9	612-octadecadiynoic acid	LMFA01030531	M-H	1.64	3	LM
c18_1811	275.201	202.9	2E4E6E11Z-octadecatetraenoic acid	LMFA01030813	M-H	1.64	3	LM
c18_1811	275.201	202.9	25-octadecadiynoic acid	LMFA01030512	M-H	1.64	3	LM
c18_1811	275.201	202.9	5Z8Z11Z14Z-octadecatetraenoic acid	LMFA01030356	M-H	1.64	3	LM
c18_1811	275.201	202.9	9Z14Z-Octadecadien-12-ynoic acid	LMFA01030735	M-H	1.64	3	LM
c18_1811	275.201	202.9	811-octadecadiynoic acid	LMFA01030537	M-H	1.64	3	LM
c18_1811	275.201	202.9	1317-octadecadiynoic acid	LMFA01030551	M-H	1.64	3	LM
c18_1811	275.201	202.9	6-3-ladderane-hexanoic acid	LMFA01140005	M-H	1.64	3	LM
c18_1811	275.201	202.9	1417-octadecadiynoic acid	LMFA01030552	M-H	1.64	3	LM
c18_1811	275.201	202.9	79-octadecadiynoic acid	LMFA01030532	M-H	1.64	3	LM
c18_1811	275.201	202.9	11E13E-octadecadien-9-ynoic acid	LMFA01030511	M-H	1.64	3	LM
c18_182	105.019	292.2	Glyceric acid	HMDB0000139	M-H	0.29	2	HMDB
c18_182	105.019	292.2	D-23-Dihydroxypropanoic acid	HMDB0031818	M-H	0.29	2	HMDB
c18_182	105.019	292.2	L-Glyceric acid	HMDB0006372	M-H	0.29	2	HMDB
c18_182	105.019	292.2	D-Glycerate;Glycerate;(R)-Glycerate;Glyceric acid	C00258	M-H	0.19	2	KEGG
c18_1825	277.18	104.9	1-(4-Hydroxy-3-methoxyphenyl)-3-decanone	HMDB0030801	M-H	1.52	2	HMDB
c18_1825	277.18	104.9	Panaxytriol	HMDB0031928	M-H	1.52	2	HMDB
c18_1825	277.18	104.9	Panaxacol	HMDB0039251	M-H	1.52	2	HMDB
c18_1825	277.18	104.9	8-Acetoxy-4-acoren-3-one	HMDB0030974	M-H	1.52	2	HMDB
c18_1825	277.18	104.9	Panaxytriol	C16792	M-H	1.52	2	KEGG
c18_1825	277.18	104.9	6-Paradol;3-Decanone 1-(4-hydroxy-3-methoxyphenyl)-	C10482	M-H	1.52	2	KEGG
c18_1825	277.18	104.9	1-heptadecen-46-diyn-3910-triol	LMFA05000027	M-H	1.52	2	LM
c18_1825	277.18	104.9	7-hydroxy-10E16-heptadecadien-8-ynoic acid	LMFA01050258	M-H	1.52	2	LM
c18_1825	277.18	104.9	12-oxo-5E8E10Z-heptadecatrienoic acid	LMFA01060111	M-H	1.52	2	LM
c18_1834	278.306	220.8	Alpha-Linolenic acid	HMDB0001388	M-H_[-1]		3	HMDB
c18_1834	278.306	220.8	Punicic acid	HMDB0030963	M-H_[-1]		3	HMDB
c18_1834	278.306	220.8	Gamma-Linolenic acid	HMDB0003073	M-H_[-1]		3	HMDB
c18_1834	278.306	220.8	Calendic acid	HMDB0030962	M-H_[-1]		3	HMDB
c18_1834	278.306	220.8	Linolenelaidic acid	HMDB0030964	M-H_[-1]		3	HMDB
c18_1834	278.306	220.8	(9Z11E13E)-Octadecatrienoic acid;(9Z11E13E)-91113-Octadecatrienoic acid;alpha-Eleostearic acid	C08315	M-H_[-1]		3	KEGG
c18_1834	278.306	220.8	(9Z12Z15Z)-Octadecatrienoic acid;alpha-Linolenic acid;91215-Octadecatrienoic acid;Linolenate;alpha-Linolenate	C06427	M-H_[-1]		3	KEGG
c18_1834	278.306	220.8	(6Z9Z12Z)-Octadecatrienoic acid;6912-Octadecatrienoic acid;gamma-Linolenic acid;Gamolenic acid	C06426	M-H_[-1]		3	KEGG
c18_1834	278.306	220.8	5beta-Estrane-3alpha17beta-diol;19-Nor-5beta-androstane-3alpha17beta-diol	C15201	M-H_[-1]		3	KEGG
c18_1834	278.306	220.8	Punicic acid;cis-9trans-11cis-13-Octadecatrienoic acid;Trichosanic acid	C08364	M-H_[-1]		3	KEGG
c18_1834	278.306	220.8	Crepenynate;(9Z)-Octadec-9-en-12-ynoate;(Z)-9-Octadecen-12-ynoic acid;Crepenynic acid	C07289	M-H_[-1]		3	KEGG
c18_1834	278.306	220.8	11E-octadecen-9-ynoic acid	LMFA01030560	M-H_[-1]		3	LM
c18_1834	278.306	220.8	2E9Z12Z-octadecatrienoic acid	LMFA01030339	M-H_[-1]		3	LM
c18_1834	278.306	220.8	9Z12Z15E-octadecatrienoic acid	LMFA01030353	M-H_[-1]		3	LM
c18_1834	278.306	220.8	10E12E14E-octadecatrienoic acid	LMFA01030155	M-H_[-1]		3	LM
c18_1834	278.306	220.8	6Z9Z12Z-octadecatrienoic acid	LMFA01030141	M-H_[-1]		3	LM
c18_1834	278.306	220.8	9E12Z15E-octadecatrienoic acid	LMFA01030349	M-H_[-1]		3	LM
c18_1834	278.306	220.8	5811-octadecatrienoic acid	LMFA01030341	M-H_[-1]		3	LM
c18_1834	278.306	220.8	9Z11E14Z-octadecatrienoic acid	LMFA01030773	M-H_[-1]		3	LM
c18_1834	278.306	220.8	9Z12Z15Z-octadecatrienoic acid	LMFA01030152	M-H_[-1]		3	LM
c18_1834	278.306	220.8	5Z9Z12Z-octadecatrienoic acid	LMFA01030344	M-H_[-1]		3	LM
c18_1834	278.306	220.8	13Z-Hexadecen-11-ynyl acetate	LMFA07010364	M-H_[-1]		3	LM
c18_1834	278.306	220.8	9Z11E15Z-octadecatrienoic acid	LMFA01030778	M-H_[-1]		3	LM
c18_1834	278.306	220.8	9E11E13Z-octadecatrienoic acid	LMFA01030883	M-H_[-1]		3	LM
c18_1834	278.306	220.8	9E12E15Z-octadecatrienoic acid	LMFA01030348	M-H_[-1]		3	LM
c18_1834	278.306	220.8	9E11Z13E-octadecatrienoic acid	LMFA01030923	M-H_[-1]		3	LM
c18_1834	278.306	220.8	9E12Z15Z-octadecatrienoic acid	LMFA01030350	M-H_[-1]		3	LM
c18_1834	278.306	220.8	91214-octadecatrienoic acid	LMFA01030151	M-H_[-1]		3	LM
c18_1834	278.306	220.8	10E12E14E-Hexadecatrienyl acetate	LMFA07010350	M-H_[-1]		3	LM
c18_1834	278.306	220.8	estrane-3alpha17alpha-diol	LMST02010019	M-H_[-1]		3	LM
c18_1834	278.306	220.8	5S616E-octadecatrienoic acid	LMFA01030776	M-H_[-1]		3	LM
c18_1834	278.306	220.8	9Z12E15Z-octadecatrienoic acid	LMFA01030352	M-H_[-1]		3	LM
c18_1834	278.306	220.8	9Z11E13E-octadecatrienoic acid	LMFA01030147	M-H_[-1]		3	LM
c18_1834	278.306	220.8	11Z-octadecen-9-ynoic acid	LMFA01030561	M-H_[-1]		3	LM
c18_1834	278.306	220.8	9Z11E13Z-octadecatrienoic acid	LMFA01030146	M-H_[-1]		3	LM
c18_1834	278.306	220.8	4E6E11Z-Hexadecatrienyl acetate	LMFA07010354	M-H_[-1]		3	LM
c18_1834	278.306	220.8	5R616E-octadecatrienoic acid	LMFA01030775	M-H_[-1]		3	LM
c18_1834	278.306	220.8	61014-octadecatrienoic acid	LMFA01030142	M-H_[-1]		3	LM
c18_1834	278.306	220.8	9E-Octadecen-12-ynoic acid	LMFA01030741	M-H_[-1]		3	LM
c18_1834	278.306	220.8	8E10E12E-octadecatrienoic acid	LMFA01030145	M-H_[-1]		3	LM
c18_1834	278.306	220.8	7E9Z12Z-octadecatrienoic acid	LMFA01030345	M-H_[-1]		3	LM
c18_1834	278.306	220.8	10E12E14Z-Hexadecatrienyl acetate	LMFA07010352	M-H_[-1]		3	LM
c18_1834	278.306	220.8	9E11Z13Z-octadecatrienoic acid	LMFA01030347	M-H_[-1]		3	LM
c18_1834	278.306	220.8	16-methyl-6Z9Z12Z-heptadecatrienoic acid	LMFA01020209	M-H_[-1]		3	LM
c18_1834	278.306	220.8	3E9Z12Z-octadecatrienoic acid	LMFA01030140	M-H_[-1]		3	LM
c18_1834	278.306	220.8	4E6Z10Z-Hexadecatrienyl acetate	LMFA07010360	M-H_[-1]		3	LM
c18_1834	278.306	220.8	8E10E12Z-octadecatrienoic acid	LMFA01030144	M-H_[-1]		3	LM
c18_1834	278.306	220.8	5E9Z12Z-octadecatrienoic acid	LMFA01030815	M-H_[-1]		3	LM
c18_1834	278.306	220.8	9Z-Octadecen-12-ynoic acid	LMFA01030742	M-H_[-1]		3	LM
c18_1834	278.306	220.8	9Z12E15E-octadecatrienoic acid	LMFA01030351	M-H_[-1]		3	LM
c18_1834	278.306	220.8	11E13E15Z-octadecatrienoic acid	LMFA01030777	M-H_[-1]		3	LM
c18_1834	278.306	220.8	101215-octadecatrienoic acid	LMFA01030156	M-H_[-1]		3	LM
c18_1834	278.306	220.8	13R-(2-cyclopenten-1-yl)-6Z-tridecenoic acid	LMFA01140020	M-H_[-1]		3	LM
c18_1834	278.306	220.8	5912-octadecatrienoic acid	LMFA01030342	M-H_[-1]		3	LM
c18_1834	278.306	220.8	9E11E13E-octadecatrienoic acid	LMFA01030148	M-H_[-1]		3	LM
c18_1834	278.306	220.8	101214-octadecatrienoic acid	LMFA01030154	M-H_[-1]		3	LM
c18_1834	278.306	220.8	5Z9Z12E-octadecatrienoic acid	LMFA01030343	M-H_[-1]		3	LM
c18_1834	278.306	220.8	7Z9Z12Z-octadecatrienoic acid	LMFA01030346	M-H_[-1]		3	LM
c18_1834	278.306	220.8	11Z13E15-Hexadecatrienyl acetate	LMFA07010370	M-H_[-1]		3	LM
c18_1834	278.306	220.8	(EE)-3711-Trimethyl-2610-dodecatrienyl propionate	LMFA07010541	M-H_[-1]		3	LM
c18_1834	278.306	220.8	8Z10E12Z-octadecatrienoic acid	LMFA01030143	M-H_[-1]		3	LM
c18_1834	278.306	220.8	4E6E10Z-Hexadecatrienyl acetate	LMFA07010353	M-H_[-1]		3	LM
c18_1834	278.306	220.8	9E12E15E-octadecatrienoic acid	LMFA01030153	M-H_[-1]		3	LM
c18_1834	278.306	220.8	17-octadecen-9-ynoic acid	LMFA01030562	M-H_[-1]		3	LM
c18_1885	281.973	192.9	Nitrofen	HMDB0041951	M-H	1.35	2	HMDB
c18_1885	281.973	192.9	Nitrofen	C11065	M-H	1.35	2	KEGG
c18_1920	284.223	143.1	Myristoylglycine	HMDB0013250	M-H	1.48	2	HMDB
c18_1951	287.186	99.4	6-Hydroxypentadecanedioic acid	HMDB0031885	M-H	1.74	2	HMDB
c18_20	88.0121	33.4	Pyruvic acid	HMDB0000243	M-H_[-1]		3	HMDB
c18_20	88.0121	33.4	Ethylene carbonate;13-Dioxolan-2-one	C20363	M-H_[-1]		3	KEGG
c18_20	88.0121	33.4	Pyruvate;Pyruvic acid;2-Oxopropanoate;2-Oxopropanoic acid;Pyroracemic acid	C00022	M-H_[-1]		3	KEGG
c18_20	88.0121	33.4	3-Oxopropanoate;Malonate semialdehyde	C00222	M-H_[-1]		3	KEGG
c18_20	88.0121	33.4	3-Hydroxypropenoate	C12069	M-H_[-1]		3	KEGG
c18_20	88.0121	33.4	2-oxo-propionic acid	LMFA01060077	M-H_[-1]		3	LM
c18_2012	293.212	171.3	(9Z12Z14E)-16-Hydroxy-91214-octadecatrienoic acid	HMDB0034586	M-H	0.75	3	HMDB
c18_2012	293.212	171.3	Sterebin D	HMDB0036832	M-H	0.75	3	HMDB
c18_2012	293.212	171.3	(2E4Z8E)-Colneleic acid	HMDB0030995	M-H	0.75	3	HMDB
c18_2012	293.212	171.3	1213-Epoxy-915-octadecadienoic acid	HMDB0031088	M-H	0.75	3	HMDB
c18_2012	293.212	171.3	10-Oxo-11-octadecen-13-olide	HMDB0029786	M-H	0.75	3	HMDB
c18_2012	293.212	171.3	13-OxoODE	HMDB0004668	M-H	0.75	3	HMDB
c18_2012	293.212	171.3	9-OxoODE	HMDB0004669	M-H	0.75	3	HMDB
c18_2012	293.212	171.3	(9S10E12Z15Z)-9-Hydroxy-101215-octadecatrienoic acid	HMDB0031934	M-H	0.75	3	HMDB
c18_2012	293.212	171.3	Squamostanal A	HMDB0029969	M-H	0.75	3	HMDB
c18_2012	293.212	171.3	2-Hydroxylinolenic acid	HMDB0031103	M-H	0.75	3	HMDB
c18_2012	293.212	171.3	A-12(13)-EpODE	HMDB0010200	M-H	0.75	3	HMDB
c18_2012	293.212	171.3	34-Dimethyl-5-pentyl-2-furanheptanoic acid	HMDB0039603	M-H	0.75	3	HMDB
c18_2012	293.212	171.3	9(10)-EpODE	HMDB0010220	M-H	0.75	3	HMDB
c18_2012	293.212	171.3	9-HOTE	HMDB0010224	M-H	0.75	3	HMDB
c18_2012	293.212	171.3	13-HOTE	HMDB0010203	M-H	0.75	3	HMDB
c18_2012	293.212	171.3	15(16)-EpODE	HMDB0010206	M-H	0.75	3	HMDB
c18_2012	293.212	171.3	17-Hydroxylinolenic acid	HMDB0011108	M-H	0.75	3	HMDB
c18_2012	293.212	171.3	1516-Epoxy-912-octadecadienoic acid	HMDB0030950	M-H	0.75	3	HMDB
c18_2012	293.212	171.3	8-(5-Hexyl-furan-2-yl)-octanoic acid;8-(5-Hexyl-furan-2-yl)-octanoate	C13798	M-H	0.75	3	KEGG
c18_2012	293.212	171.3	13-OxoODE;13-KODE;(9Z11E)-13-Oxooctadeca-911-dienoic acid	C14765	M-H	0.75	3	KEGG
c18_2012	293.212	171.3	2(R)-HOT;(2R)-(9Z12Z15Z)-2-Hydroxyoctadecatri-91215-enoic acid;2(R)-HOTrE	C16342	M-H	0.75	3	KEGG
c18_2012	293.212	171.3	(9Z)-(13S)-1213-Epoxyoctadeca-911-dienoic acid;(9Z)-(13S)-1213-Epoxyoctadeca-911-dienoate;13(S)-EOD	C04594	M-H	0.75	3	KEGG
c18_2012	293.212	171.3	9-OxoODE;9-KODE;(10E12Z)-9-Oxooctadeca-1012-dienoic acid	C14766	M-H	0.75	3	KEGG
c18_2012	293.212	171.3	Juvenile hormone I;Methyl (2E6E10R11S)-1011-epoxy-7-ethyl-311-dimethyl-26-tridecadienoate	C19613	M-H	0.75	3	KEGG
c18_2012	293.212	171.3	13(S)-HOT;(9Z11E15Z)-(13S)-Hydroxyoctadeca-91115-trienoate;(9Z11E15Z)-(13S)-13-Hydroxyoctadeca-91115-trienoic acid;(9Z11E13S15Z)-13-Hydroxyoctadeca-91115-trienoic acid;13(S)-HOTrE	C16316	M-H	0.75	3	KEGG
c18_2012	293.212	171.3	8-(1R2R)-3-Oxo-2-(Z)-pent-2-enylcyclopentyloctanoate;OPC-8:0	C04780	M-H	0.75	3	KEGG
c18_2012	293.212	171.3	17-Hydroxylinolenic acid;(9Z12Z15Z)-17-Hydroxyoctadecatri-91215-enoic acid	C16346	M-H	0.75	3	KEGG
c18_2012	293.212	171.3	Colneleate;(8E)-9-(1E3Z)-Nona-13-dien-1-yloxynon-8-enoate	C19827	M-H	0.75	3	KEGG
c18_2012	293.212	171.3	9(S)-HOT;(9S)-(10E12Z15Z)-9-Hydroxyoctadecatri-101215-enoic acid;9(S)-HOTrE	C16326	M-H	0.75	3	KEGG
c18_2012	293.212	171.3	13S-hydroxy-6Z9Z11E-octadecatrienoic acid	LMFA02000173	M-H	0.75	3	LM
c18_2012	293.212	171.3	9-hydroxy-10E-octadecen-12-ynoic acid	LMFA02000216	M-H	0.75	3	LM
c18_2012	293.212	171.3	9-1E3Z-dien-1-yloxy-non-8E-enoic acid	LMFA10000001	M-H	0.75	3	LM
c18_2012	293.212	171.3	17-hydroxy-6Z9Z12Z-octadecatrienoic acid	LMFA02000239	M-H	0.75	3	LM
c18_2012	293.212	171.3	8-hydroxy-11Z-octadecen-9-ynoic acid	LMFA02000215	M-H	0.75	3	LM
c18_2012	293.212	171.3	1213S-epoxy-9Z11-octadecadienoic acid	LMFA02000281	M-H	0.75	3	LM
c18_2012	293.212	171.3	9S10-epoxy-1012Z-octadecadienoic acid	LMFA02000015	M-H	0.75	3	LM
c18_2012	293.212	171.3	(1S2S)-4-oxo-5-pentyl-2-cyclopentene-1-octanoic acid	LMFA02010005	M-H	0.75	3	LM
c18_2012	293.212	171.3	8-(5-hexyl-furan-2-yl)-octanoic acid	LMFA01150001	M-H	0.75	3	LM
c18_2012	293.212	171.3	12(13)-epoxy-9Z15Z-octadecadienoic acid	LMFA02000040	M-H	0.75	3	LM
c18_2012	293.212	171.3	(1R2R)-3-oxo-2-(2Z-pentenyl)-cyclopentaneoctanoic acid	LMFA02010006	M-H	0.75	3	LM
c18_2012	293.212	171.3	12(13)-epoxy-6Z9Z-octadecadienoic acid	LMFA02000044	M-H	0.75	3	LM
c18_2012	293.212	171.3	(1S2S)-3-oxo-2-(2Z-pentenyl)-cyclopentaneoctanoic acid	LMFA02010007	M-H	0.75	3	LM
c18_2012	293.212	171.3	9S-hydroxy-10E12Z15Z-octadecatrienoic acid	LMFA02000024	M-H	0.75	3	LM
c18_2012	293.212	171.3	9(10)-epoxy-12Z15Z-octadecadienoic acid	LMFA02000039	M-H	0.75	3	LM
c18_2012	293.212	171.3	(9S13S)-2-oxo-5-pentyl-3-cyclopentene-1-octanoic acid	LMFA02010003	M-H	0.75	3	LM
c18_2012	293.212	171.3	2-hydroxy-9Z12Z15Z-octadecatrienoic acid	LMFA02000183	M-H	0.75	3	LM
c18_2012	293.212	171.3	(1R2R)-4-oxo-5-pentyl-2-cyclopentene-1-octanoic acid	LMFA02010004	M-H	0.75	3	LM
c18_2012	293.212	171.3	13S-hydroxy-9Z11E15Z-octadecatrienoic acid	LMFA02000051	M-H	0.75	3	LM
c18_2012	293.212	171.3	(9R13R)-2-oxo-5-pentyl-3-cyclopentene-1-octanoic acid	LMFA02010002	M-H	0.75	3	LM
c18_2012	293.212	171.3	2R-hydroxy-9Z12Z15Z-octadecatrienoic acid	LMFA02000033	M-H	0.75	3	LM
c18_2012	293.212	171.3	18-hydroxy-9Z11E13E-octadecatrienoic acid	LMFA02000156	M-H	0.75	3	LM
c18_2012	293.212	171.3	9-oxo-10E12Z-octadecadienoic acid	LMFA02000274	M-H	0.75	3	LM
c18_2012	293.212	171.3	13-oxo-911-octadecadienoic acid	LMFA02000252	M-H	0.75	3	LM
c18_2012	293.212	171.3	13-OH-9Z11E15Z-octadecatrienoic acid	LMFA02000029	M-H	0.75	3	LM
c18_2012	293.212	171.3	6(7)-epoxy-9Z12Z-octadecadienoic acid	LMFA02000042	M-H	0.75	3	LM
c18_2012	293.212	171.3	18-hydroxy-9E11E13E-octadecatrienoic acid	LMFA02000157	M-H	0.75	3	LM
c18_2012	293.212	171.3	9(10)-epoxy-6Z12Z-octadecadienoic acid	LMFA02000043	M-H	0.75	3	LM
c18_2012	293.212	171.3	13-keto-9Z11E-octadecadienoic acid	LMFA02000016	M-H	0.75	3	LM
c18_2012	293.212	171.3	12-oxo-9-octadecynoic acid	LMFA02000272	M-H	0.75	3	LM
c18_2012	293.212	171.3	15(16)-epoxy-9Z12Z-octadecadienoic acid	LMFA02000041	M-H	0.75	3	LM
c18_2012	293.212	171.3	9-oxo-1012-octadecadienoic acid	LMFA02000251	M-H	0.75	3	LM
c18_2019	294.215	167.1	1213-Epoxy-915-octadecadienoic acid	HMDB0031088	M-H_[-1]		3	HMDB
c18_2019	294.215	167.1	(2E4Z8E)-Colneleic acid	HMDB0030995	M-H_[-1]		3	HMDB
c18_2019	294.215	167.1	2-Hydroxylinolenic acid	HMDB0031103	M-H_[-1]		3	HMDB
c18_2019	294.215	167.1	9-OxoODE	HMDB0004669	M-H_[-1]		3	HMDB
c18_2019	294.215	167.1	15(16)-EpODE	HMDB0010206	M-H_[-1]		3	HMDB
c18_2019	294.215	167.1	17-Hydroxylinolenic acid	HMDB0011108	M-H_[-1]		3	HMDB
c18_2019	294.215	167.1	13-HOTE	HMDB0010203	M-H_[-1]		3	HMDB
c18_2019	294.215	167.1	(9Z12Z14E)-16-Hydroxy-91214-octadecatrienoic acid	HMDB0034586	M-H_[-1]		3	HMDB
c18_2019	294.215	167.1	9-HOTE	HMDB0010224	M-H_[-1]		3	HMDB
c18_2019	294.215	167.1	10-Oxo-11-octadecen-13-olide	HMDB0029786	M-H_[-1]		3	HMDB
c18_2019	294.215	167.1	Squamostanal A	HMDB0029969	M-H_[-1]		3	HMDB
c18_2019	294.215	167.1	(9S10E12Z15Z)-9-Hydroxy-101215-octadecatrienoic acid	HMDB0031934	M-H_[-1]		3	HMDB
c18_2019	294.215	167.1	Sterebin D	HMDB0036832	M-H_[-1]		3	HMDB
c18_2019	294.215	167.1	A-12(13)-EpODE	HMDB0010200	M-H_[-1]		3	HMDB
c18_2019	294.215	167.1	13-OxoODE	HMDB0004668	M-H_[-1]		3	HMDB
c18_2019	294.215	167.1	1516-Epoxy-912-octadecadienoic acid	HMDB0030950	M-H_[-1]		3	HMDB
c18_2019	294.215	167.1	9(10)-EpODE	HMDB0010220	M-H_[-1]		3	HMDB
c18_2019	294.215	167.1	34-Dimethyl-5-pentyl-2-furanheptanoic acid	HMDB0039603	M-H_[-1]		3	HMDB
c18_2019	294.215	167.1	8-(5-Hexyl-furan-2-yl)-octanoic acid;8-(5-Hexyl-furan-2-yl)-octanoate	C13798	M-H_[-1]		3	KEGG
c18_2019	294.215	167.1	Colneleate;(8E)-9-(1E3Z)-Nona-13-dien-1-yloxynon-8-enoate	C19827	M-H_[-1]		3	KEGG
c18_2019	294.215	167.1	9-OxoODE;9-KODE;(10E12Z)-9-Oxooctadeca-1012-dienoic acid	C14766	M-H_[-1]		3	KEGG
c18_2019	294.215	167.1	9(S)-HOT;(9S)-(10E12Z15Z)-9-Hydroxyoctadecatri-101215-enoic acid;9(S)-HOTrE	C16326	M-H_[-1]		3	KEGG
c18_2019	294.215	167.1	17-Hydroxylinolenic acid;(9Z12Z15Z)-17-Hydroxyoctadecatri-91215-enoic acid	C16346	M-H_[-1]		3	KEGG
c18_2019	294.215	167.1	Juvenile hormone I;Methyl (2E6E10R11S)-1011-epoxy-7-ethyl-311-dimethyl-26-tridecadienoate	C19613	M-H_[-1]		3	KEGG
c18_2019	294.215	167.1	(9Z)-(13S)-1213-Epoxyoctadeca-911-dienoic acid;(9Z)-(13S)-1213-Epoxyoctadeca-911-dienoate;13(S)-EOD	C04594	M-H_[-1]		3	KEGG
c18_2019	294.215	167.1	13(S)-HOT;(9Z11E15Z)-(13S)-Hydroxyoctadeca-91115-trienoate;(9Z11E15Z)-(13S)-13-Hydroxyoctadeca-91115-trienoic acid;(9Z11E13S15Z)-13-Hydroxyoctadeca-91115-trienoic acid;13(S)-HOTrE	C16316	M-H_[-1]		3	KEGG
c18_2019	294.215	167.1	13-OxoODE;13-KODE;(9Z11E)-13-Oxooctadeca-911-dienoic acid	C14765	M-H_[-1]		3	KEGG
c18_2019	294.215	167.1	8-(1R2R)-3-Oxo-2-(Z)-pent-2-enylcyclopentyloctanoate;OPC-8:0	C04780	M-H_[-1]		3	KEGG
c18_2019	294.215	167.1	2(R)-HOT;(2R)-(9Z12Z15Z)-2-Hydroxyoctadecatri-91215-enoic acid;2(R)-HOTrE	C16342	M-H_[-1]		3	KEGG
c18_2019	294.215	167.1	8-hydroxy-11Z-octadecen-9-ynoic acid	LMFA02000215	M-H_[-1]		3	LM
c18_2019	294.215	167.1	13S-hydroxy-6Z9Z11E-octadecatrienoic acid	LMFA02000173	M-H_[-1]		3	LM
c18_2019	294.215	167.1	9-oxo-10E12Z-octadecadienoic acid	LMFA02000274	M-H_[-1]		3	LM
c18_2019	294.215	167.1	9-hydroxy-10E-octadecen-12-ynoic acid	LMFA02000216	M-H_[-1]		3	LM
c18_2019	294.215	167.1	9S10-epoxy-1012Z-octadecadienoic acid	LMFA02000015	M-H_[-1]		3	LM
c18_2019	294.215	167.1	8-(5-hexyl-furan-2-yl)-octanoic acid	LMFA01150001	M-H_[-1]		3	LM
c18_2019	294.215	167.1	1213S-epoxy-9Z11-octadecadienoic acid	LMFA02000281	M-H_[-1]		3	LM
c18_2019	294.215	167.1	17-hydroxy-6Z9Z12Z-octadecatrienoic acid	LMFA02000239	M-H_[-1]		3	LM
c18_2019	294.215	167.1	2-hydroxy-9Z12Z15Z-octadecatrienoic acid	LMFA02000183	M-H_[-1]		3	LM
c18_2019	294.215	167.1	13-oxo-911-octadecadienoic acid	LMFA02000252	M-H_[-1]		3	LM
c18_2019	294.215	167.1	(1R2R)-3-oxo-2-(2Z-pentenyl)-cyclopentaneoctanoic acid	LMFA02010006	M-H_[-1]		3	LM
c18_2019	294.215	167.1	9(10)-epoxy-12Z15Z-octadecadienoic acid	LMFA02000039	M-H_[-1]		3	LM
c18_2019	294.215	167.1	(1S2S)-3-oxo-2-(2Z-pentenyl)-cyclopentaneoctanoic acid	LMFA02010007	M-H_[-1]		3	LM
c18_2019	294.215	167.1	18-hydroxy-9Z11E13E-octadecatrienoic acid	LMFA02000156	M-H_[-1]		3	LM
c18_2019	294.215	167.1	13-OH-9Z11E15Z-octadecatrienoic acid	LMFA02000029	M-H_[-1]		3	LM
c18_2019	294.215	167.1	9-1E3Z-dien-1-yloxy-non-8E-enoic acid	LMFA10000001	M-H_[-1]		3	LM
c18_2019	294.215	167.1	(1S2S)-4-oxo-5-pentyl-2-cyclopentene-1-octanoic acid	LMFA02010005	M-H_[-1]		3	LM
c18_2019	294.215	167.1	12(13)-epoxy-9Z15Z-octadecadienoic acid	LMFA02000040	M-H_[-1]		3	LM
c18_2019	294.215	167.1	9(10)-epoxy-6Z12Z-octadecadienoic acid	LMFA02000043	M-H_[-1]		3	LM
c18_2019	294.215	167.1	(9S13S)-2-oxo-5-pentyl-3-cyclopentene-1-octanoic acid	LMFA02010003	M-H_[-1]		3	LM
c18_2019	294.215	167.1	6(7)-epoxy-9Z12Z-octadecadienoic acid	LMFA02000042	M-H_[-1]		3	LM
c18_2019	294.215	167.1	9S-hydroxy-10E12Z15Z-octadecatrienoic acid	LMFA02000024	M-H_[-1]		3	LM
c18_2019	294.215	167.1	12-oxo-9-octadecynoic acid	LMFA02000272	M-H_[-1]		3	LM
c18_2019	294.215	167.1	2R-hydroxy-9Z12Z15Z-octadecatrienoic acid	LMFA02000033	M-H_[-1]		3	LM
c18_2019	294.215	167.1	9-oxo-1012-octadecadienoic acid	LMFA02000251	M-H_[-1]		3	LM
c18_2019	294.215	167.1	13S-hydroxy-9Z11E15Z-octadecatrienoic acid	LMFA02000051	M-H_[-1]		3	LM
c18_2019	294.215	167.1	(1R2R)-4-oxo-5-pentyl-2-cyclopentene-1-octanoic acid	LMFA02010004	M-H_[-1]		3	LM
c18_2019	294.215	167.1	18-hydroxy-9E11E13E-octadecatrienoic acid	LMFA02000157	M-H_[-1]		3	LM
c18_2019	294.215	167.1	13-keto-9Z11E-octadecadienoic acid	LMFA02000016	M-H_[-1]		3	LM
c18_2019	294.215	167.1	12(13)-epoxy-6Z9Z-octadecadienoic acid	LMFA02000044	M-H_[-1]		3	LM
c18_2019	294.215	167.1	(9R13R)-2-oxo-5-pentyl-3-cyclopentene-1-octanoic acid	LMFA02010002	M-H_[-1]		3	LM
c18_2019	294.215	167.1	15(16)-epoxy-9Z12Z-octadecadienoic acid	LMFA02000041	M-H_[-1]		3	LM
c18_2036	296.052	38.2	Antimony(III) isopropoxide	T3D1861	M-H_[-1]		3	T3DB
c18_2047	296.941	176	Sodium nitroprusside dihydrate	C07695	M-H	3.44	2	KEGG
c18_2068	299.022	46	Methylmercuric dicyanamide	T3D1350	M-H	0.33	2	T3DB
c18_207	109.029	156.2	5-Methyl-2-furancarboxaldehyde	HMDB0033002	M-H	0	2	HMDB
c18_207	109.029	156.2	Hydroquinone	HMDB0002434	M-H	0	2	HMDB
c18_207	109.029	156.2	(EE)-24-Hexadienedial	HMDB0031180	M-H	0	2	HMDB
c18_207	109.029	156.2	Pyrocatechol	HMDB0000957	M-H	0	2	HMDB
c18_207	109.029	156.2	13-Benzenediol	HMDB0032037	M-H	0	2	HMDB
c18_207	109.029	156.2	2-Acetylfuran	HMDB0033127	M-H	0	2	HMDB
c18_207	109.029	156.2	Catechol	C15571	M-H	0.18	2	KEGG
c18_207	109.029	156.2	Catechol;12-Benzenediol;o-Benzenediol;12-Dihydroxybenzene;Brenzcatechin;Pyrocatechol	C00090	M-H	0.18	2	KEGG
c18_207	109.029	156.2	Hydroquinone;p-Benzenediol;14-Benzenediol;14-Dihydroxybenzene;Benzene-14-diol;Quinol;4-Hydroxyphenol	C00530	M-H	0.18	2	KEGG
c18_207	109.029	156.2	Resorcinol;Resorcin;13-Benzenediol;13-Dihydroxybenzene;m-Hydroquinone	C01751	M-H	0.18	2	KEGG
c18_207	109.029	156.2	Benzenediol	C01785	M-H	0.18	2	KEGG
c18_207	109.029	156.2	5-Methyl-2-furaldehyde;5-Methyl-2-furfural	C11115	M-H	0.18	2	KEGG
c18_207	109.029	156.2	24-hexadienedial	LMFA06000011	M-H	0	2	LM
c18_2105	302.155	46	alpha-Ethyl-alphabeta-diphenyl-2-pyridineethanol	C15028	M-H	0.07	2	KEGG
c18_2133	305.023	57.8	Pelargonidin	HMDB0003263	M-H	2.2	2	HMDB
c18_2133	305.023	57.8	4-Carboxy-4-sulfoazobenzene	C06673	M-H	2.69	2	KEGG
c18_2212	313.036	41.9	Laccaic acid D	HMDB0029508	M-H	1.34	2	HMDB
c18_2212	313.036	41.9	Wedelolactone	C10541	M-H	1.21	2	KEGG
c18_2212	313.036	41.9	-	LMPK12113390	M-H	1.34	2	LM
c18_2212	313.036	41.9	-	LMPK12112878	M-H	1.34	2	LM
c18_2212	313.036	41.9	-	LMPK12050445	M-H	1.34	2	LM
c18_2212	313.036	41.9	189-Trihydroxy-3-methoxycoumestan	LMPK12090046	M-H	1.34	2	LM
c18_2212	313.036	41.9	23810-Tetrahydroxy2benzopyrano43-b1benzopyran-7(5H)-one	LMPK12113387	M-H	1.34	2	LM
c18_2219	313.168	31.4	Lotusine	HMDB0033347	M-H	2.68	2	HMDB
c18_2219	313.168	31.4	Oblongine	HMDB0040697	M-H	2.68	2	HMDB
c18_2219	313.168	31.4	Lotusine;(-)-Lotusine;D-(-)-Lotusine	C17567	M-H	2.62	2	KEGG
c18_2219	313.168	31.4	Magnocurarine	C16991	M-H	2.62	2	KEGG
c18_2235	315.053	36.8	-	LMPK12110875	M-H	4.67	2	LM
c18_2235	315.053	36.8	3478-Tetrahydroxy-3-methoxyflavone	LMPK12111606	M-H	4.67	2	LM
c18_2235	315.053	36.8	-	LMPK12112546	M-H	4.67	2	LM
c18_2235	315.053	36.8	5674-Tetrahydroxy-3-methoxyisoflavone	LMPK12050409	M-H	4.67	2	LM
c18_2235	315.053	36.8	5674-Tetrahydroxy-8-methoxyisoflavone	LMPK12050443	M-H	4.67	2	LM
c18_2235	315.053	36.8	-	LMPK12112729	M-H	4.67	2	LM
c18_2235	315.053	36.8	3456-Tetrahydroxy-7-methoxyflavone	LMPK12111231	M-H	4.67	2	LM
c18_2235	315.053	36.8	3458-Tetrahydroxy-7-methoxyflavone	LMPK12113153	M-H	4.67	2	LM
c18_2235	315.053	36.8	4567-Tetrahydroxy-3-methoxyflavone	LMPK12111232	M-H	4.67	2	LM
c18_2235	315.053	36.8	-	LMPK12112863	M-H	4.67	2	LM
c18_2235	315.053	36.8	5674-Tetrahydroxy-3-methoxyflavone	LMPK12112862	M-H	4.67	2	LM
c18_2235	315.053	36.8	3574-Tetrahydroxy-6-methoxyflavone	LMPK12112864	M-H	4.67	2	LM
c18_2235	315.053	36.8	3564-Tetrahydroxy-7-methoxyflavone	LMPK12112865	M-H	4.67	2	LM
c18_2235	315.053	36.8	-	LMPK12111245	M-H	4.67	2	LM
c18_2235	315.053	36.8	-	LMPK12112518	M-H	4.67	2	LM
c18_2235	315.053	36.8	3567-Tetrahydroxy-4-methoxyflavone	LMPK12112866	M-H	4.67	2	LM
c18_2235	315.053	36.8	7-Methoxy-3634-tetrahydroxyflavone	LMPK12111595	M-H	4.67	2	LM
c18_2235	315.053	36.8	-	LMPK12111610	M-H	4.67	2	LM
c18_2235	315.053	36.8	3578-Tetrahydroxy-2-(4-methoxyphenyl)-4H-1-benzopyran-4-one	LMPK12113154	M-H	4.67	2	LM
c18_2235	315.053	36.8	36a7-Trihydroxy-89-methylenedioxypterocarpan	LMPK12070135	M-H	4.67	2	LM
c18_2235	315.053	36.8	-	LMPK12111399	M-H	4.67	2	LM
c18_2235	315.053	36.8	-	LMPK12111230	M-H	4.67	2	LM
c18_2235	315.053	36.8	3-Methoxy-6734-tetrahydroxyflavone	LMPK12111594	M-H	4.67	2	LM
c18_2235	315.053	36.8	3734-Tetrahydroxy-8-methoxyflavone	LMPK12111607	M-H	4.67	2	LM
c18_2235	315.053	36.8	3357-Tetrahydroxy-4-methoxyflavone	LMPK12110606	M-H	4.67	2	LM
c18_2235	315.053	36.8	5734-Tetrahydroxy-8-methoxyflavone	LMPK12111398	M-H	4.67	2	LM
c18_2235	315.053	36.8	3534-Tetrahydroxy-7-methoxyflavone	LMPK12112624	M-H	4.67	2	LM
c18_2235	315.053	36.8	-	LMPK12111233	M-H	4.67	2	LM
c18_2235	315.053	36.8	5784-Tetrahydroxy-3-methoxyflavone	LMPK12113152	M-H	4.67	2	LM
c18_2235	315.053	36.8	-	LMPK12110002	M-H	4.67	2	LM
c18_2235	315.053	36.8	-	LMPK12112292	M-H	4.67	2	LM
c18_2235	315.053	36.8	(-)-491112a-Tetrahydroxyrotenone	LMPK12060055	M-H	4.67	2	LM
c18_2235	315.053	36.8	3582-Tetrahydroxy-7-methoxyflavone	LMPK12113067	M-H	4.67	2	LM
c18_2235	315.053	36.8	523-Trihydroxy-67-methylenedioxyflavanone	LMPK12140603	M-H	4.67	2	LM
c18_2235	315.053	36.8	-	LMPK12113150	M-H	4.67	2	LM
c18_2235	315.053	36.8	5735-Tetrahydroxy-4-methoxyisoflavone	LMPK12050273	M-H	4.67	2	LM
c18_2235	315.053	36.8	Valdecoxib	HMDB0005033	M-H_[+2]		3	HMDB
c18_2235	315.053	36.8	Malaoxon	C07498	M-H_[+2]		3	KEGG
c18_2235	315.053	36.8	Rofecoxib	C07590	M-H_[+2]		3	KEGG
c18_2254	316.948	51.2	Mitotane	HMDB0014786	M-H	4.76	2	HMDB
c18_2254	316.948	51.2	TDE;DDD;11-Dichloro-22-bis(4-chlorophenyl)ethane;Dichlorodiphenyldichloroethane	C06636	M-H	4.67	2	KEGG
c18_2254	316.948	51.2	2-(m-Chlorophenyl)-2-(p-chlorophenyl)-11-dichloroethane;mp-DDD	C14714	M-H	4.67	2	KEGG
c18_2254	316.948	51.2	OP-DDD	T3D0151	M-H	4.76	2	T3DB
c18_2254	316.948	51.2	PP-DDD	T3D0025	M-H	4.76	2	T3DB
c18_231	113.024	174.2	Norfuraneol	HMDB0031859	M-H	0.18	2	HMDB
c18_231	113.024	174.2	cis-Acetylacrylate	HMDB0060461	M-H	0.18	2	HMDB
c18_231	113.024	174.2	cis-Acetylacrylate	C07091	M-H	0.18	2	KEGG
c18_231	113.024	174.2	2-Hydroxy-24-pentadienoate;cis-2-Hydroxypenta-24-dienoate;Oxopent-4-enoate;2-Oxopent-4-enoate;2-Hydroxypenta-24-dienoate	C00596	M-H	0.18	2	KEGG
c18_231	113.024	174.2	3-oxo-4-pentenoic acid	LMFA01060166	M-H	0.18	2	LM
c18_2394	331.191	104.9	11b-Hydroxyprogesterone	HMDB0004031	M-H	2.05	2	HMDB
c18_2394	331.191	104.9	6-Angeloylfuranofukinol	HMDB0036146	M-H	2.05	2	HMDB
c18_2394	331.191	104.9	4-Deoxycohumulone	HMDB0036623	M-H	2.05	2	HMDB
c18_2394	331.191	104.9	(1(10)E4E6a9b)-9-(2-Methylbutanoyloxy)-1(10)411(13)-germacratrien-126-olide	HMDB0031374	M-H	2.05	2	HMDB
c18_2394	331.191	104.9	Adhulupone	HMDB0030136	M-H	2.05	2	HMDB
c18_2394	331.191	104.9	Hulupone	HMDB0030103	M-H	2.05	2	HMDB
c18_2394	331.191	104.9	Petasitin	HMDB0035637	M-H	2.05	2	HMDB
c18_2394	331.191	104.9	718-Dihydroxykaurenolide	HMDB0036761	M-H	2.05	2	HMDB
c18_2394	331.191	104.9	ent-15-Kaurene-1719-dioic acid	HMDB0036726	M-H	2.05	2	HMDB
c18_2394	331.191	104.9	(9Z11S16S)-1-Acetoxy-917-octadecadiene-1214-diyne-1116-diol	HMDB0038966	M-H	2.05	2	HMDB
c18_2394	331.191	104.9	7-Carboxy-gamma-tocotrienol	HMDB0012851	M-H	2.05	2	HMDB
c18_2394	331.191	104.9	Carnosic acid	HMDB0002358	M-H	2.05	2	HMDB
c18_2394	331.191	104.9	(1(10)E4E6a9b)-9-(3-Methylbutanoyloxy)-1(10)411(13)-germacratrien-126-olide	HMDB0031375	M-H	2.05	2	HMDB
c18_2394	331.191	104.9	ent-7alpha12beta-Dihydroxy-16-kauren-196beta-olide	HMDB0036700	M-H	2.05	2	HMDB
c18_2394	331.191	104.9	Premarrubiin	C09177	M-H	2.17	2	KEGG
c18_2394	331.191	104.9	Gibberellin A12	C11857	M-H	2.17	2	KEGG
c18_2394	331.191	104.9	Gibberellin A53 aldehyde	C11905	M-H	2.17	2	KEGG
c18_2394	331.191	104.9	Gibberellin A14 aldehyde	C11853	M-H	2.17	2	KEGG
c18_2394	331.191	104.9	7beta12alpha-Dihydroxykaurenolide	C09081	M-H	2.17	2	KEGG
c18_2394	331.191	104.9	56-Epoxy-18R-HEPE;56-Epoxy18R-hydroxy-7E9E11Z14Z16E-eicosapentaenoic acid	C18175	M-H	2.17	2	KEGG
c18_2394	331.191	104.9	13-Hydroxy-2-(hydroxymethylene)-3-oxo-1317-seco-5alpha-androstan-17-oic acid delta-lactone	C15459	M-H	2.17	2	KEGG
c18_2394	331.191	104.9	17beta-Hydroxy-4-oxa-5alpha-androst-1-en-3-one acetate	C15068	M-H	2.17	2	KEGG
c18_2394	331.191	104.9	Marrubiin	C09128	M-H	2.17	2	KEGG
c18_2394	331.191	104.9	Callicarpone	C09067	M-H	2.17	2	KEGG
c18_2394	331.191	104.9	5S6S-epoxy18R-hydroxy-7E9E11Z14Z16E-eicosapentaenoic acid	LMFA03070026	M-H	2.08	2	LM
c18_2394	331.191	104.9	-	LMPR0104170029	M-H	2.08	2	LM
c18_2394	331.191	104.9	15S-hydroxy-11-oxo-5Z9Z13E17Z-prostatetraenoic acid	LMFA03010180	M-H	2.08	2	LM
c18_2394	331.191	104.9	-	LMPR0104170014	M-H	2.08	2	LM
c18_2394	331.191	104.9	9-oxo-15S-hydroxy-5Z8(12)13E17Z-prostatetraenoic acid	LMFA03010141	M-H	2.08	2	LM
c18_2394	331.191	104.9	-	LMPR0104170010	M-H	2.08	2	LM
c18_2394	331.191	104.9	9-oxo-11R-hydroxy-5Z13E17Z-prostatrienoic acid-115S-lactone	LMFA03010199	M-H	2.08	2	LM
c18_2394	331.191	104.9	9-oxo-15S-hydroxy-5Z10Z13E17Z-prostatetraenoic acid	LMFA03010140	M-H	2.08	2	LM
c18_2394	331.191	104.9	-	LMPR0104420002	M-H	2.08	2	LM
c18_2394	331.191	104.9	5S6-epoxy18S-hydroxy-7E9E11Z14Z16E-eicosapentaenoic acid	LMFA03070040	M-H	2.08	2	LM
c18_2400	332.038	30.2	Carpropamid	C10932	M-H	1.14	2	KEGG
c18_2408	333.021	36.2	Lormetazepam	HMDB0041919	M-H	0.57	2	HMDB
c18_2455	339.233	241.6	11-111-Undecanediylbis(oxy)bisbenzene	HMDB0039762	M-H	0.74	3	HMDB
c18_2455	339.233	241.6	Plastoquinone 3	HMDB0033786	M-H	0.74	3	HMDB
c18_2455	339.233	241.6	(3beta5alpha11beta17beta)-9-Fluoro-17-methylandrostane-31117-triol;9-Fluoro-17alpha-methyl-5alpha-androstane-3beta11beta17-triol	C14883	M-H	4.19	3	KEGG
c18_2455	339.233	241.6	(3alpha5beta11beta17beta)-9-Fluoro-17-methylandrostane-31117-triol;9alpha-Fluoro-17alpha-methyl-5beta-androstane-3alpha11beta17-triol	C14616	M-H	4.19	3	KEGG
c18_2455	339.233	241.6	5alpha17alpha-Pregn-2-en-20-yn-17-ol acetate;17alpha-Ethynyl-5alpha-androst-2-en 17beta-acetate	C15186	M-H	0.65	3	KEGG
c18_2455	339.233	241.6	Dimethisterone;Dimethisterone anhydrous	C07628	M-H	0.65	3	KEGG
c18_248	115.004	177.2	Formylpyruvate	C02150	M-H	0.17	2	KEGG
c18_248	115.004	177.2	Maleic acid;Maleate;cis-Butenedioic acid	C01384	M-H	0.17	2	KEGG
c18_248	115.004	177.2	Fumarate;Fumaric acid;trans-Butenedioic acid	C00122	M-H	0.17	2	KEGG
c18_2485	343.213	29.3	5(6)-Pentyl-14-dioxan-2-one	HMDB0037146	M-H	0.03	2	HMDB
c18_2535	347.259	196.7	Tridecyl phloretate	HMDB0035477	M-H	0.09	3	HMDB
c18_2535	347.259	196.7	ent-16b19-Kauranediol 19-acetate	HMDB0036801	M-H	0.09	3	HMDB
c18_2535	347.259	196.7	2-Hydroxy-6-pentadecylbenzoic acid	HMDB0029683	M-H	0.09	3	HMDB
c18_2535	347.259	196.7	17beta-Hydroxy-2alpha-(methoxymethyl)-17-methyl-5alpha-androstan-3-one	C14919	M-H	0.23	3	KEGG
c18_2535	347.259	196.7	6-Pentadecylsalicylic acid;Anacardic acid	C10759	M-H	0.23	3	KEGG
c18_2535	347.259	196.7	24-dinor-3alpha-hydroxy-5beta-cholan-22-oic acid	LMST04050010	M-H	0.09	3	LM
c18_2589	352.085	47.7	4-Hydroxybenzyl isothiocyanate 4-acetylrhamnoside	HMDB0032802	M-H	2.07	2	HMDB
c18_2603	353.198	172.1	5-hydroperoxy-7-35-epidioxy-2-(2-octenyl)-cyclopentyl-6-heptenoic acid	LMFA01040028	M-H	4.08	3	LM
c18_261	116.072	280.6	Betaine	HMDB0000043	M-H	0	2	HMDB
c18_261	116.072	280.6	4-Methylaminobutyrate;gamma-N-Methylaminobutyrate	C15987	M-H	0.17	2	KEGG
c18_261	116.072	280.6	2-Amino-2-methylbutanoate	C03571	M-H	0.17	2	KEGG
c18_261	116.072	280.6	L-Valine;2-Amino-3-methylbutyric acid	C00183	M-H	0.17	2	KEGG
c18_261	116.072	280.6	Valine	C16436	M-H	0.17	2	KEGG
c18_261	116.072	280.6	L-Norvaline;L-2-Aminovaleric acid;L-2-Aminopentanoic acid;(S)-2-Aminopentanoic acid	C01826	M-H	0.17	2	KEGG
c18_261	116.072	280.6	5-Aminopentanoate;5-Aminopentanoic acid;5-Aminovaleric acid	C00431	M-H	0.17	2	KEGG
c18_261	116.072	280.6	D-Norvaline;D-2-Aminovaleric acid;D-2-Aminopentanoic acid	C01799	M-H	0.17	2	KEGG
c18_261	116.072	280.6	D-Valine;(R)-2-Amino-3-methylbutyric acid	C06417	M-H	0.17	2	KEGG
c18_261	116.072	280.6	Amyl nitrite;Isoamyl nitrite	C07457	M-H	0.17	2	KEGG
c18_261	116.072	280.6	Betaine;Trimethylaminoacetate;Glycine betaine;NNN-Trimethylglycine;Trimethylammonioacetate	C00719	M-H	0.17	2	KEGG
c18_261	116.072	280.6	4R-aminopentanoic acid	LMFA01100021	M-H	0	2	LM
c18_261	116.072	280.6	4S-aminopentanoic acid	LMFA01100022	M-H	0	2	LM
c18_261	116.072	280.6	5-amino-pentanoic acid	LMFA01100040	M-H	0	2	LM
c18_261	116.072	280.6	4-amino-pentanoic acid	LMFA01100023	M-H	0	2	LM
c18_261	116.072	280.6	2-Amino-3-methylbutanoic acid	LMFA01100046	M-H	0	2	LM
c18_261	116.072	280.6	2S-amino-pentanoic acid	LMFA01100041	M-H	0	2	LM
c18_2613	354.301	191.4	Pristanoylglycine	HMDB0013303	M-H	0.08	2	HMDB
c18_2613	354.301	191.4	N-hexadecanoyl-valine	LMFA08020120	M-H	0.08	2	LM
c18_2613	354.301	191.4	N-octadecanoyl-alanine	LMFA08020125	M-H	0.08	2	LM
c18_2621	355.009	33.2	Azothoate	C19020	M-H	2.76	3	KEGG
c18_2623	355.265	248.4	Tetracosahexaenoic acid	HMDB0002007	M-H	2.11	2	HMDB
c18_2623	355.265	248.4	Tetracosahexaenoic acid n-3	HMDB0060117	M-H	2.11	2	HMDB
c18_2623	355.265	248.4	(4Z7Z10Z13Z16Z19Z)-Docosahexaenoic acid ethyl ester;DHA ethyl ester	C16185	M-H	2.2	2	KEGG
c18_2623	355.265	248.4	6Z9Z12Z15Z18Z21Z-tetracosahexaenoic acid	LMFA01030822	M-H	2.11	2	LM
c18_2623	355.265	248.4	5beta-Chola-8(14)11-dien-24-oic Acid	LMST04010326	M-H	2.11	2	LM
c18_2623	355.265	248.4	2E4E6E8E10E12E-tetracosahexaenoic acid	LMFA01030804	M-H	2.11	2	LM
c18_2623	355.265	248.4	5beta-Chola-79(11)-dien-24-oic Acid	LMST04010328	M-H	2.11	2	LM
c18_2623	355.265	248.4	4812151921-tetracosahexaenoic acid	LMFA01030186	M-H	2.11	2	LM
c18_2623	355.265	248.4	chola-46-dien-24-oic acid	LMST04010442	M-H	2.11	2	LM
c18_2623	355.265	248.4	(6E9E12E15E18E21E)-tetracosa-6912151821-hexaenoic acid	LMFA01030924	M-H	2.11	2	LM
c18_2623	355.265	248.4	5beta-Chola-311-dien-24-oic Acid	LMST04010388	M-H	2.11	2	LM
c18_2623	355.265	248.4	(1S3R5Z7E)-910-secochola-571023-tetraene-13-diol	LMST03020688	M-H	2.11	2	LM
c18_2722	366.265	168.7	3 5-Tetradecadiencarnitine	HMDB0013331	M-H	0.33	2	HMDB
c18_2722	366.265	168.7	3-(5Z8Z)-tetradeca-58-dienoyloxy-4-(trimethylazaniumyl)butanoate	LMFA07070020	M-H	0.33	2	LM
c18_2723	366.266	268.3	3 5-Tetradecadiencarnitine	HMDB0013331	M-H	3.6	2	HMDB
c18_2723	366.266	268.3	3-(5Z8Z)-tetradeca-58-dienoyloxy-4-(trimethylazaniumyl)butanoate	LMFA07070020	M-H	3.6	2	LM
c18_2734	367.226	292.4	Perindopril	HMDB0014928	M-H	4.49	2	HMDB
c18_2734	367.226	292.4	Perindopril	C07706	M-H	4.57	2	KEGG
c18_2759	370.157	47.9	24-Dihydroxy-46-dimethoxy-3-prenylchalcone	HMDB0038815	M-H_[+3]		3	HMDB
c18_2759	370.157	47.9	Kanzonol P	HMDB0041193	M-H_[+3]		3	HMDB
c18_2759	370.157	47.9	9-Hydroxy-4-(37-dimethyl-26-octadienyloxy)-psoralen	HMDB0039057	M-H_[+3]		3	HMDB
c18_2759	370.157	47.9	Dehydroepiandrosterone sulfate	HMDB0001032	M-H_[+3]		3	HMDB
c18_2759	370.157	47.9	Epitestosterone sulfate	HMDB0013230	M-H_[+3]		3	HMDB
c18_2759	370.157	47.9	Testosterone sulfate	HMDB0002833	M-H_[+3]		3	HMDB
c18_2759	370.157	47.9	Epanolol	C11773	M-H_[+2]		3	KEGG
c18_2759	370.157	47.9	(2R10R14S15S)-215-dimethyl-5-oxotetracyclo87002701115heptadec-6-en-14-yloxidanesulfonic acid	LMST05020043	M-H_[+3]		3	LM
c18_2759	370.157	47.9	-	LMST05020032	M-H_[+3]		3	LM
c18_2759	370.157	47.9	-	LMPK12120318	M-H_[+3]		3	LM
c18_2759	370.157	47.9	-	LMPK12140697	M-H_[+3]		3	LM
c18_2759	370.157	47.9	-	LMPK12070102	M-H_[+3]		3	LM
c18_2759	370.157	47.9	5-Hydroxy-74-dimethoxy-8-prenylflavanone	LMPK12140573	M-H_[+3]		3	LM
c18_2759	370.157	47.9	3beta-Hydroxyandrost-5-en-17-one 3-sulfate	LMST05020010	M-H_[+3]		3	LM
c18_2759	370.157	47.9	-	LMPK12140180	M-H_[+3]		3	LM
c18_2759	370.157	47.9	-	LMPK12140698	M-H_[+3]		3	LM
c18_2759	370.157	47.9	-	LMPK12140181	M-H_[+3]		3	LM
c18_2759	370.157	47.9	-	LMPK12080019	M-H_[+3]		3	LM
c18_2759	370.157	47.9	3-Hydroxy-19-dimethoxy-2-prenylpterocarpan	LMPK12070100	M-H_[+3]		3	LM
c18_2790	373.065	39.5	Chlorophacinone	C18514	M-H	4.5	2	KEGG
c18_2793	373.223	99.7	Tsangane L 3-glucoside	HMDB0040824	M-H	0.21	2	HMDB
c18_280	119.035	271.8	L-Erythrulose	HMDB0006293	M-H	0.67	2	HMDB
c18_280	119.035	271.8	24-Dihydroxybutanoic acid	HMDB0000360	M-H	0.67	2	HMDB
c18_280	119.035	271.8	Ab-Dihydroxyisobutyric acid	HMDB0002601	M-H	0.67	2	HMDB
c18_280	119.035	271.8	(S)-34-Dihydroxybutyric acid	HMDB0000337	M-H	0.67	2	HMDB
c18_280	119.035	271.8	Erythrose	HMDB0002649	M-H	0.67	2	HMDB
c18_280	119.035	271.8	4-Deoxyerythronic acid	HMDB0000498	M-H	0.67	2	HMDB
c18_280	119.035	271.8	4-Deoxythreonic acid	HMDB0002453	M-H	0.67	2	HMDB
c18_280	119.035	271.8	L-Erythrulose;L-glycero-Tetrulose	C02045	M-H	1.01	2	KEGG
c18_280	119.035	271.8	D-Threose;D-threo-Tetrose	C06463	M-H	1.01	2	KEGG
c18_280	119.035	271.8	D-Erythrulose;D-glycero-Tetrulose	C02022	M-H	1.01	2	KEGG
c18_280	119.035	271.8	D-Erythrose	C01796	M-H	1.01	2	KEGG
c18_280	119.035	271.8	3S4-dihydroxy-butanoic acid	LMFA01050378	M-H	0.67	2	LM
c18_280	119.035	271.8	34-dihydroxybutanoic acid	LMFA01050461	M-H	0.67	2	LM
c18_280	119.035	271.8	23-dihydroxy-butanoic acid	LMFA01050397	M-H	0.67	2	LM
c18_280	119.035	271.8	23-dihydroxy-2-methyl-propanoic acid	LMFA01050400	M-H	0.67	2	LM
c18_280	119.035	271.8	24-dihydroxy-butanoic acid	LMFA01050385	M-H	0.67	2	LM
c18_2829	376.223	238.3	Annoglabasin F	HMDB0035508	M-H_[-1]		3	HMDB
c18_2829	376.223	238.3	F4-Neuroprostane (4-series)	C13818	M-H_[-1]		3	KEGG
c18_2829	376.223	238.3	Pleuromutilin;Pleuromulin	C09169	M-H_[-1]		3	KEGG
c18_2829	376.223	238.3	Cornudentanone	C10320	M-H_[-1]		3	KEGG
c18_2829	376.223	238.3	F4-Neuroprostane (7-series)	C13819	M-H_[-1]		3	KEGG
c18_2829	376.223	238.3	(3R4aS5S6S6aS10aS10bR)-3-ethenyl-6-hydroxy-34a7710a-pentamethyl-1-oxododecahydro-1H-benzofchromen-5-yl acetate	LMPR0104030009	M-H_[-1]		3	LM
c18_2829	376.223	238.3	8S10R14S-trihydroxy-4Z12E16Z19Z-neuroprostatetraenoic acid-cyclo7R11R	LMFA04000046	M-H_[-1]		3	LM
c18_2829	376.223	238.3	1-(5-methoxy-36-dioxo-cyclohexa-14-dien-1-yl)methyldodecyl acetate	LMFA07010822	M-H_[-1]		3	LM
c18_2863	379.012	47.8	6-Thioxanthylic acid	HMDB0060792	M-H	0.5	2	HMDB
c18_2863	379.012	47.8	Tectorigenin 4-sulfate	HMDB0041777	M-H	3.25	2	HMDB
c18_2863	379.012	47.8	Tectorigenin 7-sulfate	HMDB0041778	M-H	3.25	2	HMDB
c18_2863	379.012	47.8	6-Thioxanthine 5-monophosphate	HMDB0060418	M-H	0.5	2	HMDB
c18_2863	379.012	47.8	6-Thioxanthine 5-monophosphate	C16618	M-H	0.58	2	KEGG
c18_2863	379.012	47.8	-	LMPK12111171	M-H	3.25	2	LM
c18_2863	379.012	47.8	-	LMPK12110800	M-H	3.25	2	LM
c18_2863	379.012	47.8	-	LMPK12112590	M-H	3.25	2	LM
c18_2863	379.012	47.8	-	LMPK12110826	M-H	3.25	2	LM
c18_2863	379.012	47.8	-	LMPK12110825	M-H	3.25	2	LM
c18_2863	379.012	47.8	-	LMPK12112039	M-H	3.25	2	LM
c18_2863	379.012	47.8	-	LMPK12111172	M-H	3.25	2	LM
c18_2867	379.285	278.1	MG(0:020:3(5Z8Z11Z)0:0)	HMDB0011546	M-H	0.05	2	HMDB
c18_2867	379.285	278.1	MG(0:020:3(11Z14Z17Z)0:0)	HMDB0011545	M-H	0.05	2	HMDB
c18_2867	379.285	278.1	Persin	HMDB0041103	M-H	0.05	2	HMDB
c18_2867	379.285	278.1	MG(0:020:3(8Z11Z14Z)0:0)	HMDB0011547	M-H	0.05	2	HMDB
c18_2867	379.285	278.1	2-Hydroxy-4-oxo-512-heneicosadien-1-yl acetate	HMDB0039403	M-H	0.05	2	HMDB
c18_2867	379.285	278.1	MG(20:3(5Z8Z11Z)0:00:0)	HMDB0011576	M-H	0.05	2	HMDB
c18_2867	379.285	278.1	MG(20:3(8Z11Z14Z)0:00:0)	HMDB0011577	M-H	0.05	2	HMDB
c18_2867	379.285	278.1	MG(20:3(11Z14Z17Z)0:00:0)	HMDB0011575	M-H	0.05	2	HMDB
c18_2867	379.285	278.1	Isopersin	HMDB0032735	M-H	0.05	2	HMDB
c18_2867	379.285	278.1	24-Nor-5beta-cholane-3alpha12alpha2223-tetrol	LMST04060006	M-H	0.03	2	LM
c18_2867	379.285	278.1	24-Nor-5beta-cholane-3alpha7alpha2223-tetrol	LMST04060004	M-H	0.03	2	LM
c18_2867	379.285	278.1	(12Z15Z)-1-hydroxy-4-oxohenicosa-1215-dien-2-yl acetate	LMFA05000670	M-H	0.03	2	LM
c18_2867	379.285	278.1	1-acetoxy-2-hydroxy-12Z15Z-heneicosadien-4-one	LMFA05000011	M-H	0.03	2	LM
c18_2867	379.285	278.1	24-Nor-5beta-cholane-3alpha7alpha12alpha23-tetrol	LMST04060003	M-H	0.03	2	LM
c18_2867	379.285	278.1	24-Nor-5beta-cholane-3alpha7beta2223-tetrol	LMST04060005	M-H	0.03	2	LM
c18_2884	381.301	300.3	Persenone B	HMDB0035959	M-H	0.34	2	HMDB
c18_2884	381.301	300.3	Lepidiumterpenyl ester	HMDB0036865	M-H	0.34	2	HMDB
c18_2884	381.301	300.3	MG(20:2(11Z14Z)0:00:0)	HMDB0011574	M-H	0.34	2	HMDB
c18_2884	381.301	300.3	MG(0:020:2(11Z14Z)0:0)	HMDB0011544	M-H	0.34	2	HMDB
c18_2884	381.301	300.3	methyl 9-butylperoxy-1012-octadecadienoate	LMFA01040036	M-H	0.37	2	LM
c18_2884	381.301	300.3	methyl 13-butylperoxy-911-octadecadienoate	LMFA01040037	M-H	0.37	2	LM
c18_2895	383.187	240.6	Armillarivin	HMDB0038917	M-H	1.57	3	HMDB
c18_2895	383.187	240.6	(6beta7alpha12beta13beta)-7-Hydroxy-1116-dioxo-814-apianadien-226-olide	HMDB0031380	M-H	1.57	3	HMDB
c18_2895	383.187	240.6	67-Dihydroxybergamottin	T3D0842	M-H	1.57	3	T3DB
c18_2914	385.311	297.3	1-Phenyl-13-eicosanedione	HMDB0032925	M-H	1.3	2	HMDB
c18_2914	385.311	297.3	(5Z7E)-2-oxa-910-seco-5710(19)-cholestatrien-25-ol	LMST03020040	M-H	1.3	2	LM
c18_2914	385.311	297.3	8Z11Z14Z17Z20Z-hexacosapentaenoic acid	LMFA01030845	M-H	1.3	2	LM
c18_2914	385.311	297.3	11Z14Z17Z20Z23Z-hexacosapentaenoic acid	LMFA01030831	M-H	1.3	2	LM
c18_2942	388.021	49.2	Cyclothiazide	HMDB0014744	M-H	4.12	2	HMDB
c18_2942	388.021	49.2	Cyclothiazide	C12685	M-H	4.07	2	KEGG
c18_2945	388.27	181.4	2S-amino-3R4R5S14R-tetrahydroxyeicos-6E-enoic acid	LMSP01080062	M-H	0.93	2	LM
c18_2957	389.076	196.8	Uranyl acetate	T3D1177	M-H	1.31	2	T3DB
c18_2972	390.268	185.9	N-octadecanoyl-taurine	LMFA08020078	M-H	0.41	2	LM
c18_3032	396.193	62.8	Tridihexethyl bromide	C11761	M-H	5	2	KEGG
c18_3057	399.182	215.2	Armillaritin	HMDB0038918	M-H	1.23	2	HMDB
c18_3057	399.182	215.2	Melleolide	HMDB0035689	M-H	1.23	2	HMDB
c18_3057	399.182	215.2	Cortancyl;Prednisone 21-acetate;21-Acetoxy-17alpha-hydroxypregna-14-diene-31120-trione	C14668	M-H	1.2	2	KEGG
c18_3057	399.182	215.2	Deoxygomisin A;()-gamma-Schizandrin	C10555	M-H	1.2	2	KEGG
c18_3057	399.182	215.2	Gomisin L1 methyl ether;Rubschisandrin;(-)-gamma-Schizandrin	C10621	M-H	1.2	2	KEGG
c18_3069	400.782	42	Tribromodibenzofuran	T3D2384	M-H	1.3	2	T3DB
c18_3087	402.142	280.4	Perphenazine	HMDB0014988	M-H	2.41	2	HMDB
c18_3087	402.142	280.4	Perphenazine;4-(3-(2-Chlorophenothiazin-10-YL)propyl)-1-piperazineethanol	C07427	M-H	2.44	2	KEGG
c18_3087	402.142	280.4	Perphenazine	T3D2913	M-H	2.41	2	T3DB
c18_3121	405.119	36.7	Flacourtin	HMDB0039172	M-H	0.52	2	HMDB
c18_3121	405.119	36.7	(E)-Oxyresveratrol 3-O-b-D-glucoside	HMDB0040555	M-H	0.52	2	HMDB
c18_3121	405.119	36.7	Afzelechin 7-apioside	HMDB0030824	M-H	0.52	2	HMDB
c18_3121	405.119	36.7	omega-Salicoyisalicin	HMDB0031423	M-H	0.52	2	HMDB
c18_3121	405.119	36.7	Benzyl 26-dihydroxybenzoate 2-glucoside	HMDB0038330	M-H	0.52	2	HMDB
c18_3121	405.119	36.7	(R)-Apiumetin glucoside	HMDB0039039	M-H	0.52	2	HMDB
c18_3121	405.119	36.7	Piceatannol 4-glucoside	HMDB0040863	M-H	0.52	2	HMDB
c18_3121	405.119	36.7	Edulisin VI	HMDB0041265	M-H	0.52	2	HMDB
c18_3121	405.119	36.7	Naproxen O-glucuronide	HMDB0060923	M-H	0.52	2	HMDB
c18_3121	405.119	36.7	Astringin	C10245	M-H	0.54	2	KEGG
c18_3121	405.119	36.7	Trichocarpin	C10835	M-H	0.54	2	KEGG
c18_3121	405.119	36.7	-	LMPK13090007	M-H	0.52	2	LM
c18_3121	405.119	36.7	-	LMPK12020031	M-H	0.52	2	LM
c18_3121	405.119	36.7	-	LMPK12020025	M-H	0.52	2	LM
c18_3121	405.119	36.7	-	LMPK12020264	M-H	0.52	2	LM
c18_3121	405.119	36.7	-	LMPK12020009	M-H	0.52	2	LM
c18_3175	411.042	37	Fenasulam	T3D0966	M-H	0.75	2	T3DB
c18_3254	419.258	198.3	CPA(18:00:0)	HMDB0007004	M-H	3.58	2	HMDB
c18_3254	419.258	198.3	Tingenone	C08638	M-H	1.96	2	KEGG
c18_3254	419.258	198.3	Testosterone phenylpropionate;17beta-Hydroxyandrost-4-en-3-one 3-phenylpropionate	C14667	M-H	1.96	2	KEGG
c18_3254	419.258	198.3	1-octadecanoyl-sn-glycero-23-cyclic phosphate	LMGP00000055	M-H	3.58	2	LM
c18_3276	421.186	70.2	Valtratum;Valtrate	C09801	M-H	1.23	2	KEGG
c18_3276	421.186	70.2	Picrasin F	C17053	M-H	1.23	2	KEGG
c18_3276	421.186	70.2	Isovaltrate	C16809	M-H	1.23	2	KEGG
c18_3276	421.186	70.2	-	LMPR0102070015	M-H	1.19	2	LM
c18_3338	429.263	216.6	2-(2-Methylbutanoyl)-9-(3-methyl-2E-pentenoyl)-2b9a-dihydroxy-4Z10(14)-oplopadien-3-one	HMDB0040994	M-H	4.78	2	HMDB
c18_3338	429.263	216.6	isopropyl 9S11R15S-trihydroxy-17-phenyl-181920-trinor-5Z13E-prostadienoate	LMFA03010124	M-H	4.78	2	LM
c18_334	127.051	185.7	Squamolone	HMDB0029874	M-H	3.94	2	HMDB
c18_334	127.051	185.7	Dihydrothymine	HMDB0000079	M-H	3.94	2	HMDB
c18_334	127.051	185.7	L-Cyclo(alanylglycyl)	HMDB0031547	M-H	3.94	2	HMDB
c18_334	127.051	185.7	gamma-Amino-gamma-cyanobutanoate;4-Amino-4-cyanobutanoic acid	C05715	M-H	4.09	2	KEGG
c18_334	127.051	185.7	alpha-Amino-gamma-cyanobutanoate;2-Amino-4-cyanobutanoic acid	C05717	M-H	4.09	2	KEGG
c18_334	127.051	185.7	56-Dihydrothymine;Dihydrothymine;56-Dihydro-5-methyluracil	C00906	M-H	4.09	2	KEGG
c18_334	127.051	185.7	4-amino-4-cyano-butanoic acid	LMFA01100037	M-H	3.94	2	LM
c18_334	127.051	185.7	2-amino-4-cyano-butanoic acid	LMFA01100038	M-H	3.94	2	LM
c18_339	128.026	37.5	Flucytosine	HMDB0015231	M-H	1.25	2	HMDB
c18_339	128.026	37.5	Flucytosine	T3D2983	M-H	1.25	2	T3DB
c18_3407	436.248	184.7	beta-Paxitriol;10beta-Hydroxypaxilline	C20593	M-H	2.11	2	KEGG
c18_3407	436.248	184.7	13-Desoxyterpendole I	C20542	M-H	2.11	2	KEGG
c18_3407	436.248	184.7	1-(9E-decenyl)-2-acetyl-sn-glycero-3-phosphocholine	LMGP01020145	M-H	3.28	2	LM
c18_3407	436.248	184.7	1-(9Z-pentadecenoyl)-glycero-3-phosphoethanolamine	LMGP02050015	M-H	3.28	2	LM
c18_3419	437.086	199.2	Riboflavin cyclic-45-phosphate	HMDB0059614	M-H	0.85	2	HMDB
c18_3419	437.086	199.2	Riboflavin cyclic-45-phosphate	C16071	M-H	0.96	2	KEGG
c18_3420	437.161	52.2	Kanzonol T	HMDB0029904	M-H	0.05	2	HMDB
c18_3420	437.161	52.2	Mulberranol	HMDB0030797	M-H	0.05	2	HMDB
c18_3420	437.161	52.2	Morusinol	HMDB0030620	M-H	0.05	2	HMDB
c18_3420	437.161	52.2	Albanin C	HMDB0033756	M-H	0.05	2	HMDB
c18_3420	437.161	52.2	Artonin V	HMDB0041114	M-H	0.05	2	HMDB
c18_3420	437.161	52.2	16-Dihydroxy-37-dimethoxy-2-(3-methyl-2-butenyl)-8-(2-oxo-3-methyl-3-butenyl)-xanthone	HMDB0039913	M-H	0.05	2	HMDB
c18_3420	437.161	52.2	Morusinol;Oxyhydromorusin	C17868	M-H	0.05	2	KEGG
c18_3420	437.161	52.2	-	LMPK12050321	M-H	0.05	2	LM
c18_3420	437.161	52.2	-	LMPK12050323	M-H	0.05	2	LM
c18_3420	437.161	52.2	-	LMPK12112514	M-H	0.05	2	LM
c18_3420	437.161	52.2	57-Dihydroxy-2-4-hydroxy-3-(2-hydroxy-3-methyl-3-butenyl)phenyl-6-(2-hydroxy-3-methyl-3-butenyl)-4H-1-benzopyran-4-one	LMPK12110416	M-H	0.05	2	LM
c18_3420	437.161	52.2	-	LMPK12112290	M-H	0.05	2	LM
c18_3420	437.161	52.2	Papyriflavonol A	LMPK12112289	M-H	0.05	2	LM
c18_3420	437.161	52.2	-	LMPK12112284	M-H	0.05	2	LM
c18_3420	437.161	52.2	-	LMPK12110919	M-H	0.05	2	LM
c18_3420	437.161	52.2	54-Dihydroxy-8-(1-hydroxy-23-epoxy-3-methylbutyl)-66-dimethylpyrano23:76flavanone	LMPK12140323	M-H	0.05	2	LM
c18_3420	437.161	52.2	-	LMPK12050301	M-H	0.05	2	LM
c18_3420	437.161	52.2	-	LMPK12050282	M-H	0.05	2	LM
c18_3420	437.161	52.2	-	LMPK12050302	M-H	0.05	2	LM
c18_3420	437.161	52.2	-	LMPK12050283	M-H	0.05	2	LM
c18_3420	437.161	52.2	-	LMPK12110928	M-H	0.05	2	LM
c18_3420	437.161	52.2	-	LMPK12050285	M-H	0.05	2	LM
c18_343	128.062	36.6	Pyrrolidonecarboxylic acid	HMDB0000805	M-H_[-0]		3	HMDB
c18_343	128.062	36.6	Pyrroline hydroxycarboxylic acid	HMDB0001369	M-H_[-0]		3	HMDB
c18_343	128.062	36.6	dimethadione	HMDB0061093	M-H_[-0]		3	HMDB
c18_343	128.062	36.6	Pyroglutamic acid	HMDB0000267	M-H_[-0]		3	HMDB
c18_343	128.062	36.6	1-Pyrroline-4-hydroxy-2-carboxylate	HMDB0002234	M-H_[-0]		3	HMDB
c18_343	128.062	36.6	5-Oxoprolinate	HMDB0060262	M-H_[-0]		3	HMDB
c18_343	128.062	36.6	N-Acryloylglycine	HMDB0001843	M-H_[-0]		3	HMDB
c18_343	128.062	36.6	5-Oxo-D-proline;D-Pyroglutamic acid;D-5-Pyrrolidone-2-carboxylic acid	C02237	M-H_[-0]		3	KEGG
c18_343	128.062	36.6	L-1-Pyrroline-3-hydroxy-5-carboxylate;3-Hydroxy-L-1-pyrroline-5-carboxylate;(3R5S)-1-Pyrroline-3-hydroxy-5-carboxylate	C04281	M-H_[-0]		3	KEGG
c18_343	128.062	36.6	1-Pyrroline-4-hydroxy-2-carboxylate	C04282	M-H_[-0]		3	KEGG
c18_343	128.062	36.6	Pidolic acid;5-Oxoproline;Pyroglutamic acid;5-Pyrrolidone-2-carboxylic acid;Pyroglutamate;5-Oxo-L-proline;L-Pyroglutamic acid;L-5-Pyrrolidone-2-carboxylic acid	C01879	M-H_[-0]		3	KEGG
c18_343	128.062	36.6	4-Oxoproline;4-Oxo-L-proline	C01877	M-H_[-0]		3	KEGG
c18_3522	450.298	239.4	1-(1Z-tetradecenyl)-sn-glycero-3-phosphocholine	LMGP01070002	M-H	2	2	LM
c18_3522	450.298	239.4	1-(1E-tetradecenyl)-sn-glycero-3-phosphocholine	LMGP01070001	M-H	2	2	LM
c18_3529	451.233	72.4	Rhodojaponin I;Grayanotoxane-56101416-pentol 23-epoxy- 614-diacetate (2beta3beta6beta14R)-	C19992	M-H	0.71	2	KEGG
c18_357	129.039	36.6	N-Acryloylglycine	HMDB0001843	M-H_[-1]		3	HMDB
c18_357	129.039	36.6	5-Oxoprolinate	HMDB0060262	M-H_[-1]		3	HMDB
c18_357	129.039	36.6	dimethadione	HMDB0061093	M-H_[-1]		3	HMDB
c18_357	129.039	36.6	Pyrrolidonecarboxylic acid	HMDB0000805	M-H_[-1]		3	HMDB
c18_357	129.039	36.6	Pyroglutamic acid	HMDB0000267	M-H_[-1]		3	HMDB
c18_357	129.039	36.6	Pyrroline hydroxycarboxylic acid	HMDB0001369	M-H_[-1]		3	HMDB
c18_357	129.039	36.6	1-Pyrroline-4-hydroxy-2-carboxylate	HMDB0002234	M-H_[-1]		3	HMDB
c18_357	129.039	36.6	L-1-Pyrroline-3-hydroxy-5-carboxylate;3-Hydroxy-L-1-pyrroline-5-carboxylate;(3R5S)-1-Pyrroline-3-hydroxy-5-carboxylate	C04281	M-H_[-1]		3	KEGG
c18_357	129.039	36.6	1-Pyrroline-4-hydroxy-2-carboxylate	C04282	M-H_[-1]		3	KEGG
c18_357	129.039	36.6	Pidolic acid;5-Oxoproline;Pyroglutamic acid;5-Pyrrolidone-2-carboxylic acid;Pyroglutamate;5-Oxo-L-proline;L-Pyroglutamic acid;L-5-Pyrrolidone-2-carboxylic acid	C01879	M-H_[-1]		3	KEGG
c18_357	129.039	36.6	4-Oxoproline;4-Oxo-L-proline	C01877	M-H_[-1]		3	KEGG
c18_357	129.039	36.6	5-Oxo-D-proline;D-Pyroglutamic acid;D-5-Pyrrolidone-2-carboxylic acid	C02237	M-H_[-1]		3	KEGG
c18_3620	461.348	272.3	1-O-alpha-D-glucopyranosyl-12-nonadecandiol	LMFA13010006	M-H	0.61	2	LM
c18_3650	465.305	294.2	Cholesterol sulfate	HMDB0000653	M-H	0.64	2	HMDB
c18_3650	465.305	294.2	Cholesterol sulfate;Cholest-5-en-3beta-ol sulfate	C18043	M-H	0.6	2	KEGG
c18_3650	465.305	294.2	cholest-5-en-3beta-yl hydrogen sulfate	LMST05020016	M-H	0.62	2	LM
c18_3659	466.932	48	alpha-D-Ribose 1-methylphosphonate 5-triphosphate	C20422	M-H	1.24	2	KEGG
c18_3695	473.252	218.7	Lucidenic acid I	HMDB0035976	M-H	4.18	2	HMDB
c18_3695	473.252	218.7	Lucidenic acid L	HMDB0035975	M-H	4.18	2	HMDB
c18_3695	473.252	218.7	Lucidenic acid B	HMDB0037610	M-H	4.18	2	HMDB
c18_3695	473.252	218.7	Diterpenoid EF-D;12-Deoxy-phorbol-13-alpha-methylbutyrate-20-acetate	C09086	M-H	4.27	2	KEGG
c18_3759	479.097	34.7	23-Dehydrosilybin	HMDB0040513	M-H	3.28	2	HMDB
c18_3759	479.097	34.7	23-Dehydrosilychristin	HMDB0040514	M-H	3.28	2	HMDB
c18_3759	479.097	34.7	Cryptocyanin;Cryptocyanine iodide	C17880	M-H	4.42	2	KEGG
c18_3761	479.249	202.7	Citronellyl beta-sophoroside	HMDB0032839	M-H	2.07	2	HMDB
c18_3761	479.249	202.7	3-O-(alpha-L-rhamnopyranosyl-(1-2)-alpha-L-rhamnopyranosyl)-3-hydroxydecanoic acid	LMFA13030006	M-H	2.07	2	LM
c18_3790	483.276	194.1	Stigmatellin Y	C12150	M-H	1.61	2	KEGG
c18_3829	489.229	204.8	Rubraflavone C	HMDB0030630	M-H	1.31	2	HMDB
c18_3829	489.229	204.8	-	LMPK12110903	M-H	1.29	2	LM
c18_3829	489.229	204.8	-	LMPK12140419	M-H	1.29	2	LM
c18_3829	489.229	204.8	574-Trihydroxy-6-prenyl-6-methyl6-(4-methylpent-3-enyl)-pyrano23:32flavanone	LMPK12140428	M-H	1.29	2	LM
c18_3829	489.229	204.8	-	LMPK12110901	M-H	1.29	2	LM
c18_3829	489.229	204.8	-	LMPK12110900	M-H	1.29	2	LM
c18_3829	489.229	204.8	-	LMPK12110905	M-H	1.29	2	LM
c18_3829	489.229	204.8	-	LMPK12110907	M-H	1.29	2	LM
c18_3829	489.229	204.8	5724-Tetrahydroxy-683-triprenylisoflavone	LMPK12050307	M-H	1.29	2	LM
c18_3829	489.229	204.8	-	LMPK12111509	M-H	1.29	2	LM
c18_3829	489.229	204.8	-	LMPK12140423	M-H	1.29	2	LM
c18_3829	489.229	204.8	-	LMPK12140520	M-H	1.29	2	LM
c18_3844	491.243	198.3	2463-Tetrahydroxy-3-geranyl-66-dimethylpyrano23:45dihydrochalcone	LMPK12120533	M-H	2.48	2	LM
c18_3844	491.243	198.3	6-Farnesyl-3457-tetrahydroxyflavanone	LMPK12140409	M-H	2.48	2	LM
c18_3844	491.243	198.3	-	LMPK12140399	M-H	2.48	2	LM
c18_3844	491.243	198.3	-	LMPK12050489	M-H	2.48	2	LM
c18_3844	491.243	198.3	-	LMPK12140471	M-H	2.48	2	LM
c18_3844	491.243	198.3	5724-Tetrahydroxy-8-prenyl-6-geranylflavanone	LMPK12140496	M-H	2.48	2	LM
c18_3844	491.243	198.3	-	LMPK12140465	M-H	2.48	2	LM
c18_388	131.071	292.3	6-Hydroxyhexanoic acid	HMDB0012843	M-H	0.23	2	HMDB
c18_388	131.071	292.3	Butoxyacetic acid	HMDB0041844	M-H	0.23	2	HMDB
c18_388	131.071	292.3	(5R)-5-Hydroxyhexanoic acid	HMDB0000409	M-H	0.23	2	HMDB
c18_388	131.071	292.3	Leucinic acid	HMDB0000665	M-H	0.23	2	HMDB
c18_388	131.071	292.3	44-Dimethoxy-2-butanone	HMDB0033851	M-H	0.23	2	HMDB
c18_388	131.071	292.3	Ethyl ()-3-hydroxybutyrate	HMDB0040409	M-H	0.23	2	HMDB
c18_388	131.071	292.3	2-Methyl-3-hydroxyvaleric acid	HMDB0029166	M-H	0.23	2	HMDB
c18_388	131.071	292.3	5-Hydroxyhexanoic acid	HMDB0000525	M-H	0.23	2	HMDB
c18_388	131.071	292.3	(-)-1-Acetoxy-1-ethoxyethane	HMDB0032158	M-H	0.23	2	HMDB
c18_388	131.071	292.3	Paraldehyde	HMDB0032456	M-H	0.23	2	HMDB
c18_388	131.071	292.3	(R)-3-Hydroxyhexanoic acid	HMDB0010718	M-H	0.23	2	HMDB
c18_388	131.071	292.3	D-Leucic acid	HMDB0000624	M-H	0.23	2	HMDB
c18_388	131.071	292.3	2-Hydroxy-3-methylpentanoic acid	HMDB0000317	M-H	0.23	2	HMDB
c18_388	131.071	292.3	2-Ethyl-2-Hydroxybutyric acid	HMDB0001975	M-H	0.23	2	HMDB
c18_388	131.071	292.3	2-Hydroxycaproic acid	HMDB0001624	M-H	0.23	2	HMDB
c18_388	131.071	292.3	Threo-3-Hydroxy-2-methylbutyric acid	HMDB0059770	M-H	0.23	2	HMDB
c18_388	131.071	292.3	Hydroxyisocaproic acid	HMDB0000746	M-H	0.23	2	HMDB
c18_388	131.071	292.3	Ethyl (R)-3-hydroxybutanoate	C03499	M-H	0.61	2	KEGG
c18_388	131.071	292.3	D-2-Hydroxyisocaproate	C03264	M-H	0.61	2	KEGG
c18_388	131.071	292.3	6-Hydroxyhexanoic acid;6-Hydroxyhexanoate	C06103	M-H	0.61	2	KEGG
c18_388	131.071	292.3	Paraldehyde	C07834	M-H	0.61	2	KEGG
c18_388	131.071	292.3	5R-hydroxy-hexanoic acid	LMFA01050376	M-H	0.23	2	LM
c18_388	131.071	292.3	(2S3R)-3-hydroxy-2-methylpentanoic acid	LMFA01050443	M-H	0.23	2	LM
c18_388	131.071	292.3	(2R3S)-2-hydroxy-3-methylpentanoic acid	LMFA01050441	M-H	0.23	2	LM
c18_388	131.071	292.3	2R-hydroxy-4-methyl-pentanoic acid	LMFA01050402	M-H	0.23	2	LM
c18_388	131.071	292.3	4-hydroxy-hexanoic acid	LMFA01050013	M-H	0.23	2	LM
c18_388	131.071	292.3	2R-hydroxy-3R-methyl-pentanoic acid	LMFA01050380	M-H	0.23	2	LM
c18_388	131.071	292.3	3S-hydroxyhexanoic acid	LMFA01050432	M-H	0.23	2	LM
c18_388	131.071	292.3	2-hydroxy-hexanoic acid	LMFA01050011	M-H	0.23	2	LM
c18_388	131.071	292.3	5-hydroxy-hexanoic acid	LMFA01050014	M-H	0.23	2	LM
c18_388	131.071	292.3	3R-hydroxy-hexanoic acid	LMFA01050377	M-H	0.23	2	LM
c18_388	131.071	292.3	3-hydroxy-hexanoic acid	LMFA01050012	M-H	0.23	2	LM
c18_388	131.071	292.3	6-hydroxy-hexanoic acid	LMFA01050015	M-H	0.23	2	LM
c18_388	131.071	292.3	2-ethyl-2-hydroxy-butanoic acid	LMFA01050387	M-H	0.23	2	LM
c18_388	131.071	292.3	2S-hydroxy-4-methyl-pentanoic acid	LMFA01050408	M-H	0.23	2	LM
c18_388	131.071	292.3	2-hydroxy-4-methyl-pentanoic acid	LMFA01050381	M-H	0.23	2	LM
c18_389	131.083	72.8	Ornithine	HMDB0000214	M-H	0.76	3	HMDB
c18_389	131.083	72.8	(2R4S)-24-Diaminopentanoate;D-threo-24-Diaminopentanoate;24-Diaminopentanoate	C03943	M-H	0.61	3	KEGG
c18_389	131.083	72.8	Ornithine;25-Diaminovaleric acid;25-Diaminopentanoic acid;25-Diaminopentanoate	C01602	M-H	0.61	3	KEGG
c18_389	131.083	72.8	D-Ornithine	C00515	M-H	0.61	3	KEGG
c18_389	131.083	72.8	L-Ornithine;(S)-25-Diaminovaleric acid;(S)-25-Diaminopentanoic acid;(S)-25-Diaminopentanoate	C00077	M-H	0.61	3	KEGG
c18_389	131.083	72.8	25-Diaminopentanoic acid	LMFA01100057	M-H	0.76	3	LM
c18_3925	501.223	174	(5Z7E)-(3S)-262626272727-hexafluoro-910-seco-5710(19)16-cholestatetraen-23-yne-325-diol	LMST03020077	M-H	1.76	2	LM
c18_4001	512.268	44.9	Sulfolithocholylglycine	HMDB0002639	M-H	0.68	2	HMDB
c18_4001	512.268	44.9	N-3alpha-(sulfooxy)-5beta-cholan-24-oylglycine	LMST05030015	M-H	0.68	2	LM
c18_4002	512.27	264.8	Sulfolithocholylglycine	HMDB0002639	M-H	3.22	2	HMDB
c18_4002	512.27	264.8	N-3alpha-(sulfooxy)-5beta-cholan-24-oylglycine	LMST05030015	M-H	3.22	2	LM
c18_4075	522.284	183.8	1-(9Z-octadecenoyl)-sn-glycero-3-phosphoserine	LMGP03050001	M-H	0.29	3	LM
c18_410	134.018	36.2	L-Malic acid	HMDB0000156	M-H_[-1]		3	HMDB
c18_410	134.018	36.2	(R)-Malate;D-Malate;D-Malic acid	C00497	M-H_[-1]		3	KEGG
c18_410	134.018	36.2	(S)-Malate;L-Malate;L-Apple acid;L-Malic acid;L-2-Hydroxybutanedioic acid;Malate;Malic acid	C00149	M-H_[-1]		3	KEGG
c18_410	134.018	36.2	3-Dehydro-L-threonate	C03064	M-H_[-1]		3	KEGG
c18_410	134.018	36.2	Malate;Malic acid;2-Hydroxybutanedioic acid	C00711	M-H_[-1]		3	KEGG
c18_4238	544.341	230	LysoPC(20:3(8Z11Z14Z))	HMDB0010394	M-H	0.81	2	HMDB
c18_4238	544.341	230	LysoPC(20:3(5Z8Z11Z))	HMDB0010393	M-H	0.81	2	HMDB
c18_4238	544.341	230	1-(8Z11Z14Z-eicosatrienoyl)-glycero-3-phosphocholine	LMGP01050133	M-H	0.79	2	LM
c18_4238	544.341	230	(2-(2R)-2-hydroxy-3-(5Z8Z11Z)-icosa-5811-trienoyloxypropyl phosphonatooxyethyl)trimethylazanium	LMGP01050139	M-H	0.79	2	LM
c18_4271	550.35	219.3	1-heptadecanoyl-2-acetyl-sn-glycero-3-phosphocholine	LMGP01010714	M-H	2.05	2	LM
c18_4271	550.35	219.3	1-hexadecanoyl-2-propionyl-sn-glycero-3-phosphocholine	LMGP01010666	M-H	2.05	2	LM
c18_430	136.052	172.4	Isoniazid	HMDB0015086	M-H	0.44	2	HMDB
c18_430	136.052	172.4	Isoniazid	C07054	M-H	0.59	2	KEGG
c18_4369	565.086	213.5	4-Glutathionyl cyclophosphamide	HMDB0060387	M-H_[-1]		3	HMDB
c18_4369	565.086	213.5	4-Glutathionyl cyclophosphamide	C11583	M-H_[-1]		3	KEGG
c18_4427	572.293	173.9	1-hexadecanoyl-sn-glycero-3-phospho-(1-myo-inositol)	LMGP06050002	M-H_[-1]		3	LM
c18_4427	572.293	173.9	(2R)-2-hydroxy-3-(hydroxy(1S2R3R4S5S6R)-23456-pentahydroxycyclohexyloxyphosphoryl)oxypropyl hexadecanoate	LMGP02060006	M-H_[-1]		3	LM
c18_4437	573.452	282.3	DG(15:018:4(6Z9Z12Z15Z)0:0)	HMDB0007077	M-H	1.31	3	HMDB
c18_4437	573.452	282.3	DG(15:00:018:4n3)	HMDB0056004	M-H	1.31	3	HMDB
c18_4437	573.452	282.3	DG(18:4(6Z9Z12Z15Z)15:00:0)	HMDB0007329	M-H	1.31	3	HMDB
c18_4437	573.452	282.3	1-(9Z-pentadecenoyl)-2-(9Z12Z15Z-octadecatrienoyl)-sn-glycerol	LMGL02010458	M-H	1.31	3	LM
c18_4437	573.452	282.3	1-tridecanoyl-2-(5Z8Z11Z14Z-eicosatetraenoyl)-sn-glycerol	LMGL02010368	M-H	1.31	3	LM
c18_4499	583.256	147.1	4E15Z-Bilirubin IXa	HMDB0000488	M-H	0.36	3	HMDB
c18_4499	583.256	147.1	Bilirubin	HMDB0000054	M-H	0.36	3	HMDB
c18_4499	583.256	147.1	(3Z)-Phytochromobilin	C05913	M-H	0.38	3	KEGG
c18_4499	583.256	147.1	Bilirubin	C00486	M-H	0.38	3	KEGG
c18_4499	583.256	147.1	1516-Dihydrobiliverdin;1516-Dihydrobiliverdin IXalpha;1516-Dihydrobiliverdin ixa	C11630	M-H	0.38	3	KEGG
c18_4499	583.256	147.1	-	LMPR0104300001	M-H	1.94	3	LM
c18_450	138.97	145.9	Sulfoacetate;Sulfoacetic acid	C14179	M-H	1.58	2	KEGG
c18_4546	589.127	200.7	4-Hydroxyanigorootin	HMDB0039972	M-H	3.19	2	HMDB
c18_4599	596.497	297.5	Glycerol triundecanoate	HMDB0031089	M-H_[-1]		3	HMDB
c18_4609	598.305	181.7	Delphinine	C08677	M-H	4.15	2	KEGG
c18_4615	599.359	215.4	Phorbol 12-tiglate 13-decanoate	C09157	M-H	0.37	2	KEGG
c18_4635	604.357	231.9	Janthitrem E	HMDB0030529	M-H_[+2]		3	HMDB
c18_4635	604.357	231.9	Janthitrem E	T3D3764	M-H_[+2]		3	T3DB
c18_4641	605.239	141.2	Phaeophorbide b	HMDB0031149	M-H	3.4	3	HMDB
c18_4647	606.242	133.8	Phaeophorbide b	HMDB0031149	M-H_[-1]		3	HMDB
c18_4659	607.246	270.4	Somniferine	HMDB0038585	M-H	2.17	2	HMDB
c18_4661	607.383	213.3	Torvoside G	HMDB0030337	M-H	4.21	2	HMDB
c18_4661	607.383	213.3	3-O-(Galb)-(25R)-12-oxo-5alpha-spirostan-3beta-ol	LMST01080077	M-H	4.21	2	LM
c18_4704	617.272	168.6	1-(5Z8Z11Z14Z17Z-eicosapentaenoyl)-glycero-3-phospho-(1-myo-inositol)	LMGP06050026	M-H	2.33	2	LM
c18_4705	617.324	299.6	Minosaminomycin	C17969	M-H	3.76	2	KEGG
c18_4768	630.621	42.2	N-(15Z-tetracosenoyl)-1-deoxysphing-4-enine	LMSP00000010	M-H	1.98	2	LM
c18_4784	634.164	251.6	Perphenazine maleate	C13540	M-H	1.07	2	KEGG
c18_4868	650.332	224.3	Scutianine F	C10014	M-H	3.87	2	KEGG
c18_4876	652.345	184.6	Pentasine	HMDB0029803	M-H	2.24	2	HMDB
c18_492	143.071	294.1	Tetrahydrofurfuryl acetate	HMDB0031176	M-H	0.21	2	HMDB
c18_492	143.071	294.1	Methyl (R)-3-methyl-2-oxopentanoate	HMDB0037114	M-H	0.21	2	HMDB
c18_492	143.071	294.1	Botryodiplodin	HMDB0036594	M-H	0.21	2	HMDB
c18_492	143.071	294.1	Ethyl levulinate	HMDB0040433	M-H	0.21	2	HMDB
c18_492	143.071	294.1	4-Hydroxycyclohexylcarboxylic acid	HMDB0001988	M-H	0.21	2	HMDB
c18_492	143.071	294.1	trans-4-Hydroxycyclohexanecarboxylate	C04404	M-H	0.56	2	KEGG
c18_492	143.071	294.1	7-Oxoheptanoic acid;7-Ketoheptanoic acid	C16590	M-H	0.56	2	KEGG
c18_492	143.071	294.1	propan-2-yl 3-hydroxybut-2-enoate	LMFA07010921	M-H	0.21	2	LM
c18_492	143.071	294.1	2-oxo-heptanoic acid	LMFA01060011	M-H	0.21	2	LM
c18_492	143.071	294.1	6-oxo-heptanoic acid	LMFA01060015	M-H	0.21	2	LM
c18_492	143.071	294.1	methyl 3-methyl-2-oxopentanoate	LMFA07010933	M-H	0.21	2	LM
c18_492	143.071	294.1	3-oxo-heptanoic acid	LMFA01060012	M-H	0.21	2	LM
c18_492	143.071	294.1	2S-Hydroxy-2-isopropylbutano-3S-lactone	LMFA07040002	M-H	0.21	2	LM
c18_492	143.071	294.1	4-oxo-heptanoic acid	LMFA01060013	M-H	0.21	2	LM
c18_492	143.071	294.1	5-oxo-heptanoic acid	LMFA01060014	M-H	0.21	2	LM
c18_4934	665.573	275.1	Glycerol 12-didodecanoate 3-tetradecanoate	HMDB0031124	M-H	0.51	2	HMDB
c18_4934	665.573	275.1	1-dodecanoyl-23-ditridecanoyl-sn-glycerol	LMGL03012659	M-H	0.5	2	LM
c18_4934	665.573	275.1	12-didodecanoyl-3-tetradecanoyl-sn-glycerol	LMGL03012628	M-H	0.5	2	LM
c18_501	144.046	289.5	1H-Indole-3-carboxaldehyde	HMDB0029737	M-H	0.07	2	HMDB
c18_501	144.046	289.5	2(1H)-Quinolinone;Quinolin-2(1H)-one	C06415	M-H	0.14	2	KEGG
c18_501	144.046	289.5	Indole-3-carboxaldehyde;Indole-3-carbaldehyde	C08493	M-H	0.14	2	KEGG
c18_501	144.046	289.5	4-Hydroxyquinoline;Quinolin-4-ol	C06343	M-H	0.14	2	KEGG
c18_501	144.046	289.5	8-Hydroxyquinoline;Oxyquinoline	C19434	M-H	0.14	2	KEGG
c18_501	144.046	289.5	Isocarbostyril;1(2H)-Isoquinolinone;Isoquinolin-1(2H)-one	C06324	M-H	0.14	2	KEGG
c18_501	144.046	289.5	3-Methyleneoxindole	C02796	M-H	0.14	2	KEGG
c18_501	144.046	289.5	Quinolin-2-ol;2-Quinolone;2-Hydroxyquinoline;2-Quinolinol	C06338	M-H	0.14	2	KEGG
c18_503	144.103	170.9	3-Dehydroxycarnitine	HMDB0006831	M-H	0	2	HMDB
c18_503	144.103	170.9	2R-aminoheptanoic acid	LMFA01100013	M-H	0	2	LM
c18_503	144.103	170.9	2-amino-heptanoic acid	LMFA01100015	M-H	0	2	LM
c18_503	144.103	170.9	2S-aminoheptanoic acid	LMFA01100014	M-H	0	2	LM
c18_517	145.05	190.8	Solerol	HMDB0002173	M-H	3.65	2	HMDB
c18_517	145.05	190.8	Adipic acid	HMDB0000448	M-H	3.65	2	HMDB
c18_517	145.05	190.8	(S)-2-Aceto-2-hydroxybutanoic acid	HMDB0006900	M-H	3.65	2	HMDB
c18_517	145.05	190.8	Methylglutaric acid	HMDB0000752	M-H	3.65	2	HMDB
c18_517	145.05	190.8	22-Dimethylsuccinic acid	HMDB0002074	M-H	3.65	2	HMDB
c18_517	145.05	190.8	2-Methylglutaric acid	HMDB0000422	M-H	3.65	2	HMDB
c18_517	145.05	190.8	Dimethyl succinate	HMDB0033837	M-H	3.65	2	HMDB
c18_517	145.05	190.8	Monomethyl glutaric acid	HMDB0000858	M-H	3.65	2	HMDB
c18_517	145.05	190.8	(S)-2-Aceto-2-hydroxybutanoate;(S)-2-Hydroxy-2-ethyl-3-oxobutanoate	C06006	M-H	3.58	2	KEGG
c18_517	145.05	190.8	2-Dehydropantoate	C00966	M-H	3.58	2	KEGG
c18_517	145.05	190.8	(R)-4-Dehydropantoate	C01053	M-H	3.58	2	KEGG
c18_517	145.05	190.8	Adipate;Adipic acid;Hexanedioate;Hexan-16-dicarboxylate	C06104	M-H	3.58	2	KEGG
c18_517	145.05	190.8	4-Hydroxy-2-oxohexanoic acid;4-Hydroxy-2-oxohexanoate	C06762	M-H	3.58	2	KEGG
c18_517	145.05	190.8	3-Hydroxy-3-methyl-2-oxopentanoic acid;3-Hydroxy-3-methyl-2-oxopentanoate	C04237	M-H	3.58	2	KEGG
c18_517	145.05	190.8	Mevaldate;Mevaldic acid	C00772	M-H	3.58	2	KEGG
c18_517	145.05	190.8	(R)-3-Hydroxy-3-methyl-2-oxopentanoate	C14463	M-H	3.58	2	KEGG
c18_517	145.05	190.8	2-Aceto-2-hydroxybutanoate	C00659	M-H	3.58	2	KEGG
c18_517	145.05	190.8	3-Hydroxy-5-oxohexanoate	C16272	M-H	3.58	2	KEGG
c18_517	145.05	190.8	2-oxo-4-hydroxy-hexanoic acid	LMFA01050343	M-H	3.65	2	LM
c18_517	145.05	190.8	22-dimethyl-butanedioic acid	LMFA01170080	M-H	3.65	2	LM
c18_517	145.05	190.8	2-methyl-pentanedioic acid	LMFA01170084	M-H	3.65	2	LM
c18_517	145.05	190.8	(3R)-3-hydroxy-3-methyl-2-oxopentanoic acid	LMFA01050457	M-H	3.65	2	LM
c18_517	145.05	190.8	4S-hydroxy-2-oxohexanoic acid	LMFA01050435	M-H	3.65	2	LM
c18_517	145.05	190.8	Hexanedioic acid	LMFA01170048	M-H	3.65	2	LM
c18_517	145.05	190.8	3-methyl-pentanedioic acid	LMFA01170117	M-H	3.65	2	LM
c18_517	145.05	190.8	(4S)-4-hydroxy-2-oxohexanoic acid	LMFA01050465	M-H	3.65	2	LM
c18_517	145.05	190.8	2-hydroxy-33-dimethyl-4-oxo-butanoic acid	LMFA01050458	M-H	3.65	2	LM
c18_517	145.05	190.8	2-ethyl-2-hydroxy-3-oxo-butanoic acid	LMFA01050501	M-H	3.65	2	LM
c18_517	145.05	190.8	2S-ethyl-2-hydroxy-3-oxobutanoic acid	LMFA01050383	M-H	3.65	2	LM
c18_517	145.05	190.8	(3S)-3-hydroxy-3-methyl-2-oxopentanoic acid	LMFA01050462	M-H	3.65	2	LM
c18_517	145.05	190.8	3-hydroxy-3-methyl-2-oxo-pentanoic acid	LMFA01020278	M-H	3.65	2	LM
c18_5170	762.509	270.9	PE(18:3(9Z12Z15Z)20:3(5Z8Z11Z))	HMDB0009166	M-H	1.27	2	HMDB
c18_5170	762.509	270.9	PE(18:3(6Z9Z12Z)20:3(8Z11Z14Z))	HMDB0009134	M-H	1.27	2	HMDB
c18_5170	762.509	270.9	PE(16:022:6(4Z7Z10Z13Z16Z19Z))	HMDB0008946	M-H	1.27	2	HMDB
c18_5170	762.509	270.9	PE(20:3(5Z8Z11Z)18:3(9Z12Z15Z))	HMDB0009326	M-H	1.27	2	HMDB
c18_5170	762.509	270.9	PE(20:3(8Z11Z14Z)18:3(6Z9Z12Z))	HMDB0009358	M-H	1.27	2	HMDB
c18_5170	762.509	270.9	PE(20:3(8Z11Z14Z)18:3(9Z12Z15Z))	HMDB0009359	M-H	1.27	2	HMDB
c18_5170	762.509	270.9	PE(20:2(11Z14Z)18:4(6Z9Z12Z15Z))	HMDB0009294	M-H	1.27	2	HMDB
c18_5170	762.509	270.9	PE(18:1(9Z)20:5(5Z8Z11Z14Z17Z))	HMDB0009071	M-H	1.27	2	HMDB
c18_5170	762.509	270.9	PE(18:1(11Z)20:5(5Z8Z11Z14Z17Z))	HMDB0009038	M-H	1.27	2	HMDB
c18_5170	762.509	270.9	PE(22:6(4Z7Z10Z13Z16Z19Z)16:0)	HMDB0009682	M-H	1.27	2	HMDB
c18_5170	762.509	270.9	PE(22:5(7Z10Z13Z16Z19Z)16:1(9Z))	HMDB0009650	M-H	1.27	2	HMDB
c18_5170	762.509	270.9	PE(18:2(9Z12Z)20:4(5Z8Z11Z14Z))	HMDB0009102	M-H	1.27	2	HMDB
c18_5170	762.509	270.9	PE(22:5(4Z7Z10Z13Z16Z)16:1(9Z))	HMDB0009617	M-H	1.27	2	HMDB
c18_5170	762.509	270.9	PE(16:1(9Z)22:5(4Z7Z10Z13Z16Z))	HMDB0008977	M-H	1.27	2	HMDB
c18_5170	762.509	270.9	PE(16:1(9Z)22:5(7Z10Z13Z16Z19Z))	HMDB0008978	M-H	1.27	2	HMDB
c18_5170	762.509	270.9	PE(18:2(9Z12Z)20:4(8Z11Z14Z17Z))	HMDB0009103	M-H	1.27	2	HMDB
c18_5170	762.509	270.9	PE(20:4(5Z8Z11Z14Z)18:2(9Z12Z))	HMDB0009390	M-H	1.27	2	HMDB
c18_5170	762.509	270.9	PE(20:3(5Z8Z11Z)18:3(6Z9Z12Z))	HMDB0009325	M-H	1.27	2	HMDB
c18_5170	762.509	270.9	PE(20:5(5Z8Z11Z14Z17Z)18:1(11Z))	HMDB0009454	M-H	1.27	2	HMDB
c18_5170	762.509	270.9	PE(18:3(9Z12Z15Z)20:3(8Z11Z14Z))	HMDB0009167	M-H	1.27	2	HMDB
c18_5170	762.509	270.9	PE(20:4(8Z11Z14Z17Z)18:2(9Z12Z))	HMDB0009423	M-H	1.27	2	HMDB
c18_5170	762.509	270.9	PE(20:5(5Z8Z11Z14Z17Z)18:1(9Z))	HMDB0009455	M-H	1.27	2	HMDB
c18_5170	762.509	270.9	PE(18:3(6Z9Z12Z)20:3(5Z8Z11Z))	HMDB0009133	M-H	1.27	2	HMDB
c18_5170	762.509	270.9	PE(18:4(6Z9Z12Z15Z)20:2(11Z14Z))	HMDB0009198	M-H	1.27	2	HMDB
c18_5170	762.509	270.9	1-(9Z12Z15Z-octadecatrienoyl)-2-(8Z11Z14Z-eicosatrienoyl)-glycero-3-phosphoethanolamine	LMGP02010729	M-H	1.27	2	LM
c18_5170	762.509	270.9	1-(8Z11Z14Z-eicosatrienoyl)-2-(6Z9Z12Z-octadecatrienoyl)-glycero-3-phosphoethanolamine	LMGP02010916	M-H	1.27	2	LM
c18_5170	762.509	270.9	1-(5Z8Z11Z14Z17Z-eicosapentaenoyl)-2-(9Z-pentadecenoyl)-glycero-3-phosphocholine	LMGP01011931	M-H	1.27	2	LM
c18_5170	762.509	270.9	1-(6Z9Z12Z-octadecatrienoyl)-2-(8Z11Z14Z-eicosatrienoyl)-glycero-3-phosphoethanolamine	LMGP02010701	M-H	1.27	2	LM
c18_5170	762.509	270.9	1-O-(1Z-hexadecenyl)-2-(14-hydroxy-4Z7Z10Z12E16Z19Z-docosahexaenoyl)-sn-glycero-3-phosphoethanolamine	LMGP20020014	M-H	1.27	2	LM
c18_5170	762.509	270.9	1-(4Z7Z10Z13Z16Z19Z-docosahexaenoyl)-2-hexadecanoyl-glycero-3-phosphoethanolamine	LMGP02011161	M-H	1.27	2	LM
c18_5170	762.509	270.9	1-(4Z7Z10Z13Z16Z19Z-docosahexaenoyl)-2-tridecanoyl-glycero-3-phosphocholine	LMGP01012098	M-H	1.27	2	LM
c18_5170	762.509	270.9	1-(5Z8Z11Z14Z-eicosatetraenoyl)-2-(9Z12Z-octadecadienoyl)-glycero-3-phosphoethanolamine	LMGP02010945	M-H	1.27	2	LM
c18_5170	762.509	270.9	1-hexadecanoyl-2-(4Z7Z10Z13Z16Z19Z-docosahexaenoyl)-sn-glycero-3-phosphoethanolamine	LMGP02010095	M-H	1.27	2	LM
c18_5170	762.509	270.9	1-(6Z9Z12Z15Z-octadecatetraenoyl)-2-(9Z12Z-heptadecadienoyl)-glycero-3-phosphocholine	LMGP01011710	M-H	1.27	2	LM
c18_5170	762.509	270.9	1-tridecanoyl-2-(4Z7Z10Z13Z16Z19Z-docosahexaenoyl)-glycero-3-phosphocholine	LMGP01011362	M-H	1.27	2	LM
c18_5170	762.509	270.9	1-(5Z8Z11Z14Z17Z-eicosapentaenoyl)-2-(9Z-octadecenoyl)-glycero-3-phosphoethanolamine	LMGP02011172	M-H	1.27	2	LM
c18_5170	762.509	270.9	1-(9Z-octadecenoyl)-2-(5Z8Z11Z14Z17Z-eicosapentaenoyl)-glycero-3-phosphoethanolamine	LMGP02011195	M-H	1.27	2	LM
c18_5170	762.509	270.9	1-(8Z11Z14Z-eicosatrienoyl)-2-(9Z12Z15Z-octadecatrienoyl)-glycero-3-phosphoethanolamine	LMGP02010917	M-H	1.27	2	LM
c18_5170	762.509	270.9	1-(6Z9Z12Z15Z-octadecatetraenoyl)-2-(11Z14Z-eicosadienoyl)-glycero-3-phosphoethanolamine	LMGP02010759	M-H	1.27	2	LM
c18_5170	762.509	270.9	1-(11Z14Z-eicosadienoyl)-2-(6Z9Z12Z15Z-octadecatetraenoyl)-glycero-3-phosphoethanolamine	LMGP02010887	M-H	1.27	2	LM
c18_5170	762.509	270.9	1-(9Z-pentadecenoyl)-2-(5Z8Z11Z14Z17Z-eicosapentaenoyl)-glycero-3-phosphocholine	LMGP01011455	M-H	1.27	2	LM
c18_5170	762.509	270.9	1-(9Z12Z-heptadecadienoyl)-2-(6Z9Z12Z15Z-octadecatetraenoyl)-glycero-3-phosphocholine	LMGP01011566	M-H	1.27	2	LM
c18_5170	762.509	270.9	1-(9Z12Z-octadecadienoyl)-2-(5Z8Z11Z14Z-eicosatetraenoyl)-glycero-3-phosphoethanolamine	LMGP02011192	M-H	1.27	2	LM
c18_5179	766.538	289.1	PE(20:3(8Z11Z14Z)18:1(11Z))	HMDB0009355	M-H	2.13	2	HMDB
c18_5179	766.538	289.1	PE(18:020:4(5Z8Z11Z14Z))	HMDB0009003	M-H	2.13	2	HMDB
c18_5179	766.538	289.1	PE(18:3(9Z12Z15Z)20:1(11Z))	HMDB0009164	M-H	2.13	2	HMDB
c18_5179	766.538	289.1	PE(18:020:4(8Z11Z14Z17Z))	HMDB0009004	M-H	2.13	2	HMDB
c18_5179	766.538	289.1	PE(20:2(11Z14Z)18:2(9Z12Z))	HMDB0009291	M-H	2.13	2	HMDB
c18_5179	766.538	289.1	PE(18:1(11Z)20:3(8Z11Z14Z))	HMDB0009035	M-H	2.13	2	HMDB
c18_5179	766.538	289.1	PE(20:1(11Z)18:3(9Z12Z15Z))	HMDB0009260	M-H	2.13	2	HMDB
c18_5179	766.538	289.1	PE(20:3(5Z8Z11Z)18:1(11Z))	HMDB0009322	M-H	2.13	2	HMDB
c18_5179	766.538	289.1	PC(20:4(8Z11Z14Z17Z)15:0)	HMDB0008461	M-H	2.13	2	HMDB
c18_5179	766.538	289.1	PE(20:4(8Z11Z14Z17Z)18:0)	HMDB0009420	M-H	2.13	2	HMDB
c18_5179	766.538	289.1	PE(16:022:4(7Z10Z13Z16Z))	HMDB0008943	M-H	2.13	2	HMDB
c18_5179	766.538	289.1	PE(22:4(7Z10Z13Z16Z)16:0)	HMDB0009583	M-H	2.13	2	HMDB
c18_5179	766.538	289.1	PE(16:1(9Z)20:3(8Z11Z14Z))	HMDB0008969	M-H	2.13	2	HMDB
c18_5179	766.538	289.1	PC(20:4(5Z8Z11Z14Z)15:0)	HMDB0008428	M-H	2.13	2	HMDB
c18_5179	766.538	289.1	PC(15:020:4(5Z8Z11Z14Z))	HMDB0007949	M-H	2.13	2	HMDB
c18_5179	766.538	289.1	PE(20:4(5Z8Z11Z14Z)18:0)	HMDB0009387	M-H	2.13	2	HMDB
c18_5179	766.538	289.1	PE(18:2(9Z12Z)20:2(11Z14Z))	HMDB0009099	M-H	2.13	2	HMDB
c18_5179	766.538	289.1	PE(20:1(11Z)18:3(6Z9Z12Z))	HMDB0009259	M-H	2.13	2	HMDB
c18_5179	766.538	289.1	PC(15:020:4(8Z11Z14Z17Z))	HMDB0007950	M-H	2.13	2	HMDB
c18_5179	766.538	289.1	PE(18:1(9Z)20:3(8Z11Z14Z))	HMDB0009068	M-H	2.13	2	HMDB
c18_5179	766.538	289.1	PE(20:3(8Z11Z14Z)18:1(9Z))	HMDB0009356	M-H	2.13	2	HMDB
c18_5179	766.538	289.1	PE(18:3(6Z9Z12Z)20:1(11Z))	HMDB0009131	M-H	2.13	2	HMDB
c18_5179	766.538	289.1	PE(18:1(9Z)20:3(5Z8Z11Z))	HMDB0009067	M-H	2.13	2	HMDB
c18_5179	766.538	289.1	PE(18:1(11Z)20:3(5Z8Z11Z))	HMDB0009034	M-H	2.13	2	HMDB
c18_5179	766.538	289.1	PE(20:018:4(6Z9Z12Z15Z))	HMDB0009228	M-H	2.13	2	HMDB
c18_5179	766.538	289.1	PE(20:3(5Z8Z11Z)18:1(9Z))	HMDB0009323	M-H	2.13	2	HMDB
c18_5179	766.538	289.1	PE(18:4(6Z9Z12Z15Z)20:0)	HMDB0009196	M-H	2.13	2	HMDB
c18_5179	766.538	289.1	1-(5Z8Z11Z14Z-eicosatetraenoyl)-2-octadecanoyl-glycero-3-phosphoethanolamine	LMGP02010943	M-H	2.13	2	LM
c18_5179	766.538	289.1	1-(7Z10Z13Z16Z-docosatetraenoyl)-2-tridecanoyl-glycero-3-phosphocholine	LMGP01012067	M-H	2.13	2	LM
c18_5179	766.538	289.1	1-O-(1Z-octadecenyl)-2-(15S-hydroxy-5Z8Z11Z13E-eicosatetraenoyl)-sn-glycero-3-phosphoethanolamine	LMGP20020010	M-H	2.13	2	LM
c18_5179	766.538	289.1	1-octadecanoyl-2-(5Z8Z11Z14Z-eicosatetraenoyl)-sn-glycero-3-phosphoethanolamine	LMGP02010118	M-H	2.13	2	LM
c18_5179	766.538	289.1	1-octadecanoyl-2-(5E8E11E14E-eicosatetraenoyl)-sn-glycero-3-phosphoethanolamine	LMGP02010129	M-H	2.13	2	LM
c18_5179	766.538	289.1	1-O-(1Z-octadecenyl)-2-(5S-hydroxy-6E8Z11Z14Z-eicosatetraenoyl)-sn-glycero-3-phosphoethanolamine	LMGP20020013	M-H	2.13	2	LM
c18_5179	766.538	289.1	1-(11Z14Z-eicosadienoyl)-2-(9Z12Z-octadecadienoyl)-glycero-3-phosphoethanolamine	LMGP02010884	M-H	2.13	2	LM
c18_5179	766.538	289.1	1-(6Z9Z12Z-octadecatrienoyl)-2-(11Z-eicosenoyl)-glycero-3-phosphoethanolamine	LMGP02010699	M-H	2.13	2	LM
c18_5179	766.538	289.1	1-(9Z12Z-heptadecadienoyl)-2-(9Z12Z-octadecadienoyl)-glycero-3-phosphocholine	LMGP01011563	M-H	2.13	2	LM
c18_5179	766.538	289.1	1-(6Z9Z12Z-octadecatrienoyl)-2-(9Z-heptadecenoyl)-glycero-3-phosphocholine	LMGP01011649	M-H	2.13	2	LM
c18_5179	766.538	289.1	1-O-(1Z-octadecenyl)-2-(12S-hydroxy-5Z8Z10E14Z-eicosatetraenoyl)-sn-glycero-3-phosphoethanolamine	LMGP20020007	M-H	2.13	2	LM
c18_5179	766.538	289.1	1-(9Z-octadecenoyl)-2-(5Z8Z11Z-eicosatrienoyl)-sn-glycero-3-phosphoethanolamine	LMGP02010115	M-H	2.13	2	LM
c18_5179	766.538	289.1	1-(8Z11Z14Z-eicosatrienoyl)-2-(9Z-octadecenoyl)-glycero-3-phosphoethanolamine	LMGP02010914	M-H	2.13	2	LM
c18_5179	766.538	289.1	1-(9Z12Z-octadecadienoyl)-2-(9Z12Z-heptadecadienoyl)-glycero-3-phosphocholine	LMGP01011623	M-H	2.13	2	LM
c18_5179	766.538	289.1	1-(9Z-octadecenoyl)-2-(8Z11Z14Z-eicosatrienoyl)-glycero-3-phosphoethanolamine	LMGP02010648	M-H	2.13	2	LM
c18_5179	766.538	289.1	1-pentadecanoyl-2-(5Z8Z11Z14Z-eicosatetraenoyl)-glycero-3-phosphocholine	LMGP01011424	M-H	2.13	2	LM
c18_5179	766.538	289.1	1-(9Z12Z-octadecadienoyl)-2-(11Z14Z-eicosadienoyl)-glycero-3-phosphoethanolamine	LMGP02010671	M-H	2.13	2	LM
c18_5179	766.538	289.1	1-(7Z10Z13Z16Z-docosatetraenoyl)-2-hexadecanoyl-glycero-3-phosphoethanolamine	LMGP02011108	M-H	2.13	2	LM
c18_5179	766.538	289.1	1-(8Z11Z14Z-eicosatrienoyl)-2-(9Z-pentadecenoyl)-glycero-3-phosphocholine	LMGP01011871	M-H	2.13	2	LM
c18_5179	766.538	289.1	1-hexadecanoyl-2-(7Z10Z13Z16Z-docosatetraenoyl)-sn-glycero-3-phosphoethanolamine	LMGP02010116	M-H	2.13	2	LM
c18_5179	766.538	289.1	1-(9Z12Z15Z-octadecatrienoyl)-2-(9Z-heptadecenoyl)-glycero-3-phosphocholine	LMGP01011680	M-H	2.13	2	LM
c18_5179	766.538	289.1	1-(11Z-eicosenoyl)-2-(6Z9Z12Z-octadecatrienoyl)-glycero-3-phosphoethanolamine	LMGP02010855	M-H	2.13	2	LM
c18_5179	766.538	289.1	1-(6Z9Z12Z15Z-octadecatetraenoyl)-2-eicosanoyl-glycero-3-phosphoethanolamine	LMGP02010757	M-H	2.13	2	LM
c18_5179	766.538	289.1	1-(9Z12Z15Z-octadecatrienoyl)-2-(11Z-eicosenoyl)-glycero-3-phosphoethanolamine	LMGP02010727	M-H	2.13	2	LM
c18_5179	766.538	289.1	1-(9Z-pentadecenoyl)-2-(8Z11Z14Z-eicosatrienoyl)-glycero-3-phosphocholine	LMGP01011453	M-H	2.13	2	LM
c18_5179	766.538	289.1	1-(11Z-eicosenoyl)-2-(9Z12Z15Z-octadecatrienoyl)-glycero-3-phosphoethanolamine	LMGP02010856	M-H	2.13	2	LM
c18_5179	766.538	289.1	1-heptadecanoyl-2-(6Z9Z12Z15Z-octadecatetraenoyl)-glycero-3-phosphocholine	LMGP01011508	M-H	2.13	2	LM
c18_5179	766.538	289.1	1-(9Z-heptadecenoyl)-2-(9Z12Z15Z-octadecatrienoyl)-glycero-3-phosphocholine	LMGP01011535	M-H	2.13	2	LM
c18_5179	766.538	289.1	1-tridecanoyl-2-(7Z10Z13Z16Z-docosatetraenoyl)-glycero-3-phosphocholine	LMGP01011361	M-H	2.13	2	LM
c18_5179	766.538	289.1	1-eicosanoyl-2-(6Z9Z12Z15Z-octadecatetraenoyl)-sn-glycero-3-phosphoethanolamine	LMGP02010114	M-H	2.13	2	LM
c18_5179	766.538	289.1	1-(6Z9Z12Z15Z-octadecatetraenoyl)-2-heptadecanoyl-glycero-3-phosphocholine	LMGP01011708	M-H	2.13	2	LM
c18_5179	766.538	289.1	1-(9Z12E-octadecadienoyl)-2-(9Z11E-heptadecadienoyl)-sn-glycero-3-phosphocholine	LMGP01010931	M-H	2.13	2	LM
c18_5179	766.538	289.1	1-(5Z8Z11Z14Z-eicosatetraenoyl)-2-pentadecanoyl-glycero-3-phosphocholine	LMGP01011901	M-H	2.13	2	LM
c18_5179	766.538	289.1	1-(9Z-heptadecenoyl)-2-(6Z9Z12Z-octadecatrienoyl)-glycero-3-phosphocholine	LMGP01011534	M-H	2.13	2	LM
c18_519	145.087	172.9	3-Hydroxyisoheptanoic acid	HMDB0002207	M-H	0.55	2	HMDB
c18_519	145.087	172.9	(-)-Ethyl 2-hydroxy-2-methylbutyrate	HMDB0032269	M-H	0.55	2	HMDB
c18_519	145.087	172.9	Methyl ()-3-hydroxyhexanoate	HMDB0039407	M-H	0.55	2	HMDB
c18_519	145.087	172.9	Ethyl 2-hydroxyisovalerate	HMDB0059842	M-H	0.55	2	HMDB
c18_519	145.087	172.9	Methyl DL-Leucate	HMDB0036231	M-H	0.55	2	HMDB
c18_519	145.087	172.9	Butyl lactate	HMDB0040254	M-H	0.55	2	HMDB
c18_519	145.087	172.9	2-hydroxy-heptanoic acid	LMFA01050016	M-H	0.55	2	LM
c18_519	145.087	172.9	7-hydroxy-heptanoic acid	LMFA01050019	M-H	0.55	2	LM
c18_519	145.087	172.9	4-hydroxy-heptanoic acid	LMFA01050017	M-H	0.55	2	LM
c18_519	145.087	172.9	methyl 2-hydroxy-4-methylpentanoate	LMFA07010959	M-H	0.55	2	LM
c18_519	145.087	172.9	ethyl 2-hydroxy-2-methylbutanoate	LMFA07010693	M-H	0.55	2	LM
c18_519	145.087	172.9	6-hydroxy-heptanoic acid	LMFA01050225	M-H	0.55	2	LM
c18_519	145.087	172.9	6R-hydroxy-heptanoic acid	LMFA01050261	M-H	0.55	2	LM
c18_519	145.087	172.9	5-hydroxy-heptanoic acid	LMFA01050018	M-H	0.55	2	LM
c18_5202	779.6	269.6	3-Demethylubiquinone-9	HMDB0060370	M-H	2.45	2	HMDB
c18_5202	779.6	269.6	3-Demethylubiquinone-9	C03226	M-H	2.41	2	KEGG
c18_5202	779.6	269.6	2-hydroxy-3-methoxy-6-methyl-5-(2E6E10E14E18E22E26E30E)-3711151923273135-nonamethylhexatriaconta-2610141822263034-nonaen-1-ylcyclohexa-25-diene-14-dione	LMPR02010036	M-H	2.45	2	LM
c18_5217	788.542	290	PS(18:018:1(9Z))	HMDB0010163	M-H	3.69	2	HMDB
c18_5217	788.542	290	PS(18:1(9Z)18:0)	HMDB0012389	M-H	3.69	2	HMDB
c18_5217	788.542	290	1-docosanoyl-2-(9Z-tetradecenoyl)-glycero-3-phosphoserine	LMGP03010702	M-H	3.69	2	LM
c18_5217	788.542	290	1-(9Z-nonadecenoyl)-2-heptadecanoyl-glycero-3-phosphoserine	LMGP03010488	M-H	3.69	2	LM
c18_5217	788.542	290	1-heneicosanoyl-2-(9Z-pentadecenoyl)-glycero-3-phosphoserine	LMGP03010679	M-H	3.69	2	LM
c18_5217	788.542	290	1-eicosanoyl-2-(9Z-hexadecenoyl)-glycero-3-phosphoserine	LMGP03010514	M-H	3.69	2	LM
c18_5217	788.542	290	1-(9Z-pentadecenoyl)-2-heneicosanoyl-glycero-3-phosphoserine	LMGP03010186	M-H	3.69	2	LM
c18_5217	788.542	290	1-(9Z-tetradecenoyl)-2-docosanoyl-glycero-3-phosphoserine	LMGP03010134	M-H	3.69	2	LM
c18_5217	788.542	290	1-(11Z-eicosenoyl)-2-hexadecanoyl-glycero-3-phosphoserine	LMGP03010534	M-H	3.69	2	LM
c18_5217	788.542	290	1-(9Z-hexadecenoyl)-2-eicosanoyl-glycero-3-phosphoserine	LMGP03010216	M-H	3.69	2	LM
c18_5217	788.542	290	1-hexadecanoyl-2-(11Z-eicosenoyl)-glycero-3-phosphoserine	LMGP03010967	M-H	3.69	2	LM
c18_5217	788.542	290	1-nonadecanoyl-2-(9Z-heptadecenoyl)-glycero-3-phosphoserine	LMGP03010460	M-H	3.69	2	LM
c18_5217	788.542	290	1-tetradecanoyl-2-(11Z-docosenoyl)-glycero-3-phosphoserine	LMGP03010106	M-H	3.69	2	LM
c18_5217	788.542	290	1-(9Z-heptadecenoyl)-2-nonadecanoyl-glycero-3-phosphoserine	LMGP03010264	M-H	3.69	2	LM
c18_5217	788.542	290	1-(9Z-octadecenoyl)-2-octadecanoyl-sn-glycero-3-phosphoserine	LMGP03010034	M-H	3.69	2	LM
c18_5217	788.542	290	1-heptadecanoyl-2-(9Z-nonadecenoyl)-glycero-3-phosphoserine	LMGP03010238	M-H	3.69	2	LM
c18_5217	788.542	290	1-(11Z-docosenoyl)-2-tetradecanoyl-glycero-3-phosphoserine	LMGP03010727	M-H	3.69	2	LM
c18_5217	788.542	290	1-octadecanoyl-2-(9Z-octadecenoyl)-sn-glycero-3-phosphoserine	LMGP03010025	M-H	3.69	2	LM
c18_5218	788.582	238.2	1-octadecyl-2-(9Z-nonadecenoyl)-glycero-3-phosphoserine	LMGP03020033	M-H	1.14	2	LM
c18_5218	788.582	238.2	1-(1Z-octadecenyl)-2-nonadecanoyl-glycero-3-phosphoserine	LMGP03030044	M-H	1.14	2	LM
c18_5218	788.582	238.2	1-(1Z-hexadecenyl)-2-heneicosanoyl-glycero-3-phosphoserine	LMGP03030023	M-H	1.14	2	LM
c18_5218	788.582	238.2	1-eicosyl-2-(9Z-heptadecenoyl)-glycero-3-phosphoserine	LMGP03020049	M-H	1.14	2	LM
c18_5218	788.582	238.2	1-(1Z-eicosenyl)-2-heptadecanoyl-glycero-3-phosphoserine	LMGP03030064	M-H	1.14	2	LM
c18_5239	798.53	213.7	1-(9Z12Z-octadecadienoyl)-2-(9Z-nonadecenoyl)-glycero-3-phosphoserine	LMGP03010355	M-H	0.8	2	LM
c18_5239	798.53	213.7	1-(6Z9Z12Z-octadecatrienoyl)-2-nonadecanoyl-glycero-3-phosphoserine	LMGP03010383	M-H	0.8	2	LM
c18_5239	798.53	213.7	1-nonadecanoyl-2-(9Z12Z15Z-octadecatrienoyl)-glycero-3-phosphoserine	LMGP03010465	M-H	0.8	2	LM
c18_5239	798.53	213.7	1-(11Z14Z-eicosadienoyl)-2-(9Z-heptadecenoyl)-glycero-3-phosphoserine	LMGP03010567	M-H	0.8	2	LM
c18_5239	798.53	213.7	1-(9Z-pentadecenoyl)-2-(13Z16Z-docosadienoyl)-glycero-3-phosphoserine	LMGP03010189	M-H	0.8	2	LM
c18_5239	798.53	213.7	1-(11Z-eicosenoyl)-2-(9Z12Z-heptadecadienoyl)-glycero-3-phosphoserine	LMGP03010538	M-H	0.8	2	LM
c18_5239	798.53	213.7	1-(9Z12Z15Z-octadecatrienoyl)-2-nonadecanoyl-glycero-3-phosphoserine	LMGP03010411	M-H	0.8	2	LM
c18_5239	798.53	213.7	1-(13Z16Z-docosadienoyl)-2-(9Z-pentadecenoyl)-glycero-3-phosphoserine	LMGP03010761	M-H	0.8	2	LM
c18_5239	798.53	213.7	1-heptadecanoyl-2-(8Z11Z14Z-eicosatrienoyl)-glycero-3-phosphoserine	LMGP03010241	M-H	0.8	2	LM
c18_5239	798.53	213.7	1-(9Z-nonadecenoyl)-2-(9Z12Z-octadecadienoyl)-glycero-3-phosphoserine	LMGP03010493	M-H	0.8	2	LM
c18_5239	798.53	213.7	1-(9Z-heptadecenoyl)-2-(11Z14Z-eicosadienoyl)-glycero-3-phosphoserine	LMGP03010268	M-H	0.8	2	LM
c18_5239	798.53	213.7	1-nonadecanoyl-2-(6Z9Z12Z-octadecatrienoyl)-glycero-3-phosphoserine	LMGP03010464	M-H	0.8	2	LM
c18_5239	798.53	213.7	1-(8Z11Z14Z-eicosatrienoyl)-2-heptadecanoyl-glycero-3-phosphoserine	LMGP03010597	M-H	0.8	2	LM
c18_5239	798.53	213.7	1-(9Z12Z-heptadecadienoyl)-2-(11Z-eicosenoyl)-glycero-3-phosphoserine	LMGP03010297	M-H	0.8	2	LM
c18_524	146.018	35.6	Oxoglutaric acid	HMDB0000208	M-H_[-1]		3	HMDB
c18_524	146.018	35.6	Oxaloacetate 4-methyl ester	C03716	M-H_[-1]		3	KEGG
c18_524	146.018	35.6	Dehydro-D-arabinono-14-lactone;(5R)-34-Dihydroxy-5-(hydroxymethyl)furan-2(5H)-one	C06316	M-H_[-1]		3	KEGG
c18_524	146.018	35.6	2-Oxoglutarate;Oxoglutaric acid;2-Ketoglutaric acid;alpha-Ketoglutaric acid	C00026	M-H_[-1]		3	KEGG
c18_524	146.018	35.6	Methyloxaloacetate	C06030	M-H_[-1]		3	KEGG
c18_524	146.018	35.6	5-Hydroxy-24-dioxopentanoate	C05406	M-H_[-1]		3	KEGG
c18_5251	802.597	249.6	1-hexadecyl-2-(11Z-docosenoyl)-glycero-3-phosphoserine	LMGP03020015	M-H	0.19	2	LM
c18_5251	802.597	249.6	1-(1Z-eicosenyl)-2-octadecanoyl-glycero-3-phosphoserine	LMGP03030067	M-H	0.19	2	LM
c18_5251	802.597	249.6	1-octadecyl-2-(11Z-eicosenoyl)-glycero-3-phosphoserine	LMGP03020034	M-H	0.19	2	LM
c18_5251	802.597	249.6	1-(1Z-hexadecenyl)-2-docosanoyl-glycero-3-phosphoserine	LMGP03030024	M-H	0.19	2	LM
c18_5251	802.597	249.6	1-(1Z-octadecenyl)-2-eicosanoyl-glycero-3-phosphoserine	LMGP03030046	M-H	0.19	2	LM
c18_5251	802.597	249.6	1-eicosyl-2-(9Z-octadecenoyl)-glycero-3-phosphoserine	LMGP03020052	M-H	0.19	2	LM
c18_528	146.082	43.6	Fagomine	HMDB0033453	M-H	0.21	2	HMDB
c18_528	146.082	43.6	N-(2-Hydroxyethyl)-morpholine N-oxide	HMDB0061157	M-H	0.21	2	HMDB
c18_528	146.082	43.6	(2R3R4R)-2-Amino-4-hydroxy-3-methylpentanoic acid	HMDB0029449	M-H	0.21	2	HMDB
c18_528	146.082	43.6	N-Hydroxy-L-isoleucine	C20310	M-H	0.55	2	KEGG
c18_528	146.082	43.6	Fagomine	C10144	M-H	0.55	2	KEGG
c18_528	146.082	43.6	2-amino-4-hydroxy-3-methylpentanoic acid	LMFA01050440	M-H	0.21	2	LM
c18_5282	814.561	288.7	1-(13Z16Z-docosadienoyl)-2-hexadecanoyl-glycero-3-phosphoserine	LMGP03010762	M-H	0.79	2	LM
c18_5282	814.561	288.7	1-(9Z12Z-heptadecadienoyl)-2-heneicosanoyl-glycero-3-phosphoserine	LMGP03010302	M-H	0.79	2	LM
c18_5282	814.561	288.7	1-(9Z12Z-octadecadienoyl)-2-eicosanoyl-glycero-3-phosphoserine	LMGP03010356	M-H	0.79	2	LM
c18_5282	814.561	288.7	1-eicosanoyl-2-(9Z12Z-octadecadienoyl)-glycero-3-phosphoserine	LMGP03010950	M-H	0.79	2	LM
c18_5282	814.561	288.7	1-octadecanoyl-2-(11Z14Z-eicosadienoyl)-glycero-3-phosphoserine	LMGP03010960	M-H	0.79	2	LM
c18_5282	814.561	288.7	1-(9Z-hexadecenoyl)-2-(11Z-docosenoyl)-glycero-3-phosphoserine	LMGP03010223	M-H	0.79	2	LM
c18_5282	814.561	288.7	1-heneicosanoyl-2-(9Z12Z-heptadecadienoyl)-glycero-3-phosphoserine	LMGP03010684	M-H	0.79	2	LM
c18_5282	814.561	288.7	1-(11Z14Z-eicosadienoyl)-2-octadecanoyl-glycero-3-phosphoserine	LMGP03010569	M-H	0.79	2	LM
c18_5282	814.561	288.7	1-hexadecanoyl-2-(13Z16Z-docosadienoyl)-glycero-3-phosphoserine	LMGP03010200	M-H	0.79	2	LM
c18_5282	814.561	288.7	1-(11Z-docosenoyl)-2-(9Z-hexadecenoyl)-glycero-3-phosphoserine	LMGP03010732	M-H	0.79	2	LM
c18_5282	814.561	288.7	12-di-(9Z-nonadecenoyl)-sn-glycero-3-phosphoserine	LMGP03010498	M-H	0.79	2	LM
c18_5282	814.561	288.7	1-(11Z-eicosenoyl)-2-(9Z-octadecenoyl)-glycero-3-phosphoserine	LMGP03010540	M-H	0.79	2	LM
c18_5282	814.561	288.7	1-(9Z-octadecenoyl)-2-(11Z-eicosenoyl)-glycero-3-phosphoserine	LMGP03010956	M-H	0.79	2	LM
c18_5315	826.597	251.8	1-(1Z-eicosenyl)-2-(11Z14Z-eicosadienoyl)-glycero-3-phosphoserine	LMGP03030077	M-H	0.91	2	LM
c18_5315	826.597	251.8	1-eicosyl-2-(8Z11Z14Z-eicosatrienoyl)-glycero-3-phosphoserine	LMGP03020062	M-H	0.91	2	LM
c18_5315	826.597	251.8	1-(1Z-octadecenyl)-2-(13Z16Z-docosadienoyl)-glycero-3-phosphoserine	LMGP03030054	M-H	0.91	2	LM
c18_5363	848.581	233.7	1-eicosyl-2-(4Z7Z10Z13Z16Z19Z-docosahexaenoyl)-glycero-3-phosphoserine	LMGP03020093	M-H	0.12	2	LM
c18_5367	852.615	277.9	1-eicosyl-2-(7Z10Z13Z16Z-docosatetraenoyl)-glycero-3-phosphoserine	LMGP03020068	M-H	3.28	2	LM
c18_538	147.03	149.3	L-2-Hydroxyglutaric acid	HMDB0000694	M-H	0	2	HMDB
c18_538	147.03	149.3	3-Hydroxyglutaric acid	HMDB0000428	M-H	0	2	HMDB
c18_538	147.03	149.3	Ribonolactone	HMDB0001900	M-H	0	2	HMDB
c18_538	147.03	149.3	D-2-Hydroxyglutaric acid	HMDB0000606	M-H	0	2	HMDB
c18_538	147.03	149.3	Citramalic acid	HMDB0000426	M-H	0	2	HMDB
c18_538	147.03	149.3	D-Xylono-15-lactone	HMDB0011676	M-H	0	2	HMDB
c18_538	147.03	149.3	2-Hydroxyglutarate	HMDB0059655	M-H	0	2	HMDB
c18_538	147.03	149.3	(S)-2-Methylmalate;(S)-2-Methylmalic acid;(S)-Citramalate;(S)-Citramalic acid;(S)-alpha-Hydroxypyrotartaric acid;L-Citramalate;L-Citramalic acid;L-alpha-Hydroxypyrotartaric acid;(2S)-2-Hydroxy-2-methylbutanedioate;(S)-2-Hydroxy-2-methylsuccinic acid	C02614	M-H	0.14	2	KEGG
c18_538	147.03	149.3	(S)-2-Hydroxyglutarate	C03196	M-H	0.14	2	KEGG
c18_538	147.03	149.3	(R)-2-Hydroxyglutarate;(R)-Hydroxyglutarate	C01087	M-H	0.14	2	KEGG
c18_538	147.03	149.3	(R)-2-Methylmalate;(R)-2-Methylmalic acid;(R)-Citramalate;(R)-Citramalic acid;(R)-alpha-Hydroxypyrotartaric acid;D-Citramalate;D-Citramalic acid;D-alpha-Hydroxypyrotartaric acid;(2R)-2-Hydroxy-2-methylbutanedioate	C02612	M-H	0.14	2	KEGG
c18_538	147.03	149.3	2-Dehydro-3-deoxy-L-arabinonate;2-Dehydro-3-deoxy-L-pentonate	C00684	M-H	0.14	2	KEGG
c18_538	147.03	149.3	2-Hydroxyglutarate;alpha-Hydroxyglutarate	C02630	M-H	0.14	2	KEGG
c18_538	147.03	149.3	L-Arabinono-14-lactone;L-Arabonolactone	C01114	M-H	0.14	2	KEGG
c18_538	147.03	149.3	D-Xylonolactone;D-Xylono-15-lactone	C02266	M-H	0.14	2	KEGG
c18_538	147.03	149.3	D-erythro-3-Methylmalate;(2R3S)-3-Methylmalate	C06032	M-H	0.14	2	KEGG
c18_538	147.03	149.3	D-Xylono-14-lactone	C02753	M-H	0.14	2	KEGG
c18_538	147.03	149.3	2-Dehydro-3-deoxy-D-xylonate;2-Dehydro-3-deoxy-D-arabinonate;2-Dehydro-3-deoxy-D-pentonate;(4S)-45-Dihydroxy-2-oxopentanoate	C03826	M-H	0.14	2	KEGG
c18_538	147.03	149.3	L-Arabinono-15-lactone	C05405	M-H	0.14	2	KEGG
c18_538	147.03	149.3	L-threo-3-Methylmalate	C06029	M-H	0.14	2	KEGG
c18_538	147.03	149.3	Citramalate;Citramalic acid;alpha-Hydroxypyrotartaric acid;2-Methylmalic acid	C00815	M-H	0.14	2	KEGG
c18_538	147.03	149.3	L-Xylono-14-lactone	C02994	M-H	0.14	2	KEGG
c18_538	147.03	149.3	D-threo-3-Methylmalate	C06031	M-H	0.14	2	KEGG
c18_538	147.03	149.3	D-Arabinono-14-lactone	C00652	M-H	0.14	2	KEGG
c18_538	147.03	149.3	(4S)-45-dihydroxy-2-oxopentanoic acid	LMFA01050474	M-H	0	2	LM
c18_538	147.03	149.3	2-oxidanylpentanedioic acid	LMFA01050483	M-H	0	2	LM
c18_538	147.03	149.3	3-deoxy-L-pent-2-ulosonic acid	LMFA01050476	M-H	0	2	LM
c18_5393	864.577	274.5	1-(11Z-docosenoyl)-2-(5Z8Z11Z14Z-eicosatetraenoyl)-glycero-3-phosphoserine	LMGP03010748	M-H	1.15	2	LM
c18_5393	864.577	274.5	1-(8Z11Z14Z-eicosatrienoyl)-2-(13Z16Z-docosadienoyl)-glycero-3-phosphoserine	LMGP03010617	M-H	1.15	2	LM
c18_5393	864.577	274.5	1-docosanoyl-2-(5Z8Z11Z14Z17Z-eicosapentaenoyl)-glycero-3-phosphoserine	LMGP03010720	M-H	1.15	2	LM
c18_5393	864.577	274.5	1-(13Z16Z-docosadienoyl)-2-(8Z11Z14Z-eicosatrienoyl)-glycero-3-phosphoserine	LMGP03010778	M-H	1.15	2	LM
c18_5393	864.577	274.5	1-(5Z8Z11Z14Z17Z-eicosapentaenoyl)-2-docosanoyl-glycero-3-phosphoserine	LMGP03010673	M-H	1.15	2	LM
c18_5393	864.577	274.5	1-(11Z-eicosenoyl)-2-(7Z10Z13Z16Z-docosatetraenoyl)-glycero-3-phosphoserine	LMGP03010556	M-H	1.15	2	LM
c18_5393	864.577	274.5	1-(7Z10Z13Z16Z-docosatetraenoyl)-2-(11Z-eicosenoyl)-glycero-3-phosphoserine	LMGP03010807	M-H	1.15	2	LM
c18_5393	864.577	274.5	1-(5Z8Z11Z14Z-eicosatetraenoyl)-2-(11Z-docosenoyl)-glycero-3-phosphoserine	LMGP03010645	M-H	1.15	2	LM
c18_5409	877.58	290.5	1-nonadecanoyl-2-(9Z-octadecenoyl)-glycero-3-phospho-(1-myo-inositol)	LMGP06010430	M-H	1.09	2	LM
c18_5409	877.58	290.5	1-heneicosanoyl-2-(9Z-hexadecenoyl)-glycero-3-phospho-(1-myo-inositol)	LMGP06010650	M-H	1.09	2	LM
c18_5409	877.58	290.5	1-pentadecanoyl-2-(11Z-docosenoyl)-glycero-3-phospho-(1-myo-inositol)	LMGP06010125	M-H	1.09	2	LM
c18_5409	877.58	290.5	1-(9Z-heptadecenoyl)-2-eicosanoyl-glycero-3-phospho-(1-myo-inositol)	LMGP06010234	M-H	1.09	2	LM
c18_5409	877.58	290.5	1-(9Z-nonadecenoyl)-2-octadecanoyl-glycero-3-phospho-(1-myo-inositol)	LMGP06010459	M-H	1.09	2	LM
c18_5409	877.58	290.5	1-(9Z-octadecenoyl)-2-nonadecanoyl-glycero-3-phospho-(1-myo-inositol)	LMGP06010300	M-H	1.09	2	LM
c18_5409	877.58	290.5	1-(9Z-hexadecenoyl)-2-heneicosanoyl-glycero-3-phospho-(1-myo-inositol)	LMGP06010189	M-H	1.09	2	LM
c18_5409	877.58	290.5	1-(11Z-docosenoyl)-2-pentadecanoyl-glycero-3-phospho-(1-myo-inositol)	LMGP06010698	M-H	1.09	2	LM
c18_5409	877.58	290.5	1-docosanoyl-2-(9Z-pentadecenoyl)-glycero-3-phospho-(1-myo-inositol)	LMGP06010673	M-H	1.09	2	LM
c18_5409	877.58	290.5	1-octadecanoyl-2-(9Z-nonadecenoyl)-glycero-3-phospho-(1-myo-inositol)	LMGP06010286	M-H	1.09	2	LM
c18_5409	877.58	290.5	1-(9Z-pentadecenoyl)-2-docosanoyl-glycero-3-phospho-(1-myo-inositol)	LMGP06010155	M-H	1.09	2	LM
c18_5409	877.58	290.5	1-heptadecanoyl-2-(11Z-eicosenoyl)-glycero-3-phospho-(1-myo-inositol)	LMGP06010207	M-H	1.09	2	LM
c18_5409	877.58	290.5	1-(11Z-eicosenoyl)-2-heptadecanoyl-glycero-3-phospho-(1-myo-inositol)	LMGP06010504	M-H	1.09	2	LM
c18_5409	877.58	290.5	1-eicosanoyl-2-(9Z-heptadecenoyl)-glycero-3-phospho-(1-myo-inositol)	LMGP06010484	M-H	1.09	2	LM
c18_5543	1063.69	235	Ganglioside GA2 (d18:116:0)	HMDB0004890	M-H	1.07	2	HMDB
c18_5543	1063.69	235	GlcNAcbeta1-3Galbeta1-4Glcbeta-Cer(d18:116:0)	LMSP0504AA01	M-H	1.07	2	LM
c18_5543	1063.69	235	GalNAcbeta1-4Galbeta1-4Glcbeta-Cer(d18:116:0)	LMSP0503AA01	M-H	1.07	2	LM
c18_5543	1063.69	235	GlcNAcbeta1-4Manbeta1-4Glcbeta-Cer(d18:116:0)	LMSP0508AA01	M-H	1.07	2	LM
c18_5566	1099.69	211.2	Permetin A	HMDB0030527	M-H	0.65	2	HMDB
c18_560	150.002	65.4	12-Benzisothiazol-3(2H)-one	HMDB0034413	M-H	0.6	3	HMDB
c18_560	150.002	65.4	4-Thiocyanatophenol	HMDB0040578	M-H	0.6	3	HMDB
c18_603	155.002	264.9	(R)-23-Dihydroxypropane-1-sulfonate	C19675	M-H	0.77	2	KEGG
c18_630	157.087	295.2	1-Methyl-2-oxopropyl butyrate	HMDB0036230	M-H	0.13	2	HMDB
c18_630	157.087	295.2	6-Butyl-14-dioxan-2-one	HMDB0059939	M-H	0.13	2	HMDB
c18_630	157.087	295.2	6-Ethyl-1-methyl-278-trioxabicyclo321octane	HMDB0030303	M-H	0.13	2	HMDB
c18_630	157.087	295.2	2-n-Propyl-4-oxopentanoic acid	HMDB0060683	M-H	0.13	2	HMDB
c18_630	157.087	295.2	2-Methylpropyl 3-oxobutanoate	HMDB0036395	M-H	0.13	2	HMDB
c18_630	157.087	295.2	trans-4-Hydroxycyclohexylacetic acid	HMDB0000909	M-H	0.13	2	HMDB
c18_630	157.087	295.2	cis-4-Hydroxycyclohexylacetic acid	HMDB0000451	M-H	0.13	2	HMDB
c18_630	157.087	295.2	Tetrahydrofurfuryl propionate	HMDB0031177	M-H	0.13	2	HMDB
c18_630	157.087	295.2	Propyl levulinate	HMDB0041616	M-H	0.13	2	HMDB
c18_630	157.087	295.2	Ethyl 3-oxohexanoate	HMDB0031307	M-H	0.13	2	HMDB
c18_630	157.087	295.2	Alpha-Ketooctanoic acid	HMDB0013211	M-H	0.13	2	HMDB
c18_630	157.087	295.2	3-Methylbutyl 2-oxopropanoate	HMDB0038305	M-H	0.13	2	HMDB
c18_630	157.087	295.2	5-Butyl-14-dioxan-2-one	HMDB0059938	M-H	0.13	2	HMDB
c18_630	157.087	295.2	3-Oxovalproic acid	HMDB0060685	M-H	0.13	2	HMDB
c18_630	157.087	295.2	3-Oxooctanoic acid	HMDB0010721	M-H	0.13	2	HMDB
c18_630	157.087	295.2	Butyl acetoacetate	HMDB0040447	M-H	0.13	2	HMDB
c18_630	157.087	295.2	Ethyl 3-oxohexanoate;Ethyl butyrylacetate	C02975	M-H	0.13	2	KEGG
c18_630	157.087	295.2	2-n-Propyl-4-oxopentanoic acid;4-Oxovalproic acid;4-Keto-VPA	C16655	M-H	0.13	2	KEGG
c18_630	157.087	295.2	3-Oxovalproic acid;2-n-Propyl-3-oxopentanoic acid;3-Keto-VPA	C16652	M-H	0.13	2	KEGG
c18_630	157.087	295.2	3-oxobutan-2-yl butanoate	LMFA07010711	M-H	0.13	2	LM
c18_630	157.087	295.2	3-oxo-octanoic acid	LMFA01060017	M-H	0.13	2	LM
c18_630	157.087	295.2	2-oxo-octanoic acid	LMFA01060016	M-H	0.13	2	LM
c18_630	157.087	295.2	6-oxo-octanoic acid	LMFA01060020	M-H	0.13	2	LM
c18_630	157.087	295.2	5-oxo-octanoic acid	LMFA01060019	M-H	0.13	2	LM
c18_630	157.087	295.2	4-oxo-octanoic acid	LMFA01060018	M-H	0.13	2	LM
c18_630	157.087	295.2	7-oxo-octanoic acid	LMFA01060021	M-H	0.13	2	LM
c18_648	159.066	187.1	Diethyl malonate	HMDB0029573	M-H	0.5	2	HMDB
c18_648	159.066	187.1	Propyleneglycol diacetate	HMDB0041605	M-H	0.5	2	HMDB
c18_648	159.066	187.1	2-Methyladipic acid	HMDB0029167	M-H	0.5	2	HMDB
c18_648	159.066	187.1	Ethyl methylsuccinate	HMDB0059893	M-H	0.5	2	HMDB
c18_648	159.066	187.1	Pimelic acid	HMDB0000857	M-H	0.5	2	HMDB
c18_648	159.066	187.1	Mono-methyl-adipate	HMDB0059722	M-H	0.5	2	HMDB
c18_648	159.066	187.1	3-Methyladipic acid	HMDB0000555	M-H	0.5	2	HMDB
c18_648	159.066	187.1	33-Dimethylglutaric acid	HMDB0002441	M-H	0.5	2	HMDB
c18_648	159.066	187.1	2-Ethylglutaric acid	HMDB0059738	M-H	0.5	2	HMDB
c18_648	159.066	187.1	Pimelate;Pimelic acid;Heptanedioic acid;6-Carboxyhexanoate	C02656	M-H	0.75	2	KEGG
c18_648	159.066	187.1	(1S3R4S)-34-Dihydroxycyclohexane-1-carboxylate	C04687	M-H	0.75	2	KEGG
c18_648	159.066	187.1	2-Propylsuccinic acid;2-PSA	C16657	M-H	0.75	2	KEGG
c18_648	159.066	187.1	Heptanedioic acid	LMFA01170051	M-H	0.5	2	LM
c18_648	159.066	187.1	3-methyl-hexanedioic acid	LMFA01170095	M-H	0.5	2	LM
c18_648	159.066	187.1	Dihydro-3-hydroxy-3-(1-hydroxyethyl)-4-methylfuran-2(3H)-one	LMFA07040007	M-H	0.5	2	LM
c18_648	159.066	187.1	33-dimethyl-pentanedioic acid	LMFA01170086	M-H	0.5	2	LM
c18_653	160.025	30.9	A-Ketoglutaric acid oxime	HMDB0002467	M-H	0.31	2	HMDB
c18_653	160.025	30.9	N-Formyl-L-aspartate	HMDB0060495	M-H	0.31	2	HMDB
c18_653	160.025	30.9	4-Hydroxy-L-glutamic acid	HMDB0002273	M-H	0.31	2	HMDB
c18_653	160.025	30.9	N-Formyl-L-aspartate	C01044	M-H	0.12	2	KEGG
c18_658	160.92	81.7	Methylarsonic acid monosodium salt	T3D0309	M-H	0.43	2	T3DB
c18_663	161.046	168.1	2-Hydroxy-2-ethylsuccinic acid	HMDB0059758	M-H	0.31	2	HMDB
c18_663	161.046	168.1	3-Hydroxymethylglutaric acid	HMDB0000355	M-H	0.31	2	HMDB
c18_663	161.046	168.1	3-Hydroxyadipic acid	HMDB0000345	M-H	0.31	2	HMDB
c18_663	161.046	168.1	Diethyl dicarbonate	HMDB0032873	M-H	0.31	2	HMDB
c18_663	161.046	168.1	D-15-Anhydrofructose	HMDB0041561	M-H	0.31	2	HMDB
c18_663	161.046	168.1	D-1-Deoxy-erythro-hexo-23-diulose	HMDB0029934	M-H	0.31	2	HMDB
c18_663	161.046	168.1	2(R)-Hydroxyadipic acid	HMDB0000368	M-H	0.31	2	HMDB
c18_663	161.046	168.1	Levoglucosan	HMDB0000640	M-H	0.31	2	HMDB
c18_663	161.046	168.1	2-Hydroxyadipic acid	HMDB0000321	M-H	0.31	2	HMDB
c18_663	161.046	168.1	3-Ethylmalate	C01989	M-H	0.5	2	KEGG
c18_663	161.046	168.1	36-Anhydrogalactose;36-Anhydro-D-galactose	C06474	M-H	0.5	2	KEGG
c18_663	161.046	168.1	2-Dehydro-3-deoxy-D-fuconate	C06159	M-H	0.5	2	KEGG
c18_663	161.046	168.1	D-Fucono-14-lactone	C06158	M-H	0.5	2	KEGG
c18_663	161.046	168.1	(2R3S)-23-Dimethylmalate	C03652	M-H	0.5	2	KEGG
c18_663	161.046	168.1	15-Anhydro-D-fructose	C06485	M-H	0.5	2	KEGG
c18_663	161.046	168.1	Lichenin;Lichenan	C00478	M-H	0.5	2	KEGG
c18_663	161.046	168.1	(S)-2-(Hydroxymethyl)glutarate	C16390	M-H	0.5	2	KEGG
c18_663	161.046	168.1	Diethyl pyrocarbonate	C11592	M-H	0.5	2	KEGG
c18_663	161.046	168.1	2-Dehydro-3-deoxy-L-fuconate	C03827	M-H	0.5	2	KEGG
c18_663	161.046	168.1	36-Anhydroglucose;36-Anhydro-D-glucose	C06478	M-H	0.5	2	KEGG
c18_663	161.046	168.1	L-Rhamnono-14-lactone;L-Rhamno-14-lactone	C02991	M-H	0.5	2	KEGG
c18_663	161.046	168.1	(R)-2-Ethylmalate	C02488	M-H	0.5	2	KEGG
c18_663	161.046	168.1	L-Fucono-15-lactone	C18028	M-H	0.5	2	KEGG
c18_663	161.046	168.1	3-Hydroxy-3-methylglutarate;3-Hydorxy-3-methylglutaric acid;beta-Hydroxy-beta-methylglutaric acid;Dicrotalic acid;3-Hydroxy-3-methylpentanedioic acid;Meglutol	C03761	M-H	0.5	2	KEGG
c18_663	161.046	168.1	2-Hydroxyadipate;2-Hydroxyadipic acid	C02360	M-H	0.5	2	KEGG
c18_663	161.046	168.1	(R)-33-Dimethylmalate	C01088	M-H	0.5	2	KEGG
c18_663	161.046	168.1	2-Dehydro-3-deoxy-L-rhamnonate	C03979	M-H	0.5	2	KEGG
c18_663	161.046	168.1	2-Deoxy-scyllo-inosose;2-Deoxyinosose;2-Deoxy-L-scyllo-inosose	C17209	M-H	0.5	2	KEGG
c18_663	161.046	168.1	3-(hydroxy-methyl)-pentanedioic acid	LMFA01170091	M-H	0.31	2	LM
c18_663	161.046	168.1	(2R)-2-ethyl-2-hydroxybutanedioic acid	LMFA01050454	M-H	0.31	2	LM
c18_663	161.046	168.1	2-hydroxy-23-dimethylbutanedioic acid	LMFA01050470	M-H	0.31	2	LM
c18_663	161.046	168.1	2S-hydroxy-Hexanedioic acid	LMFA01170050	M-H	0.31	2	LM
c18_663	161.046	168.1	3-hydroxy-hexanedioic acid	LMFA01170088	M-H	0.31	2	LM
c18_663	161.046	168.1	2-hydroxy-Hexanedioic acid	LMFA01170049	M-H	0.31	2	LM
c18_669	162.077	47.2	1-Deoxynojirimycin	HMDB0035359	M-H	0.12	2	HMDB
c18_669	162.077	47.2	Bicine	HMDB0011727	M-H	0.12	2	HMDB
c18_669	162.077	47.2	2-Amino-4-ethoxy-3-hydroxybutanoic acid	HMDB0032862	M-H	0.12	2	HMDB
c18_669	162.077	47.2	D-Quinovosamine;2-Amino-26-dideoxy-D-glucose	C15479	M-H	0.12	2	KEGG
c18_669	162.077	47.2	Deoxymannojirimycin;DMJ	C10141	M-H	0.12	2	KEGG
c18_669	162.077	47.2	2-Deoxy-scyllo-inosamine	C17580	M-H	0.12	2	KEGG
c18_669	162.077	47.2	D-Fucosamine;2-Amino-26-dideoxy-D-galactose	C15478	M-H	0.12	2	KEGG
c18_669	162.077	47.2	DMDP;25-Dihydroxymethyl-34-dihydroxypyrrolidine	C10143	M-H	0.12	2	KEGG
c18_669	162.077	47.2	Deoxynojirimycin;Moranolin	C16843	M-H	0.12	2	KEGG
c18_669	162.077	47.2	NN-Dihydroxy-L-isoleucine	C20311	M-H	0.12	2	KEGG
c18_672	162.913	43.6	Chloral hydrate	HMDB0060451	M-H	0.06	2	HMDB
c18_672	162.913	43.6	Chloral hydrate	C06899	M-H	0.12	2	KEGG
c18_702	165.019	131.5	34-Methylenedioxybenzoic acid	HMDB0032613	M-H	0.18	2	HMDB
c18_702	165.019	131.5	Phthalic acid	HMDB0002107	M-H	0.18	2	HMDB
c18_702	165.019	131.5	Benzoquinoneacetic acid	HMDB0002334	M-H	0.18	2	HMDB
c18_702	165.019	131.5	Terephthalic acid	HMDB0002428	M-H	0.18	2	HMDB
c18_702	165.019	131.5	4-Hydroxyphenylglyoxylate;4-Hydroxybenzoylformate;4-Hydroxyphenylglyoxylic acid;2-(4-Hydroxyphenyl)-2-oxoacetate	C03590	M-H	0.12	2	KEGG
c18_702	165.019	131.5	3-Formylsalicylic acid;2-Hydroxyisophthalaldehydic acid	C14096	M-H	0.12	2	KEGG
c18_702	165.019	131.5	4-Formylsalicylic acid;4-Formyl-2-hydroxybenzoic acid	C14100	M-H	0.12	2	KEGG
c18_702	165.019	131.5	Terephthalate;Terephthalic acid;14-Benzenedicarboxylic acid	C06337	M-H	0.12	2	KEGG
c18_702	165.019	131.5	Phthalate;o-Phthalic acid;12-Benzenedicarboxylic acid	C01606	M-H	0.12	2	KEGG
c18_713	166.015	126.3	Quinolinic acid	HMDB0000232	M-H	0.12	2	HMDB
c18_713	166.015	126.3	26-Pyridinedicarboxylic acid	HMDB0033161	M-H	0.12	2	HMDB
c18_713	166.015	126.3	4-Nitrobenzoic acid;p-Nitrobenzoic acid	C18625	M-H	0.12	2	KEGG
c18_713	166.015	126.3	Quinolinate;Pyridine-23-dicarboxylate;Quinolinic acid;23-Pyridinedicarboxylic acid	C03722	M-H	0.12	2	KEGG
c18_713	166.015	126.3	o-Nitrobenzoate;2-Nitrobenzoic acid	C16234	M-H	0.12	2	KEGG
c18_714	166.028	36.8	Demethylphosphinothricin;(2S)-2-Amino-4-(hydroxyphosphinyl)butanoic acid	C17962	M-H	1.08	2	KEGG
c18_783	173.007	155.8	Phenylmethanesulfonyl fluoride;Benzenemethanesulfonyl fluoride;PMSF	C06747	M-H	3.58	2	KEGG
c18_811	175.061	147.5	()-Glycerol 12-diacetate	HMDB0031712	M-H	0	2	HMDB
c18_811	175.061	147.5	3-Hydroxy-2-methylglutarate	HMDB0029169	M-H	0	2	HMDB
c18_811	175.061	147.5	2-Isopropylmalic acid	HMDB0000402	M-H	0	2	HMDB
c18_811	175.061	147.5	23-Dimethyl-3-hydroxyglutaric acid	HMDB0002025	M-H	0	2	HMDB
c18_811	175.061	147.5	3-Isopropylmalate	HMDB0012156	M-H	0	2	HMDB
c18_811	175.061	147.5	(2R3S)-3-Isopropylmalate;3-Isopropylmalate;3-Carboxy-2-hydroxy-4-methylpentanoate;2-D-threo-Hydroxy-3-carboxy-isocaproate	C04411	M-H	0.11	2	KEGG
c18_811	175.061	147.5	3-Propylmalate	C02123	M-H	0.11	2	KEGG
c18_811	175.061	147.5	alpha-Isopropylmalate;(2S)-2-Isopropylmalate;(2S)-2-Hydroxy-2-isopropylsuccinic acid;2-Isopropylmalic acid;3-Carboxy-3-hydroxy-4-methylpentanoate;3-Carboxy-3-hydroxyisocaproate	C02504	M-H	0.11	2	KEGG
c18_811	175.061	147.5	2-Propylmalate;2-Propylmalic acid;Malic acid 2-propyl-	C05994	M-H	0.11	2	KEGG
c18_811	175.061	147.5	(R)-2-(n-Propyl)-malate	C03328	M-H	0.11	2	KEGG
c18_811	175.061	147.5	2-hydroxy-3-propylbutanedioic acid	LMFA01170064	M-H	0	2	LM
c18_811	175.061	147.5	(2S)-2-isopropyl-2-hydroxy-butanedioic acid	LMFA01170083	M-H	0	2	LM
c18_811	175.061	147.5	23-dimethyl-3-hydroxy-pentanedioic acid	LMFA01170081	M-H	0	2	LM
c18_839	179.071	43.1	Propylparaben	HMDB0032574	M-H	0.17	2	HMDB
c18_839	179.071	43.1	Ethyl p-anisate	HMDB0032640	M-H	0.17	2	HMDB
c18_839	179.071	43.1	Benzaldehyde glyceryl acetal	HMDB0032174	M-H	0.17	2	HMDB
c18_839	179.071	43.1	Coniferyl alcohol	HMDB0012915	M-H	0.17	2	HMDB
c18_839	179.071	43.1	Propyl 2-furanacrylate	HMDB0037733	M-H	0.17	2	HMDB
c18_839	179.071	43.1	2-Phenyl-13-dioxolane-4-methanol	HMDB0031240	M-H	0.17	2	HMDB
c18_839	179.071	43.1	3-Methoxybenzenepropanoic acid	HMDB0011751	M-H	0.17	2	HMDB
c18_839	179.071	43.1	4-Hydroxy-266-trimethyl-3-oxo-14-cyclohexadiene-1-carboxaldehyde	HMDB0037602	M-H	0.17	2	HMDB
c18_839	179.071	43.1	1-(24-Dihydroxyphenyl)-1-butanone	HMDB0032128	M-H	0.17	2	HMDB
c18_839	179.071	43.1	4-Methoxybenzyl acetate	HMDB0033761	M-H	0.17	2	HMDB
c18_839	179.071	43.1	4-Ethoxy-3-methoxybenzaldehyde	HMDB0029685	M-H	0.17	2	HMDB
c18_839	179.071	43.1	3-(3-Hydroxyphenyl)-2-methylpropionic acid	HMDB0060734	M-H	0.17	2	HMDB
c18_839	179.071	43.1	U 0521	C15475	M-H	0.45	2	KEGG
c18_839	179.071	43.1	Isopropylparaben;Isopropyl 4-hydroxybenzoate	C20343	M-H	0.45	2	KEGG
c18_839	179.071	43.1	Coniferyl alcohol;Coniferol;4-(3-Hydroxy-1-propenyl)-2-methoxyphenol;trans-Coniferyl alcohol	C00590	M-H	0.45	2	KEGG
c18_839	179.071	43.1	propyl (2Z)-3-(furan-2-yl)prop-2-enoate	LMFA07011002	M-H	0.17	2	LM
c18_839	179.071	43.1	10-hydroxy-2E8E-Decadiene-46-diynoic acid	LMFA01030707	M-H	0.17	2	LM
c18_839	179.071	43.1	10-hydroxy-2E8Z-Decadiene-46-diynoic acid	LMFA01030708	M-H	0.17	2	LM
c18_839	179.071	43.1	10-hydroxy-2Z8Z-Decadiene-46-diynoic acid	LMFA01030709	M-H	0.17	2	LM
c18_919	187.039	39.7	1-Hydroxy-2-naphthoate;1-Hydroxy-2-naphthoic acid;1-Naphthol-2-carboxylic acid	C03203	M-H	4.92	2	KEGG
c18_919	187.039	39.7	3-Hydroxy-2-naphthoate	C16212	M-H	4.92	2	KEGG
c18_919	187.039	39.7	Ramentaceone;7-Methyljuglone	C10398	M-H	4.92	2	KEGG
c18_919	187.039	39.7	Plumbagin	C10387	M-H	4.92	2	KEGG
c18_942	189.041	36.3	2-Hydroxy-2-(2-oxopropyl)butanedioic acid	HMDB0059927	M-H	0.21	2	HMDB
c18_942	189.041	36.3	3-Dehydroquinate	HMDB0012710	M-H	0.21	2	HMDB
c18_942	189.041	36.3	5-(Methylthio)-2-(methylthio)methyl-2-pentenal	HMDB0037815	M-H	4.39	2	HMDB
c18_942	189.041	36.3	4-Hydroxy-4-methyl-2-oxoadipate	C04049	M-H	0.42	2	KEGG
c18_942	189.041	36.3	4-Hydroxy-2-oxo-heptanedioate;4-Hydroxy-2-ketopimelate;4-Hydroxy-2-oxoheptanedioic acid;4-Hydroxy-2-oxoheptanedioate	C05601	M-H	0.42	2	KEGG
c18_942	189.041	36.3	3-Dehydroquinate;3-Dehydroquinic acid;5-Dehydroquinate;5-Dehydroquinic acid	C00944	M-H	0.42	2	KEGG
c18_942	189.041	36.3	24-Dihydroxyhept-2-enedioate;24-Dihydroxyhept-2-17-dioate;24-Dihydroxyhept-2-enedioic acid	C06201	M-H	0.42	2	KEGG
c18_942	189.041	36.3	(4R5S)-45-dihydroxy-26-dioxoheptanoic acid;37-dideoxy-D-threo-hepto-26-diuolosonic acid	LMFA01050489	M-H	0.21	2	LM
c18_942	189.041	36.3	24-dihydroxy-2-heptenedioc acid	LMFA01170062	M-H	0.21	2	LM
c18_942	189.041	36.3	4-hydroxy-2-oxo-Heptanedioic acid	LMFA01170052	M-H	0.21	2	LM
c18_945	189.077	149.8	Diethyl L-malate	HMDB0040220	M-H	0.26	2	HMDB
c18_945	189.077	149.8	3-Hydroxysuberic acid	HMDB0000325	M-H	0.26	2	HMDB
c18_945	189.077	149.8	(R)-3-((R)-3-Hydroxybutanoyloxy)butanoate	C04546	M-H	0.42	2	KEGG
c18_945	189.077	149.8	3-hydroxy-octanedioic acid	LMFA01170093	M-H	0.26	2	LM
c18_981	192.99	43.3	2-Chloro-3-oxoadipate	C12836	M-H	4.25	2	KEGG
hilic_1010	143.107	40	(3E)-2-Propylpent-3-enoic acid	HMDB0013904	M+H	0.28	2	HMDB
hilic_1010	143.107	40	2-Methylallyl butyrate	HMDB0036236	M+H	0.28	2	HMDB
hilic_1010	143.107	40	Ethyl 5-hexenoate	HMDB0032267	M+H	0.28	2	HMDB
hilic_1010	143.107	40	Cyclohexaneacetic acid	HMDB0031403	M+H	0.28	2	HMDB
hilic_1010	143.107	40	Ethyl-3-hexanoate	HMDB0059908	M+H	0.28	2	HMDB
hilic_1010	143.107	40	xi-Tetrahydro-3-propyl-2H-pyran-2-one	HMDB0037630	M+H	0.28	2	HMDB
hilic_1010	143.107	40	Ethyl trans-2-methyl-2-pentenoate	HMDB0032278	M+H	0.28	2	HMDB
hilic_1010	143.107	40	2-Octenoic acid	HMDB0000392	M+H	0.28	2	HMDB
hilic_1010	143.107	40	2-ene-Valproic acid	HMDB0013902	M+H	0.28	2	HMDB
hilic_1010	143.107	40	Ethyl (E)-3-hexenoate	HMDB0032266	M+H	0.28	2	HMDB
hilic_1010	143.107	40	(E)-4-Octenoic acid	HMDB0039793	M+H	0.28	2	HMDB
hilic_1010	143.107	40	2-Hexenyl acetate	HMDB0040212	M+H	0.28	2	HMDB
hilic_1010	143.107	40	Methyl cyclohexanecarboxylate	HMDB0031343	M+H	0.28	2	HMDB
hilic_1010	143.107	40	4-ene-Valproic acid	HMDB0013897	M+H	0.28	2	HMDB
hilic_1010	143.107	40	2-Methylpropyl (2E)-butenoate	HMDB0036212	M+H	0.28	2	HMDB
hilic_1010	143.107	40	2-Propenyl 3-methylbutanoate	HMDB0038036	M+H	0.28	2	HMDB
hilic_1010	143.107	40	Methyl 2-heptenoate	HMDB0039872	M+H	0.28	2	HMDB
hilic_1010	143.107	40	cis-3-Hexenyl acetate	HMDB0040215	M+H	0.28	2	HMDB
hilic_1010	143.107	40	Allyl valerate	HMDB0032164	M+H	0.28	2	HMDB
hilic_1010	143.107	40	Ethyl 2-methyl-3-pentenoate	HMDB0037622	M+H	0.28	2	HMDB
hilic_1010	143.107	40	xi-Tetrahydro-6-propyl-2H-pyran-2-one	HMDB0038310	M+H	0.28	2	HMDB
hilic_1010	143.107	40	Ethyl ()-2-methyl-4-pentenoate	HMDB0029761	M+H	0.28	2	HMDB
hilic_1010	143.107	40	Cyclohexyl acetate	HMDB0031352	M+H	0.28	2	HMDB
hilic_1010	143.107	40	4-Butyl-gamma-butyrolactone	HMDB0035422	M+H	0.28	2	HMDB
hilic_1010	143.107	40	(3Z)-2-Propylpent-3-enoic acid	HMDB0013903	M+H	0.28	2	HMDB
hilic_1010	143.107	40	trans-3-Hexenyl acetate	HMDB0032533	M+H	0.28	2	HMDB
hilic_1010	143.107	40	trans-2-Octenoic acid	HMDB0001568	M+H	0.28	2	HMDB
hilic_1010	143.107	40	23-Octanedione	HMDB0031293	M+H	0.28	2	HMDB
hilic_1010	143.107	40	Ethyl 2E-hexenoate	HMDB0032268	M+H	0.28	2	HMDB
hilic_1010	143.107	40	cis-5-Octenoic acid	HMDB0032207	M+H	0.28	2	HMDB
hilic_1010	143.107	40	Isopropyl tiglate	HMDB0037624	M+H	0.28	2	HMDB
hilic_1010	143.107	40	Allyl isovalerate	C19318	M+H	0.14	2	KEGG
hilic_1010	143.107	40	(Z)-3-Hexen-1-ol acetate;(3Z)-Hex-3-en-1-yl acetate;cis-3-Hexenyl acetate	C19757	M+H	0.14	2	KEGG
hilic_1010	143.107	40	2-n-Propyl-2-pentenoic acid;2-En-valproic acid;2-Ene-VPA	C16653	M+H	0.14	2	KEGG
hilic_1010	143.107	40	Cycloheptanecarboxylic acid;Cycloheptanoic acid	C12104	M+H	0.14	2	KEGG
hilic_1010	143.107	40	Cyclohexyl acetate	C12297	M+H	0.14	2	KEGG
hilic_1010	143.107	40	2-n-Propyl-3-pentenoic acid;3-En-valproic acid;3-Ene-VPA	C16654	M+H	0.14	2	KEGG
hilic_1010	143.107	40	2-n-Propyl-4-pentenoic acid;4-En-valproic acid;4-Ene-VPA	C16648	M+H	0.14	2	KEGG
hilic_1010	143.107	40	ethyl 2-methylpent-4-enoate	LMFA07010859	M+H	0.28	2	LM
hilic_1010	143.107	40	propan-2-yl (2Z)-2-methylbut-2-enoate	LMFA07010924	M+H	0.28	2	LM
hilic_1010	143.107	40	prop-2-en-1-yl pentanoate	LMFA07010781	M+H	0.28	2	LM
hilic_1010	143.107	40	methyl (2E)-hept-2-enoate	LMFA07010941	M+H	0.28	2	LM
hilic_1010	143.107	40	2E-Hexenyl acetate	LMFA07010178	M+H	0.28	2	LM
hilic_1010	143.107	40	(2E)-2-propylpent-2-enoic acid	LMFA01030968	M+H	0.28	2	LM
hilic_1010	143.107	40	3Z-octenoic acid	LMFA01030019	M+H	0.28	2	LM
hilic_1010	143.107	40	3-Methyl-3E-heptenoic acid	LMFA01030797	M+H	0.28	2	LM
hilic_1010	143.107	40	4-hydroxy-2-octenal	LMFA06000039	M+H	0.28	2	LM
hilic_1010	143.107	40	5E-octenoic acid	LMFA01030023	M+H	0.28	2	LM
hilic_1010	143.107	40	2-methyl-2E-heptenoic acid	LMFA01020102	M+H	0.28	2	LM
hilic_1010	143.107	40	(E)-2-Butenyl butyrate	LMFA07010581	M+H	0.28	2	LM
hilic_1010	143.107	40	6-Methylheptan-24-dione	LMFA12000040	M+H	0.28	2	LM
hilic_1010	143.107	40	3-Methyl-2E-heptenoic acid	LMFA01020392	M+H	0.28	2	LM
hilic_1010	143.107	40	3E-octenoic acid	LMFA01030020	M+H	0.28	2	LM
hilic_1010	143.107	40	5-Butyl-dihydrofuran-2(3H)-one	LMFA07040016	M+H	0.28	2	LM
hilic_1010	143.107	40	6E-octenoic acid	LMFA01030025	M+H	0.28	2	LM
hilic_1010	143.107	40	6-Propyl-tetrahydropyran-2-one	LMFA07040017	M+H	0.28	2	LM
hilic_1010	143.107	40	24-Dimethyl-2-hexenoic acid	LMFA01030796	M+H	0.28	2	LM
hilic_1010	143.107	40	6Z-octenoic acid	LMFA01030024	M+H	0.28	2	LM
hilic_1010	143.107	40	(4E)-oct-4-enoic acid	LMFA01030951	M+H	0.28	2	LM
hilic_1010	143.107	40	3E-Hexenyl acetate	LMFA07010179	M+H	0.28	2	LM
hilic_1010	143.107	40	2Z-octenoic acid	LMFA01030017	M+H	0.28	2	LM
hilic_1010	143.107	40	(3Z)-2-propylpent-3-enoic acid	LMFA01030946	M+H	0.28	2	LM
hilic_1010	143.107	40	3Z-Hexenyl acetate	LMFA07010181	M+H	0.28	2	LM
hilic_1010	143.107	40	3-Methyl-2-butenyl propionate	LMFA07010634	M+H	0.28	2	LM
hilic_1010	143.107	40	ethyl (2E)-2-methylpent-2-enoate	LMFA07010885	M+H	0.28	2	LM
hilic_1010	143.107	40	3-tert-butyl-3-butenoic acid	LMFA01020126	M+H	0.28	2	LM
hilic_1010	143.107	40	3-Methyleneheptanoic acid	LMFA01030800	M+H	0.28	2	LM
hilic_1010	143.107	40	6-methyl-5-heptenoic acid	LMFA01020124	M+H	0.28	2	LM
hilic_1010	143.107	40	2-methylprop-2-en-1-yl butanoate	LMFA07010722	M+H	0.28	2	LM
hilic_1010	143.107	40	5Z-octenoic acid	LMFA01030022	M+H	0.28	2	LM
hilic_1010	143.107	40	4Z-octenoic acid	LMFA01030021	M+H	0.28	2	LM
hilic_1010	143.107	40	2S4R-Dimethyl-5S-hexanolide	LMFA07040009	M+H	0.28	2	LM
hilic_1010	143.107	40	3-Methyl-3Z-heptenoic acid	LMFA01030799	M+H	0.28	2	LM
hilic_1010	143.107	40	ethyl (3Z)-hex-3-enoate	LMFA07010849	M+H	0.28	2	LM
hilic_1010	143.107	40	(3E)-2-propylpent-3-enoic acid	LMFA01030945	M+H	0.28	2	LM
hilic_1010	143.107	40	2-propylpent-4-enoic acid	LMFA01030982	M+H	0.28	2	LM
hilic_1010	143.107	40	prop-2-en-1-yl 3-methylbutanoate	LMFA07010742	M+H	0.28	2	LM
hilic_1010	143.107	40	16-Dioxaspiro45decane	LMPK09000003	M+H	0.28	2	LM
hilic_1010	143.107	40	3-Methyl-2Z-heptenoic acid	LMFA01030798	M+H	0.28	2	LM
hilic_1010	143.107	40	4-Methylheptane-35-dione	LMFA12000241	M+H	0.28	2	LM
hilic_1010	143.107	40	1-Hexenyl acetate	LMFA07010182	M+H	0.28	2	LM
hilic_1010	143.107	40	7-octenoic acid	LMFA01030576	M+H	0.28	2	LM
hilic_1010	143.107	40	2-ethyl-3E-hexenoic acid	LMFA01020125	M+H	0.28	2	LM
hilic_1010	143.107	40	2-methylpropyl (2Z)-but-2-enoate	LMFA07010726	M+H	0.28	2	LM
hilic_1010	143.107	40	2E-octenoic acid	LMFA01030018	M+H	0.28	2	LM
hilic_1010	143.107	40	ethyl hex-2-enoate	LMFA07010852	M+H	0.28	2	LM
hilic_1010	143.107	40	Allyl isovalerate	T3D3231	M+H	0.28	2	T3DB
hilic_1031	144.134	82.6	Proline betaine	HMDB0004827	M+H_[+0]		3	HMDB
hilic_1031	144.134	82.6	3beta6beta-Dihydroxynortropane	HMDB0038949	M+H_[+0]		3	HMDB
hilic_1031	144.134	82.6	L-2-Amino-3-methylenehexanoic acid	HMDB0030410	M+H_[+0]		3	HMDB
hilic_1031	144.134	82.6	(E)-4-(Trimethylammonio)but-2-enoate;Crotono-betaine;Crotonobetaine	C04114	M+H_[+0]		3	KEGG
hilic_1031	144.134	82.6	Stachydrine;Proline betaine	C10172	M+H_[+0]		3	KEGG
hilic_1040	145.014	31.8	3-(Methylthio)methylthiophene	HMDB0032429	M+H	1.93	2	HMDB
hilic_1040	145.014	31.8	2-Methyl-5-(methylthio)thiophene	HMDB0040259	M+H	1.93	2	HMDB
hilic_1040	145.014	31.8	2-Vinyl-4H-13-dithiine	HMDB0034901	M+H	1.93	2	HMDB
hilic_1043	145.05	171.4	trans-2-Hexenedioic acid	HMDB0013311	M+H	0.48	2	HMDB
hilic_1043	145.05	171.4	3-Hydroxyadipic acid 36-lactone	HMDB0029171	M+H	0.48	2	HMDB
hilic_1043	145.05	171.4	Dimethyl fumarate	HMDB0031257	M+H	0.48	2	HMDB
hilic_1043	145.05	171.4	(E)-2-Methylglutaconic acid	HMDB0002266	M+H	0.48	2	HMDB
hilic_1043	145.05	171.4	3-Methylglutaconic acid	HMDB0000522	M+H	0.48	2	HMDB
hilic_1043	145.05	171.4	Ethyl hydrogen fumarate	HMDB0040207	M+H	0.48	2	HMDB
hilic_1043	145.05	171.4	Maleic acid homopolymer	HMDB0036232	M+H	0.48	2	HMDB
hilic_1043	145.05	171.4	3-Hexenedioic acid	HMDB0000393	M+H	0.48	2	HMDB
hilic_1043	145.05	171.4	15-Anhydro-4-deoxy-D-glycero-hex-3-en-2-ulose;Ascopyrone M	C19822	M+H	0.14	2	KEGG
hilic_1043	145.05	171.4	Methylitaconate;2-Methylene-3-methylsuccinate	C02295	M+H	0.14	2	KEGG
hilic_1043	145.05	171.4	Triacetate;35-Dioxo-hexanoic acid	C01757	M+H	0.14	2	KEGG
hilic_1043	145.05	171.4	23-Dimethylmaleate;Dimethylmaleic acid	C00922	M+H	0.14	2	KEGG
hilic_1043	145.05	171.4	15-Anhydro-4-deoxy-D-glycero-hex-1-en-3-ulose;Ascopyrone P;5-Hydroxy-2-(hydroxymethyl)-2H-pyran-4(3H)-one	C19826	M+H	0.14	2	KEGG
hilic_1043	145.05	171.4	2-Hydroxy-2-(hydroxymethyl)-2H-pyran-3(6H)-one;Microthecin	C19821	M+H	0.14	2	KEGG
hilic_1043	145.05	171.4	2-Methyleneglutarate;alpha-Methylene glutarate	C02930	M+H	0.14	2	KEGG
hilic_1043	145.05	171.4	(2Z)-4-ethoxy-4-oxobut-2-enoic acid	LMFA07010876	M+H	0.48	2	LM
hilic_1043	145.05	171.4	2E-hexenedioic acid	LMFA01170070	M+H	0.48	2	LM
hilic_1043	145.05	171.4	3-methyl-2E-pentenedioic acid	LMFA01170068	M+H	0.48	2	LM
hilic_1043	145.05	171.4	2-methylidenepentanedioic acid	LMFA01020394	M+H	0.48	2	LM
hilic_1043	145.05	171.4	3E-hexenedioic acid	LMFA01170087	M+H	0.48	2	LM
hilic_1043	145.05	171.4	2-methyl-2E-pentenedioic acid	LMFA01170079	M+H	0.48	2	LM
hilic_1117	149.06	267.5	1-Phenyl-12-propanedione	HMDB0035243	M+H	1.41	2	HMDB
hilic_1117	149.06	267.5	Di-2-furanylmethane	HMDB0032947	M+H	1.41	2	HMDB
hilic_1117	149.06	267.5	trans-Cinnamic acid	HMDB0000930	M+H	1.41	2	HMDB
hilic_1117	149.06	267.5	34-Dihydro-2H-1-benzopyran-2-one	HMDB0036626	M+H	1.41	2	HMDB
hilic_1117	149.06	267.5	Cinnamic acid	HMDB0000567	M+H	1.41	2	HMDB
hilic_1117	149.06	267.5	(E)-3-(2-Hydroxyphenyl)-2-propenal	HMDB0031725	M+H	1.41	2	HMDB
hilic_1117	149.06	267.5	(E)-3-(4-Hydroxyphenyl)-2-propenal	HMDB0040986	M+H	1.41	2	HMDB
hilic_1117	149.06	267.5	4-Hydroxycinnamyl aldehyde;p-Coumaraldehyde	C05608	M+H	1.21	2	KEGG
hilic_1117	149.06	267.5	Cinnamic acid;Benzeneacrylic acid	C10438	M+H	1.21	2	KEGG
hilic_1117	149.06	267.5	Dihydrocoumarin;34-Dihydrocoumarin	C02274	M+H	1.21	2	KEGG
hilic_1117	149.06	267.5	3-Hydroxy-1-indanone	C07720	M+H	1.21	2	KEGG
hilic_1117	149.06	267.5	3-Isochromanone;14-Dihydro-3H-2-benzopyran-3-one	C07728	M+H	1.21	2	KEGG
hilic_1117	149.06	267.5	Pyruvophenone;1-Phenyl-12-propanedione	C17268	M+H	1.21	2	KEGG
hilic_1117	149.06	267.5	trans-Cinnamate;trans-Cinnamic acid;(E)-Cinnamate;(2E)-3-Phenylprop-2-enoate	C00423	M+H	1.21	2	KEGG
hilic_1122	149.107	110.2	23-Dimethyl-5-(1-propenyl)pyrazine	HMDB0039988	M+H	2.82	2	HMDB
hilic_1122	149.107	110.2	67-Dihydro-26-dimethyl-5H-cyclopentapyrazine	HMDB0039832	M+H	2.82	2	HMDB
hilic_1122	149.107	110.2	35-Dimethyl-2-(2-propenyl)pyrazine	HMDB0039984	M+H	2.82	2	HMDB
hilic_1122	149.107	110.2	67-Dihydro-23-dimethyl-5H-cyclopentapyrazine	HMDB0036142	M+H	2.82	2	HMDB
hilic_1122	149.107	110.2	25-Dimethyl-3-(1-propenyl)pyrazine	HMDB0039986	M+H	2.82	2	HMDB
hilic_1122	149.107	110.2	67-Dihydro-25-dimethyl-5H-cyclopentapyrazine	HMDB0039831	M+H	2.82	2	HMDB
hilic_1122	149.107	110.2	3-Ethyl-5-methyl-2-vinylpyrazine	HMDB0034892	M+H	2.82	2	HMDB
hilic_1122	149.107	110.2	Nornicotine	HMDB0001126	M+H	2.82	2	HMDB
hilic_1122	149.107	110.2	23-Dimethyl-5-(2-propenyl)pyrazine	HMDB0039985	M+H	2.82	2	HMDB
hilic_1122	149.107	110.2	35-Dimethyl-2-(1-propenyl)pyrazine	HMDB0039987	M+H	2.82	2	HMDB
hilic_1122	149.107	110.2	25-Dimethyl-3-(2-propenyl)pyrazine	HMDB0039983	M+H	2.82	2	HMDB
hilic_1122	149.107	110.2	()-Nornicotine	C11360	M+H	2.55	2	KEGG
hilic_1122	149.107	110.2	Nornicotine	C06524	M+H	2.55	2	KEGG
hilic_1124	149.117	20.3	heptane-123-triol	LMFA05000665	M+H	1.48	2	LM
hilic_1124	149.117	20.3	(2R3R)-heptane-123-triol	LMFA05000549	M+H	1.48	2	LM
hilic_1186	152.071	282.3	Leukoaminochrome	HMDB0012992	M+H	0	2	HMDB
hilic_1186	152.071	282.3	Ethyl nicotinate	HMDB0059846	M+H	0	2	HMDB
hilic_1186	152.071	282.3	Methyl 2-aminobenzoate	HMDB0029703	M+H	0	2	HMDB
hilic_1186	152.071	282.3	Dopamine quinone	HMDB0012219	M+H	0	2	HMDB
hilic_1186	152.071	282.3	3alpha477alpha-Tetrahydro-1H-isoindole-13(2H)-dione	HMDB0033903	M+H	0	2	HMDB
hilic_1186	152.071	282.3	2-Amino-3-methylbenzoate	HMDB0060680	M+H	0	2	HMDB
hilic_1186	152.071	282.3	2-Phenylglycine	HMDB0002210	M+H	0	2	HMDB
hilic_1186	152.071	282.3	Acetaminophen	HMDB0001859	M+H	0	2	HMDB
hilic_1186	152.071	282.3	2-(Methylamino)benzoic acid	HMDB0032609	M+H	0	2	HMDB
hilic_1186	152.071	282.3	N-Methylanthranilate;N-Methylanthranilic acid;2-(Methylamino)benzoic acid	C03005	M+H	0.13	2	KEGG
hilic_1186	152.071	282.3	L-Phenylglycine;Phenylglycine	C18623	M+H	0.13	2	KEGG
hilic_1186	152.071	282.3	Dopamine quinone	C17755	M+H	0.13	2	KEGG
hilic_1186	152.071	282.3	2-Amino-3-methylbenzoate	C16571	M+H	0.13	2	KEGG
hilic_1186	152.071	282.3	N-(Acetyloxy)benzenamine	C02709	M+H	0.13	2	KEGG
hilic_1186	152.071	282.3	(R)-Mandelamide	C07301	M+H	0.13	2	KEGG
hilic_1186	152.071	282.3	N-Methyl-4-aminobenzoate	C03522	M+H	0.13	2	KEGG
hilic_1186	152.071	282.3	O-Methyl anthranilate	C20634	M+H	0.13	2	KEGG
hilic_1186	152.071	282.3	2-Descarboxy-cyclo-dopa;Indoline-56-diol;56-Indolinediol	C17756	M+H	0.13	2	KEGG
hilic_1186	152.071	282.3	(Z)-4-Hydroxyphenylacetaldehyde oxime;(Z)-4-Hydroxyphenylacetaldehyde oxime	C04353	M+H	0.13	2	KEGG
hilic_1186	152.071	282.3	Acetaminophen;Paracetamol	C06804	M+H	0.13	2	KEGG
hilic_1186	152.071	282.3	(E)-4-Hydroxyphenylacetaldehyde-oxime	C04350	M+H	0.13	2	KEGG
hilic_1186	152.071	282.3	Paracetamol	T3D2571	M+H	0	2	T3DB
hilic_1232	154.123	20.2	4-Ethyl-5-methyl-2-(1-methylethyl)oxazole	HMDB0037878	M+H	0.39	2	HMDB
hilic_1232	154.123	20.2	2-Isobutyl-45-dimethyloxazole	HMDB0037880	M+H	0.39	2	HMDB
hilic_1232	154.123	20.2	5-Butyl-2-ethyloxazole	HMDB0037862	M+H	0.39	2	HMDB
hilic_1232	154.123	20.2	5-Butyl-24-dimethyloxazole	HMDB0037882	M+H	0.39	2	HMDB
hilic_1232	154.123	20.2	4-Ethyl-5-methyl-2-propyloxazole	HMDB0037881	M+H	0.39	2	HMDB
hilic_1232	154.123	20.2	5-Ethyl-2-methyl-4-propyloxazole	HMDB0037876	M+H	0.39	2	HMDB
hilic_1232	154.123	20.2	4-Methyl-2-pentyloxazole	HMDB0037857	M+H	0.39	2	HMDB
hilic_1232	154.123	20.2	5-Ethyl-4-methyl-2-(1-methylethyl)oxazole	HMDB0037874	M+H	0.39	2	HMDB
hilic_1232	154.123	20.2	4-Ethyl-2-methyl-5-propyloxazole	HMDB0037873	M+H	0.39	2	HMDB
hilic_1232	154.123	20.2	4-Butyl-25-dimethyloxazole	HMDB0037879	M+H	0.39	2	HMDB
hilic_1232	154.123	20.2	2-Butyl-45-dimethyloxazole	HMDB0037875	M+H	0.39	2	HMDB
hilic_1232	154.123	20.2	2-Methyl-4-pentyloxazole	HMDB0037856	M+H	0.39	2	HMDB
hilic_1232	154.123	20.2	psi-Pelletierine	HMDB0034580	M+H	0.39	2	HMDB
hilic_1232	154.123	20.2	2-Ethyl-4-methyl-5-propyloxazole	HMDB0037872	M+H	0.39	2	HMDB
hilic_1232	154.123	20.2	Pseudopelletierine	C10865	M+H	0.13	2	KEGG
hilic_1248	155.07	261.9	35-Dimethoxyphenol	HMDB0059966	M+H	0.19	2	HMDB
hilic_1248	155.07	261.9	4-Hydroxy-3-methoxybenzenemethanol	HMDB0032012	M+H	0.19	2	HMDB
hilic_1248	155.07	261.9	Sylvopinol	HMDB0030570	M+H	0.19	2	HMDB
hilic_1248	155.07	261.9	Propyl 2-furoate	HMDB0037724	M+H	0.19	2	HMDB
hilic_1248	155.07	261.9	2-Furanylmethyl propanoate	HMDB0037728	M+H	0.19	2	HMDB
hilic_1248	155.07	261.9	26-Dimethoxyphenol	HMDB0034158	M+H	0.19	2	HMDB
hilic_1248	155.07	261.9	Hydroxytyrosol	HMDB0005784	M+H	0.19	2	HMDB
hilic_1248	155.07	261.9	Vanillyl alcohol;4-Hydroxy-3-methoxy-benzenemethanol;4-Hydroxy-3-methoxybenzyl alcohol;4-Hydroxy-3-methoxybenzenemethanol	C06317	M+H	0.13	2	KEGG
hilic_1248	155.07	261.9	26-Dimethoxyphenol;Pyrogallol 13-dimethyl ether	C10787	M+H	0.13	2	KEGG
hilic_1254	155.143	23	4-Decenal	HMDB0041014	M+H	0.39	2	HMDB
hilic_1254	155.143	23	(-)-Borneol	HMDB0034976	M+H	0.39	2	HMDB
hilic_1254	155.143	23	3-Decen-2-one	HMDB0031410	M+H	0.39	2	HMDB
hilic_1254	155.143	23	(S)-Citronellal	HMDB0035842	M+H	0.39	2	HMDB
hilic_1254	155.143	23	2-Isopropyl-5-methyl-2-hexenal	HMDB0037161	M+H	0.39	2	HMDB
hilic_1254	155.143	23	p-tert-Butylcyclohexanone	HMDB0059869	M+H	0.39	2	HMDB
hilic_1254	155.143	23	(R)-m-Menth-1(6)-en-8-ol	HMDB0037049	M+H	0.39	2	HMDB
hilic_1254	155.143	23	()-Borneol	HMDB0035818	M+H	0.39	2	HMDB
hilic_1254	155.143	23	(4Z7Z)-47-Decadien-1-ol	HMDB0041034	M+H	0.39	2	HMDB
hilic_1254	155.143	23	(2E4E)-24-Decadien-1-ol	HMDB0036196	M+H	0.39	2	HMDB
hilic_1254	155.143	23	Campholenic alcohol	HMDB0036068	M+H	0.39	2	HMDB
hilic_1254	155.143	23	(1R3R6S)-3-Caranol	HMDB0035954	M+H	0.39	2	HMDB
hilic_1254	155.143	23	()-Menthone	HMDB0035783	M+H	0.39	2	HMDB
hilic_1254	155.143	23	(S)-alpha-Terpineol	HMDB0036086	M+H	0.39	2	HMDB
hilic_1254	155.143	23	(-)-Menthone	HMDB0035162	M+H	0.39	2	HMDB
hilic_1254	155.143	23	()-Isomenthone	HMDB0034972	M+H	0.39	2	HMDB
hilic_1254	155.143	23	Citronellal	HMDB0035841	M+H	0.39	2	HMDB
hilic_1254	155.143	23	Geraniol	HMDB0005812	M+H	0.39	2	HMDB
hilic_1254	155.143	23	Fenchol	HMDB0034932	M+H	0.39	2	HMDB
hilic_1254	155.143	23	(-)-Isoborneol	HMDB0035819	M+H	0.39	2	HMDB
hilic_1254	155.143	23	beta-Geraniol	HMDB0035155	M+H	0.39	2	HMDB
hilic_1254	155.143	23	Thujyl alcohol	HMDB0032530	M+H	0.39	2	HMDB
hilic_1254	155.143	23	Piperitol	HMDB0035838	M+H	0.39	2	HMDB
hilic_1254	155.143	23	()-Isoborneol	HMDB0035815	M+H	0.39	2	HMDB
hilic_1254	155.143	23	beta-Terpineol	HMDB0036996	M+H	0.39	2	HMDB
hilic_1254	155.143	23	(S)-p-Menth-1-en-4-ol	HMDB0035823	M+H	0.39	2	HMDB
hilic_1254	155.143	23	xi-p-Menth-3-en-1-ol	HMDB0038025	M+H	0.39	2	HMDB
hilic_1254	155.143	23	Isomenthone	HMDB0059864	M+H	0.39	2	HMDB
hilic_1254	155.143	23	(-)-Dihydrocarveol	HMDB0035825	M+H	0.39	2	HMDB
hilic_1254	155.143	23	delta-Terpineol	HMDB0036991	M+H	0.39	2	HMDB
hilic_1254	155.143	23	p-Menthan-2-one	HMDB0035272	M+H	0.39	2	HMDB
hilic_1254	155.143	23	26-Dimethyl-7-octen-3-one	HMDB0032118	M+H	0.39	2	HMDB
hilic_1254	155.143	23	(-)-Pinocampheol	HMDB0036126	M+H	0.39	2	HMDB
hilic_1254	155.143	23	p-Menth-8-en-3-ol	HMDB0036077	M+H	0.39	2	HMDB
hilic_1254	155.143	23	(-)-Isopulegol	HMDB0036078	M+H	0.39	2	HMDB
hilic_1254	155.143	23	(1R2S3S6S)-2-Caranol	HMDB0035955	M+H	0.39	2	HMDB
hilic_1254	155.143	23	(-)-Carvomenthone	HMDB0034969	M+H	0.39	2	HMDB
hilic_1254	155.143	23	Ocimen quintoxide	HMDB0038185	M+H	0.39	2	HMDB
hilic_1254	155.143	23	m-Menth-1-en-8-ol	HMDB0037048	M+H	0.39	2	HMDB
hilic_1254	155.143	23	cis-Isopulegone	HMDB0037006	M+H	0.39	2	HMDB
hilic_1254	155.143	23	(R)-37-Dimethyl-16-octadien-3-ol	HMDB0036101	M+H	0.39	2	HMDB
hilic_1254	155.143	23	trans-(-)-p-Menth-1-en-3-ol	HMDB0035861	M+H	0.39	2	HMDB
hilic_1254	155.143	23	Rose oxide	HMDB0036097	M+H	0.39	2	HMDB
hilic_1254	155.143	23	Linaloyl oxide	HMDB0037133	M+H	0.39	2	HMDB
hilic_1254	155.143	23	9-Decenal	HMDB0034848	M+H	0.39	2	HMDB
hilic_1254	155.143	23	(R)-Lavandulol	HMDB0036041	M+H	0.39	2	HMDB
hilic_1254	155.143	23	2-Decenal	HMDB0030999	M+H	0.39	2	HMDB
hilic_1254	155.143	23	37-Dimethyl-16-octadien-3-ol	HMDB0036100	M+H	0.39	2	HMDB
hilic_1254	155.143	23	Myrcenol	HMDB0036107	M+H	0.39	2	HMDB
hilic_1254	155.143	23	Ocimenol	HMDB0059881	M+H	0.39	2	HMDB
hilic_1254	155.143	23	Eucalyptol	HMDB0004472	M+H	0.39	2	HMDB
hilic_1254	155.143	23	gamma-Terpineol	HMDB0036993	M+H	0.39	2	HMDB
hilic_1254	155.143	23	(R)-Citronellal	HMDB0035820	M+H	0.39	2	HMDB
hilic_1254	155.143	23	D-Linalool	HMDB0036102	M+H	0.39	2	HMDB
hilic_1254	155.143	23	p-Menth-1-en-5-ol	HMDB0037016	M+H	0.39	2	HMDB
hilic_1254	155.143	23	Alpha-Terpineol	HMDB0004043	M+H	0.39	2	HMDB
hilic_1254	155.143	23	(-)-trans-m-Menth-8-en-1-ol	HMDB0037047	M+H	0.39	2	HMDB
hilic_1254	155.143	23	p-Menth-1-en-9-ol	HMDB0037007	M+H	0.39	2	HMDB
hilic_1254	155.143	23	68-Epoxy-p-menthane	HMDB0037019	M+H	0.39	2	HMDB
hilic_1254	155.143	23	(1R4S5R)-4-Thujanol	HMDB0036112	M+H	0.39	2	HMDB
hilic_1254	155.143	23	2-(1-Methylpropyl)cyclohexanone	HMDB0040448	M+H	0.39	2	HMDB
hilic_1254	155.143	23	cis-beta-Terpineol	HMDB0037214	M+H	0.39	2	HMDB
hilic_1254	155.143	23	trans-beta-Terpineol	HMDB0037215	M+H	0.39	2	HMDB
hilic_1254	155.143	23	14-Cineole	HMDB0036096	M+H	0.39	2	HMDB
hilic_1254	155.143	23	p-Menth-1-en-4-ol	HMDB0035833	M+H	0.39	2	HMDB
hilic_1254	155.143	23	(-)-endo-Fenchol;(-)-alpha-Fenchyl alcohol	C02344	M+H	0.13	2	KEGG
hilic_1254	155.143	23	()-Menthone	C11390	M+H	0.13	2	KEGG
hilic_1254	155.143	23	Geraniol	C01500	M+H	0.13	2	KEGG
hilic_1254	155.143	23	()-Thujan-3-ol	C20261	M+H	0.13	2	KEGG
hilic_1254	155.143	23	(-)-Menthone;l-Menthone;p-Menthan-3-one	C00843	M+H	0.13	2	KEGG
hilic_1254	155.143	23	(1S2S4R)-Iso-dihydrocarveol	C11399	M+H	0.13	2	KEGG
hilic_1254	155.143	23	(S)-(-)-Citronellal;(S)-37-Dimethyloct-6-enal	C11384	M+H	0.13	2	KEGG
hilic_1254	155.143	23	(R)-()-Citronellal	C09848	M+H	0.13	2	KEGG
hilic_1254	155.143	23	gamma-Terpineol	C17518	M+H	0.13	2	KEGG
hilic_1254	155.143	23	Sabinene hydrate	C02462	M+H	0.13	2	KEGG
hilic_1254	155.143	23	Chrysanthemol	C17611	M+H	0.13	2	KEGG
hilic_1254	155.143	23	14-Cineole;14-Epoxy-p-menthane	C16909	M+H	0.13	2	KEGG
hilic_1254	155.143	23	(1R2S4R)-Neo-dihydrocarveol	C11397	M+H	0.13	2	KEGG
hilic_1254	155.143	23	8-p-Menthen-2-ol;16-Dihydrocarveol;6-Methyl-3-isopropenylcyclohexanol;Menth-8-en-2-ol	C18017	M+H	0.13	2	KEGG
hilic_1254	155.143	23	(R)-()-alpha-Terpineol;()-alpha-Terpineol	C09902	M+H	0.13	2	KEGG
hilic_1254	155.143	23	(-)-alpha-Terpineol;(L)-alpha-Terpineol	C11393	M+H	0.13	2	KEGG
hilic_1254	155.143	23	37-Dimethylocta-16-dien-3-ol;Linalool	C03985	M+H	0.13	2	KEGG
hilic_1254	155.143	23	()-Isomenthone	C11952	M+H	0.13	2	KEGG
hilic_1254	155.143	23	beta-Terpineol	C17517	M+H	0.13	2	KEGG
hilic_1254	155.143	23	alpha-Terpineol;dl-alpha-Terpineol	C16772	M+H	0.13	2	KEGG
hilic_1254	155.143	23	(-)-Isomenthone;l-Isomenthone	C17125	M+H	0.13	2	KEGG
hilic_1254	155.143	23	18-Cineole;18-Cineol;Eucalyptol	C09844	M+H	0.13	2	KEGG
hilic_1254	155.143	23	(1R2R4S)-Iso-dihydrocarveol	C11411	M+H	0.13	2	KEGG
hilic_1254	155.143	23	()-Linalool;(S)-()-Linalool;(3S)-Linalool	C11389	M+H	0.13	2	KEGG
hilic_1254	155.143	23	(1R2S4S)- Neoiso-dihydrocarveol	C11410	M+H	0.13	2	KEGG
hilic_1254	155.143	23	(1S2R4R)-Neoiso-dihydrocarveol	C11400	M+H	0.13	2	KEGG
hilic_1254	155.143	23	Terpineol-4;Terpinen-4-ol	C17073	M+H	0.13	2	KEGG
hilic_1254	155.143	23	()-trans-Piperitenol	C03039	M+H	0.13	2	KEGG
hilic_1254	155.143	23	()-trans-Pulegol	C02484	M+H	0.13	2	KEGG
hilic_1254	155.143	23	(1S2R4S)-Neo-dihydrocarveol	C11416	M+H	0.13	2	KEGG
hilic_1254	155.143	23	(-)-Linalool;(R)-(-)-Linalool;(3R)-Linalool	C11388	M+H	0.13	2	KEGG
hilic_1254	155.143	23	(1R2R4R)-Dihydrocarveol;(-)-Dihydrocarveol	C11396	M+H	0.13	2	KEGG
hilic_1254	155.143	23	(1S2S4S)-Dihydrocarveol;()-Dihydrocarveol	C11413	M+H	0.13	2	KEGG
hilic_1254	155.143	23	Nerol;(Z)-37-Dimethylocta-26-dien-1-ol	C09871	M+H	0.13	2	KEGG
hilic_1254	155.143	23	Borneol	C01411	M+H	0.13	2	KEGG
hilic_1254	155.143	23	(-)-Borneol;l-Borneol;(1S2R4S)-(-)-Borneol;Linderol	C01766	M+H	0.13	2	KEGG
hilic_1254	155.143	23	Citronellal	C17384	M+H	0.13	2	KEGG
hilic_1254	155.143	23	()-Borneol;d-Borneol;Borneocamphor;endo-2-Bornanol;Sumatra camphor;(1R2S4R)-()-Borneol	C01765	M+H	0.13	2	KEGG
hilic_1254	155.143	23	5-decenal	LMFA06000055	M+H	0.39	2	LM
hilic_1254	155.143	23	4Z-Decenal	LMFA06000147	M+H	0.39	2	LM
hilic_1254	155.143	23	2-decenal	LMFA06000053	M+H	0.39	2	LM
hilic_1254	155.143	23	-	LMPR0102090034	M+H	0.39	2	LM
hilic_1254	155.143	23	-	LMPR0102010011	M+H	0.39	2	LM
hilic_1254	155.143	23	-	LMPR0102120004	M+H	0.39	2	LM
hilic_1254	155.143	23	6-decenal	LMFA06000056	M+H	0.39	2	LM
hilic_1254	155.143	23	-	LMPR0102090044	M+H	0.39	2	LM
hilic_1254	155.143	23	7Z9-Decadien-1-ol	LMFA05000141	M+H	0.39	2	LM
hilic_1254	155.143	23	5Z-Decenal	LMFA06000148	M+H	0.39	2	LM
hilic_1254	155.143	23	2E-geraniol	LMPR0102010016	M+H	0.39	2	LM
hilic_1254	155.143	23	Z-Geraniol	LMPR0102010010	M+H	0.39	2	LM
hilic_1254	155.143	23	3-decenal	LMFA06000054	M+H	0.39	2	LM
hilic_1254	155.143	23	(2E4E)-deca-24-dien-1-ol	LMFA05000543	M+H	0.39	2	LM
hilic_1254	155.143	23	-	LMPR0102090035	M+H	0.39	2	LM
hilic_1254	155.143	23	(2S)-5-methyl-2-(prop-1-en-2-yl)hex-4-en-1-ol	LMPR0102010018	M+H	0.39	2	LM
hilic_1254	155.143	23	-	LMPR0102120006	M+H	0.39	2	LM
hilic_1254	155.143	23	-	LMPR0102120003	M+H	0.39	2	LM
hilic_1254	155.143	23	37-Dimethyl-3Z6-octadien-1-ol	LMFA05000127	M+H	0.39	2	LM
hilic_1254	155.143	23	-	LMPR0102090019	M+H	0.39	2	LM
hilic_1254	155.143	23	(2R)-5-methyl-2-(prop-1-en-2-yl)hex-4-en-1-ol	LMPR0102010019	M+H	0.39	2	LM
hilic_1254	155.143	23	-	LMPR0102090032	M+H	0.39	2	LM
hilic_1254	155.143	23	7E-Decen-2-one	LMFA12000150	M+H	0.39	2	LM
hilic_1254	155.143	23	-	LMPR0102090040	M+H	0.39	2	LM
hilic_1254	155.143	23	-	LMPR0102120005	M+H	0.39	2	LM
hilic_1254	155.143	23	-	LMPR0102090028	M+H	0.39	2	LM
hilic_1254	155.143	23	-	LMPR0102090038	M+H	0.39	2	LM
hilic_1254	155.143	23	-	LMPR0102010007	M+H	0.39	2	LM
hilic_1254	155.143	23	3R7-dimethylocta-16-dien-3-ol	LMPR0102010013	M+H	0.39	2	LM
hilic_1254	155.143	23	2-Methyl-6-methylene-7-octen-4S-ol	LMPR0102010028	M+H	0.39	2	LM
hilic_1254	155.143	23	-	LMPR0102090031	M+H	0.39	2	LM
hilic_1254	155.143	23	-	LMPR0102090004	M+H	0.39	2	LM
hilic_1262	156.027	118.6	Iminodiacetic acid	HMDB0011753	M+Na	1.09	3	HMDB
hilic_1262	156.027	118.6	L-Aspartic acid	HMDB0000191	M+Na	1.09	3	HMDB
hilic_1262	156.027	118.6	D-Aspartic acid	HMDB0006483	M+Na	1.09	3	HMDB
hilic_1262	156.027	118.6	D-Aspartate;D-Aspartic acid	C00402	M+Na	1.15	3	KEGG
hilic_1262	156.027	118.6	Iminodiacetate	C19911	M+Na	1.15	3	KEGG
hilic_1262	156.027	118.6	L-Aspartate;L-Aspartic acid;2-Aminosuccinic acid;L-Asp	C00049	M+Na	1.15	3	KEGG
hilic_1262	156.027	118.6	Aspartate;Aspartic acid	C16433	M+Na	1.15	3	KEGG
hilic_1311	158.118	274.5	(S)-Homostachydrine	HMDB0033433	M+H	0.32	2	HMDB
hilic_1311	158.118	274.5	Tranexamic Acid	HMDB0014447	M+H	0.32	2	HMDB
hilic_1311	158.118	274.5	Tranexamic acid	C12535	M+H	0.13	2	KEGG
hilic_1311	158.118	274.5	Lentiginosine	C10155	M+H	0.13	2	KEGG
hilic_1311	158.118	274.5	Homostachydrine	C08283	M+H	0.13	2	KEGG
hilic_1311	158.118	274.5	NN-diethyl-3-hydroxybut-2-enamide	LMFA08020190	M+H	0.25	2	LM
hilic_1348	160.037	86.4	3-Pyridylacetic acid	HMDB0001538	M+Na	0	3	HMDB
hilic_1348	160.037	86.4	2-Aminobenzoic acid	HMDB0001123	M+Na	0	3	HMDB
hilic_1348	160.037	86.4	p-Aminobenzoic acid	HMDB0001392	M+Na	0	3	HMDB
hilic_1348	160.037	86.4	Salicylamide	HMDB0015687	M+Na	0	3	HMDB
hilic_1348	160.037	86.4	Trigonelline	HMDB0000875	M+Na	0	3	HMDB
hilic_1348	160.037	86.4	Methyl nicotinate	HMDB0029806	M+Na	0	3	HMDB
hilic_1348	160.037	86.4	m-Aminobenzoic acid	HMDB0001891	M+Na	0	3	HMDB
hilic_1348	160.037	86.4	2-Pyridylacetic acid	HMDB0060722	M+Na	0	3	HMDB
hilic_1348	160.037	86.4	3-Nitrotoluene	C19486	M+Na	0.12	3	KEGG
hilic_1348	160.037	86.4	N-Methylnicotinate;Trigonelline;Trigenelline;1-Methylpyridinio-3-carboxylate;Betaine nicotinate;Caffearin;Gynesine	C01004	M+Na	0.12	3	KEGG
hilic_1348	160.037	86.4	4-Aminobenzoate;ABEE;4-Aminobenzoic acid;p-Aminobenzoate	C00568	M+Na	0.12	3	KEGG
hilic_1348	160.037	86.4	4-Nitrotoluene;1-Methyl-4-nitrobenzene	C14394	M+Na	0.12	3	KEGG
hilic_1348	160.037	86.4	2-Nitrotoluene	C19597	M+Na	0.12	3	KEGG
hilic_1348	160.037	86.4	Anthranilate;Anthranilic acid;o-Aminobenzoic acid;Vitamin L1;2-Aminobenzoate	C00108	M+Na	0.12	3	KEGG
hilic_1354	160.097	280.2	Calystegine A7	HMDB0036384	M+H	0.12	2	HMDB
hilic_1354	160.097	280.2	Isovalerylglycine	HMDB0000678	M+H	0.12	2	HMDB
hilic_1354	160.097	280.2	Valerylglycine	HMDB0000927	M+H	0.12	2	HMDB
hilic_1354	160.097	280.2	3-Dehydrocarnitine	HMDB0012154	M+H	0.12	2	HMDB
hilic_1354	160.097	280.2	Calystegine A6	HMDB0031345	M+H	0.12	2	HMDB
hilic_1354	160.097	280.2	Betonicine	HMDB0029412	M+H	0.12	2	HMDB
hilic_1354	160.097	280.2	4-Hydroxystachydrine	HMDB0029230	M+H	0.12	2	HMDB
hilic_1354	160.097	280.2	N-Acetylvaline	HMDB0011757	M+H	0.12	2	HMDB
hilic_1354	160.097	280.2	Turicine	HMDB0029409	M+H	0.12	2	HMDB
hilic_1354	160.097	280.2	Medicanine	HMDB0038625	M+H	0.12	2	HMDB
hilic_1354	160.097	280.2	2-Methylbutyrylglycine	HMDB0000339	M+H	0.12	2	HMDB
hilic_1354	160.097	280.2	5-Acetamidovalerate	HMDB0012175	M+H	0.12	2	HMDB
hilic_1354	160.097	280.2	Calystegin A3	HMDB0038593	M+H	0.12	2	HMDB
hilic_1354	160.097	280.2	(-)-Betonicine;Betonicine	C08269	M+H	0.12	2	KEGG
hilic_1354	160.097	280.2	Calystegin A3;Calystegine A3	C10850	M+H	0.12	2	KEGG
hilic_1354	160.097	280.2	5-Acetamidopentanoate	C03087	M+H	0.12	2	KEGG
hilic_1354	160.097	280.2	3-Hydroxystachydrine	C10151	M+H	0.12	2	KEGG
hilic_1354	160.097	280.2	5-acetamidopentanoic acid	LMFA01030987	M+H	0.12	2	LM
hilic_1379	161.1	21.4	(-)-3-(Methylthio)heptanal	HMDB0032426	M+H	4.59	2	HMDB
hilic_1379	161.1	21.4	2-Methyl-4-propyl-13-oxathiane	HMDB0031572	M+H	4.59	2	HMDB
hilic_1381	161.129	106.1	N(6)-Methyllysine	HMDB0002038	M+H	0.31	3	HMDB
hilic_1381	161.129	106.1	Isoputreanine	HMDB0006009	M+H	0.31	3	HMDB
hilic_1381	161.129	106.1	N6-Methyl-L-lysine	C02728	M+H	0.12	3	KEGG
hilic_1401	162.132	106.9	N(6)-Methyllysine	HMDB0002038	M+H_[+1]		3	HMDB
hilic_1401	162.132	106.9	Isoputreanine	HMDB0006009	M+H_[+1]		3	HMDB
hilic_1401	162.132	106.9	N6-Methyl-L-lysine	C02728	M+H_[+1]		3	KEGG
hilic_1410	163.024	132.2	4-Hydroxy-2-oxoglutaric acid	HMDB0002070	M+H	1.29	2	HMDB
hilic_1410	163.024	132.2	D-4-Hydroxy-2-oxoglutarate	HMDB0060466	M+H	1.29	2	HMDB
hilic_1410	163.024	132.2	4-Hydroxy-2-oxoglutarate;4-Hydroxy-2-oxoglutaric acid	C01127	M+H	1.1	2	KEGG
hilic_1410	163.024	132.2	(4R)-4-Hydroxy-2-oxoglutarate;(R)-2-Hydroxy-4-oxopentanedioate;D-4-Hydroxy-2-oxoglutarate	C05946	M+H	1.1	2	KEGG
hilic_1410	163.024	132.2	(4S)-4-Hydroxy-2-oxoglutarate;(S)-2-Hydroxy-4-oxopentanedioate;L-4-Hydroxy-2-oxoglutarate	C20485	M+H	1.1	2	KEGG
hilic_1511	168.065	127.6	Isopyridoxal	HMDB0004290	M+H	2.5	2	HMDB
hilic_1511	168.065	127.6	3-Methoxyanthranilate	HMDB0060374	M+H	2.5	2	HMDB
hilic_1511	168.065	127.6	3alpha477alpha-Tetrahydro-4-hydroxy-1H-isoindole-13(2H)-dione	HMDB0034889	M+H	2.5	2	HMDB
hilic_1511	168.065	127.6	3alpha457alpha-Tetrahydro-5-hydroxy-1H-isoindole-13(2H)-dione	HMDB0034887	M+H	2.5	2	HMDB
hilic_1511	168.065	127.6	Pyridoxal	HMDB0001545	M+H	2.5	2	HMDB
hilic_1511	168.065	127.6	D-4-Hydroxyphenylglycine;(alphaR)-alpha-Amino-4-hydroxybenzeneacetic acid	C03493	M+H	2.26	2	KEGG
hilic_1511	168.065	127.6	3-Methoxyanthranilate;3-Methoxyanthranilic acid	C05831	M+H	2.26	2	KEGG
hilic_1511	168.065	127.6	L-4-Hydroxyphenylglycine	C12323	M+H	2.26	2	KEGG
hilic_1511	168.065	127.6	p-Aminosalicylic acid methyl ester	C14170	M+H	2.26	2	KEGG
hilic_1511	168.065	127.6	Orthoform;Orthocaine	C14171	M+H	2.26	2	KEGG
hilic_1511	168.065	127.6	Pyridoxal	C00250	M+H	2.26	2	KEGG
hilic_1511	168.065	127.6	3-Hydroxy-4-methylanthranilate	C03986	M+H	2.26	2	KEGG
hilic_1511	168.065	127.6	Isopyridoxal	C06051	M+H	2.26	2	KEGG
hilic_1511	168.065	127.6	2-Hydroxyphenyl methylcarbamate	T3D0898	M+H	2.5	2	T3DB
hilic_1513	168.077	123	24-Diamino-6-nitrotoluene	HMDB0060362	M+H	0.3	2	HMDB
hilic_1513	168.077	123	(S)-Spinacine	HMDB0029873	M+H	0.3	2	HMDB
hilic_1513	168.077	123	24-Diamino-6-nitrotoluene	C16396	M+H	0.12	2	KEGG
hilic_1513	168.077	123	26-Diamino-4-nitrotoluene	C16397	M+H	0.12	2	KEGG
hilic_1513	168.077	123	2-(Nitromethylene)-1-pyrrolidinylacetonitrile	T3D1064	M+H	0.3	2	T3DB
hilic_1513	168.077	123	2-2-(Nitromethylidene)pyrrolidin-1-ylacetonitrile	T3D1063	M+H	0.3	2	T3DB
hilic_1522	169.009	292.6	Hexafluoroisopropanol	HMDB0060648	M+H	3.79	2	HMDB
hilic_1522	169.009	292.6	Desflurane	HMDB0015320	M+H	3.79	2	HMDB
hilic_1522	169.009	292.6	Desflurane	C07519	M+H	3.67	2	KEGG
hilic_1522	169.009	292.6	Desflurane	T3D3013	M+H	3.79	2	T3DB
hilic_1534	169.122	37.1	xi-188-Trimethyl-2-oxabicyclo321octan-3-one	HMDB0037821	M+H	0.06	2	HMDB
hilic_1534	169.122	37.1	(xi)-(Z)-5-(3-Hexenyl)dihydro-2(3H)-furanone	HMDB0040639	M+H	0.06	2	HMDB
hilic_1534	169.122	37.1	Methyl octynecarboxylate	HMDB0031273	M+H	0.06	2	HMDB
hilic_1534	169.122	37.1	24-Hexadienyl butyrate	HMDB0032312	M+H	0.06	2	HMDB
hilic_1534	169.122	37.1	6-Hydroxy-26-dimethyl-27-octadien-4-one	HMDB0034670	M+H	0.06	2	HMDB
hilic_1534	169.122	37.1	trans-45-epoxy-2(E)-decenal	HMDB0013105	M+H	0.06	2	HMDB
hilic_1534	169.122	37.1	24-Hexadienyl isobutyrate	HMDB0032313	M+H	0.06	2	HMDB
hilic_1534	169.122	37.1	Ascaridole	HMDB0035766	M+H	0.06	2	HMDB
hilic_1534	169.122	37.1	cis-3-Hexenyl crotonate	HMDB0032319	M+H	0.06	2	HMDB
hilic_1534	169.122	37.1	(-)-2-(5-Methyl-5-vinyltetrahydrofuran-2-yl)propionaldehyde	HMDB0032434	M+H	0.06	2	HMDB
hilic_1534	169.122	37.1	Ethyl (4Z)-47-octadienoate	HMDB0031156	M+H	0.06	2	HMDB
hilic_1534	169.122	37.1	Dihydronepetalactone	HMDB0035829	M+H	0.06	2	HMDB
hilic_1534	169.122	37.1	(-)-(Z)-Tetrahydro-6-(2-pentenyl)-2H-pyran-2-one	HMDB0033700	M+H	0.06	2	HMDB
hilic_1534	169.122	37.1	Geranic acid	HMDB0036103	M+H	0.06	2	HMDB
hilic_1534	169.122	37.1	gamma-Diosphenol	HMDB0037014	M+H	0.06	2	HMDB
hilic_1534	169.122	37.1	Epoxyartemisia ketone	HMDB0035714	M+H	0.06	2	HMDB
hilic_1534	169.122	37.1	(-)-Dihydromintlactone	HMDB0032219	M+H	0.06	2	HMDB
hilic_1534	169.122	37.1	4-Isopropyl-3-cyclohexene-1-carboxylic acid	HMDB0037175	M+H	0.06	2	HMDB
hilic_1534	169.122	37.1	56-Dihydro-6-pentyl-2H-pyran-2-one	HMDB0034452	M+H	0.06	2	HMDB
hilic_1534	169.122	37.1	Epoxycampholenic aldehyde	HMDB0036067	M+H	0.06	2	HMDB
hilic_1534	169.122	37.1	Iridodial;cis-trans-Iridodial	C06069	M+H	0.12	2	KEGG
hilic_1534	169.122	37.1	Iridomyrmecin	C09786	M+H	0.12	2	KEGG
hilic_1534	169.122	37.1	Ascaridole	C09836	M+H	0.12	2	KEGG
hilic_1534	169.122	37.1	trans-2-Methyl-5-isopropylhexa-25-dienoic acid	C11943	M+H	0.12	2	KEGG
hilic_1534	169.122	37.1	(Z)-35-Hexadienyl butyrate	C08489	M+H	0.12	2	KEGG
hilic_1534	169.122	37.1	(1S4R)-1-Hydroxy-2-oxolimonene;(1S4R)-1-Hydroxymenth-8-en-2-one	C11937	M+H	0.12	2	KEGG
hilic_1534	169.122	37.1	(3S)-3-Hydroxycyclocitral	C19731	M+H	0.12	2	KEGG
hilic_1534	169.122	37.1	(1R4S)-1-Hydroxy-2-oxolimonene	C19083	M+H	0.12	2	KEGG
hilic_1534	169.122	37.1	()-exo-5-Hydroxycamphor;5-exo-Hydroxycamphor	C03448	M+H	0.12	2	KEGG
hilic_1534	169.122	37.1	Lilac aldehyde	C08498	M+H	0.12	2	KEGG
hilic_1534	169.122	37.1	()-Iridodial	C09785	M+H	0.12	2	KEGG
hilic_1534	169.122	37.1	1-Hydroxy-p-menth-8-en-2-one;2-Hydroxy-2-methyl-5-(1-methylethenyl)cyclohexanone;1-Hydroxymenth-8-en-2-one	C18019	M+H	0.12	2	KEGG
hilic_1534	169.122	37.1	6-Oxocineole;(1R4S)-133-Trimethyl-2-oxabicyclo222octan-6-one;2-Oxo-18-cineole	C00848	M+H	0.12	2	KEGG
hilic_1534	169.122	37.1	8-Epiiridodial	C11651	M+H	0.12	2	KEGG
hilic_1534	169.122	37.1	Tiglyl tiglate;(E)-2-Methylcrotonic acid (E)-2-methyl-2-butenyl ester	C08546	M+H	0.12	2	KEGG
hilic_1534	169.122	37.1	()-6-exo-Hydroxycamphor	C20322	M+H	0.12	2	KEGG
hilic_1534	169.122	37.1	Diosphenol	C09854	M+H	0.12	2	KEGG
hilic_1534	169.122	37.1	(3S6S)-6-Isopropenyl-3-methyl-2-oxo-oxepanone	C11418	M+H	0.12	2	KEGG
hilic_1534	169.122	37.1	cis-2-Methyl-5-isopropylhexa-25-dienoic acid	C11944	M+H	0.12	2	KEGG
hilic_1534	169.122	37.1	(6E)-8-Hydroxygeranial	C20222	M+H	0.12	2	KEGG
hilic_1534	169.122	37.1	()-6-endo-Hydroxycamphor	C20323	M+H	0.12	2	KEGG
hilic_1534	169.122	37.1	12-Campholide	C02108	M+H	0.12	2	KEGG
hilic_1534	169.122	37.1	(6E)-8-Oxolinalool;trans-8-Oxolinalool	C20221	M+H	0.12	2	KEGG
hilic_1534	169.122	37.1	(4S7R)-4-Isopropenyl-7-methyl-2-oxo-oxepanone;4-Isopropenyl-7-methyloxepan-2-one	C11414	M+H	0.12	2	KEGG
hilic_1534	169.122	37.1	Geranic acid;37-Dimethylocta-26-dienoate;Geranate	C16461	M+H	0.12	2	KEGG
hilic_1534	169.122	37.1	(6E)-8-Oxogeraniol	C20223	M+H	0.12	2	KEGG
hilic_1534	169.122	37.1	cis-trans-Nepetalactol;cis-trans-Iridodial lactol	C09804	M+H	0.12	2	KEGG
hilic_1534	169.122	37.1	Chrysanthemic acid	C09842	M+H	0.12	2	KEGG
hilic_1534	169.122	37.1	(3S6R)-6-Isopropenyl-3-methyl-2-oxo-oxepanone	C11403	M+H	0.12	2	KEGG
hilic_1534	169.122	37.1	(4R7R)-4-Isopropenyl-7-methyl-2-oxo-oxepanone	C11402	M+H	0.12	2	KEGG
hilic_1534	169.122	37.1	3Z5E-decadienoic acid	LMFA01030208	M+H	0.06	2	LM
hilic_1534	169.122	37.1	4E9-decadienoic acid	LMFA01030210	M+H	0.06	2	LM
hilic_1534	169.122	37.1	48-decadienoic acid	LMFA01030209	M+H	0.06	2	LM
hilic_1534	169.122	37.1	2Z6E-decadienoic acid	LMFA01030204	M+H	0.06	2	LM
hilic_1534	169.122	37.1	2E7-Octadienyl acetate	LMFA07010187	M+H	0.06	2	LM
hilic_1534	169.122	37.1	5E8E-decadienoic acid	LMFA01030212	M+H	0.06	2	LM
hilic_1534	169.122	37.1	6E8E-decadienoic acid	LMFA01030213	M+H	0.06	2	LM
hilic_1534	169.122	37.1	5-(2-cyclopentenyl)-pentanoic acid	LMFA01030188	M+H	0.06	2	LM
hilic_1534	169.122	37.1	34-decadienoic acid	LMFA01030205	M+H	0.06	2	LM
hilic_1534	169.122	37.1	2E4Z-decadienoic acid	LMFA01030103	M+H	0.06	2	LM
hilic_1534	169.122	37.1	37-Dimethyl-2E6-octadienoic acid	LMFA01030784	M+H	0.06	2	LM
hilic_1534	169.122	37.1	(E)-2-methylbut-2-enyl (E)-2-methylbut-2-enoate	LMFA07011026	M+H	0.06	2	LM
hilic_1534	169.122	37.1	188-trimethyl-2-oxabicyclo321octan-3-one	LMPR0102120043	M+H	0.06	2	LM
hilic_1534	169.122	37.1	2E6E-decadienoic acid	LMFA01030107	M+H	0.06	2	LM
hilic_1534	169.122	37.1	2E4E-Octadienyl acetate	LMFA07010191	M+H	0.06	2	LM
hilic_1534	169.122	37.1	2E6E-Octadienyl acetate	LMFA07010192	M+H	0.06	2	LM
hilic_1534	169.122	37.1	9-decynoic acid	LMFA01030463	M+H	0.06	2	LM
hilic_1534	169.122	37.1	-	LMPR0102090042	M+H	0.06	2	LM
hilic_1534	169.122	37.1	4-decynoic acid	LMFA01030458	M+H	0.06	2	LM
hilic_1534	169.122	37.1	3E5Z-decadienoic acid	LMFA01030207	M+H	0.06	2	LM
hilic_1534	169.122	37.1	2E7Z-decadienoic acid	LMFA01030203	M+H	0.06	2	LM
hilic_1534	169.122	37.1	2Z6Z-decadienoic acid	LMFA01030105	M+H	0.06	2	LM
hilic_1534	169.122	37.1	3S7-Dimethyl-6-octene-4S-olide	LMFA07040015	M+H	0.06	2	LM
hilic_1534	169.122	37.1	(4R7R)-7-methyl-4-(prop-1-en-2-yl)oxepan-2-one	LMPR0102090058	M+H	0.06	2	LM
hilic_1534	169.122	37.1	2Z4Z-decadienoic acid	LMFA01030101	M+H	0.06	2	LM
hilic_1534	169.122	37.1	8-decynoic acid	LMFA01030462	M+H	0.06	2	LM
hilic_1534	169.122	37.1	(1R5R)-188-trimethyl-2-oxabicyclo321octan-3-one	LMPR0102120041	M+H	0.06	2	LM
hilic_1534	169.122	37.1	butyl 2E4E-hexadienoate	LMFA07010517	M+H	0.06	2	LM
hilic_1534	169.122	37.1	24-Hexadienyl butyrate	LMFA07010639	M+H	0.06	2	LM
hilic_1534	169.122	37.1	35-decadienoic acid	LMFA01030206	M+H	0.06	2	LM
hilic_1534	169.122	37.1	ethyl (4E)-octa-47-dienoate	LMFA07010846	M+H	0.06	2	LM
hilic_1534	169.122	37.1	5E9-decadienoic acid	LMFA01030211	M+H	0.06	2	LM
hilic_1534	169.122	37.1	(3Z)-hex-3-en-1-yl (2E)-but-2-enoate	LMFA07010806	M+H	0.06	2	LM
hilic_1534	169.122	37.1	methyl non-2-ynoate	LMFA07010964	M+H	0.06	2	LM
hilic_1534	169.122	37.1	-	LMPR0102070017	M+H	0.06	2	LM
hilic_1534	169.122	37.1	(4S7R)-7-methyl-4-(prop-1-en-2-yl)oxepan-2-one	LMPR0102090059	M+H	0.06	2	LM
hilic_1534	169.122	37.1	2R3R-Epoxy-37-dimethyl-6-octenal	LMPR0102010024	M+H	0.06	2	LM
hilic_1534	169.122	37.1	2E6Z-Octadienyl acetate	LMFA07010193	M+H	0.06	2	LM
hilic_1534	169.122	37.1	2E4E-decadienoic acid	LMFA01030104	M+H	0.06	2	LM
hilic_1534	169.122	37.1	-	LMPR0102060001	M+H	0.06	2	LM
hilic_1534	169.122	37.1	3-decynoic acid	LMFA01030457	M+H	0.06	2	LM
hilic_1534	169.122	37.1	5-decynoic acid	LMFA01030459	M+H	0.06	2	LM
hilic_1534	169.122	37.1	37-dimethyl-2Z6E-octadienoic acid	LMFA01030440	M+H	0.06	2	LM
hilic_1534	169.122	37.1	(1S3R)-22-dimethyl-3-(2-methylprop-1-en-1-yl)cyclopropanecarboxylic acid	LMPR0102060003	M+H	0.06	2	LM
hilic_1534	169.122	37.1	(1R3S)-22-dimethyl-3-(2-methylprop-1-en-1-yl)cyclopropanecarboxylic acid	LMPR0102060002	M+H	0.06	2	LM
hilic_1534	169.122	37.1	-	LMPR0102070011	M+H	0.06	2	LM
hilic_1534	169.122	37.1	2Z4E-decadienoic acid	LMFA01030102	M+H	0.06	2	LM
hilic_1534	169.122	37.1	26-Dimethyl-8-hydroxy-2E6E-octadienal	LMFA06000130	M+H	0.06	2	LM
hilic_1534	169.122	37.1	2E6Z-decadienoic acid	LMFA01030106	M+H	0.06	2	LM
hilic_1534	169.122	37.1	3S7-Dimethyl-6-octene-4R-olide	LMFA07040013	M+H	0.06	2	LM
hilic_1534	169.122	37.1	-	LMPR0102070022	M+H	0.06	2	LM
hilic_1534	169.122	37.1	2E7E-decadienoic acid	LMFA01030202	M+H	0.06	2	LM
hilic_1534	169.122	37.1	(1R4S)-133-trimethyl-2-oxabicyclo222octan-6-one	LMPR0102090064	M+H	0.06	2	LM
hilic_1534	169.122	37.1	propyl 2-heptynoate	LMFA07010519	M+H	0.06	2	LM
hilic_1534	169.122	37.1	2-hydroxy-3-methyl-6-(propan-2-yl)cyclohex-2-en-1-one	LMPR0102090061	M+H	0.06	2	LM
hilic_1534	169.122	37.1	4E6E-decadienoic acid	LMFA01030108	M+H	0.06	2	LM
hilic_1534	169.122	37.1	7-decynoic acid	LMFA01030461	M+H	0.06	2	LM
hilic_1534	169.122	37.1	23-decadienoic acid	LMFA01030200	M+H	0.06	2	LM
hilic_1534	169.122	37.1	4-oxo-2E-Decenal	LMFA06000144	M+H	0.06	2	LM
hilic_1534	169.122	37.1	79-decadienoic acid	LMFA01030214	M+H	0.06	2	LM
hilic_1534	169.122	37.1	25-decadienoic acid	LMFA01030201	M+H	0.06	2	LM
hilic_1534	169.122	37.1	(1R4R5R)-5-hydroxy-177-trimethylbicyclo221heptan-2-one	LMPR0102120048	M+H	0.06	2	LM
hilic_1534	169.122	37.1	6-decynoic acid	LMFA01030460	M+H	0.06	2	LM
hilic_1537	169.159	33.2	10-Undecen-2-one	HMDB0033577	M+H	0.65	2	HMDB
hilic_1537	169.159	33.2	(-)-trans- and cis-48-Dimethyl-37-nonadien-2-ol	HMDB0032238	M+H	0.65	2	HMDB
hilic_1537	169.159	33.2	9-Undecenal	HMDB0037807	M+H	0.65	2	HMDB
[truncated: 2,277 more rows]

## Sheet: Sheet2
c18_1013				c18_1194
c18_1070				c18_1196
c18_1100				c18_1200
c18_1109				c18_1379
c18_1125				c18_1441
c18_1128				c18_1811
c18_1146				c18_1834
c18_1194				c18_20
c18_1196				c18_2012
c18_1200				c18_2019
c18_1209				c18_2036
c18_1213				c18_2235
c18_1216				c18_2455
c18_126				c18_2535
c18_1310				c18_2603
c18_1317				c18_2621
c18_1322				c18_2759
c18_1379				c18_2829
c18_1383				c18_2895
c18_1401				c18_343
c18_1441				c18_357
c18_1463				c18_389
c18_1499				c18_4075
c18_1507				c18_410
c18_1509				c18_4369
c18_1517				c18_4427
c18_1532				c18_4437
c18_1550				c18_4499
c18_1616				c18_4599
c18_1619				c18_4635
c18_1645				c18_4641
c18_1664				c18_4647
c18_1694				c18_524
c18_1717				c18_560
c18_1723				hilic_1031
c18_1739				hilic_1262
c18_1770				hilic_1348
c18_1790				hilic_1381
c18_1796				hilic_1401
c18_1811				hilic_1540
c18_182				hilic_192
c18_1825				hilic_2037
c18_1834				hilic_2232
c18_1885				hilic_2249
c18_1920				hilic_2680
c18_1951				hilic_2793
c18_20				hilic_3055
c18_2012				hilic_3113
c18_2019				hilic_3119
c18_2036				hilic_3362
c18_2047				hilic_3636
c18_2068				hilic_3699
c18_207				hilic_3762
c18_2105				hilic_3803
c18_2133				hilic_3901
c18_2212				hilic_4123
c18_2219				hilic_4394
c18_2235				hilic_4401
c18_2254				hilic_4522
c18_231				hilic_4884
c18_2394				hilic_4898
c18_2400				hilic_502
c18_2408				hilic_5103
c18_2455				hilic_5281
c18_248				hilic_5352
c18_2485				hilic_5495
c18_2535				hilic_5782
c18_2589				hilic_5867
c18_2603				hilic_614
c18_261				hilic_6319
c18_2613				hilic_6998
c18_2621				hilic_726
c18_2623				hilic_7632
c18_2722
c18_2723
c18_2734
c18_2759
c18_2790
c18_2793
c18_280
c18_2829
c18_2863
c18_2867
c18_2884
c18_2895
c18_2914
c18_2942
c18_2945
c18_2957
c18_2972
c18_3032
c18_3057
c18_3069
c18_3087
c18_3121
c18_3175
c18_3254
c18_3276
c18_3338
c18_334
c18_339
c18_3407
c18_3419
c18_3420
c18_343
c18_3522
c18_3529
c18_357
c18_3620
c18_3650
c18_3659
c18_3695
c18_3759
c18_3761
c18_3790
c18_3829
c18_3844
c18_388
c18_389
c18_3925
c18_4001
c18_4002
c18_4075
c18_410
c18_4238
c18_4271
c18_430
c18_4369
c18_4427
c18_4437
c18_4499
c18_450
c18_4546
c18_4599
c18_4609
c18_4615
c18_4635
c18_4641
c18_4647
c18_4659
c18_4661
c18_4704
c18_4705
c18_4768
c18_4784
c18_4868
c18_4876
c18_492
c18_4934
c18_501
c18_503
c18_517
c18_5170
c18_5179
c18_519
c18_5202
c18_5217
c18_5218
c18_5239
c18_524
c18_5251
c18_528
c18_5282
c18_5315
c18_5363
c18_5367
c18_538
c18_5393
c18_5409
c18_5543
c18_5566
c18_560
c18_603
c18_630
c18_648
c18_653
c18_658
c18_663
c18_669
c18_672
c18_702
c18_713
c18_714
c18_783
c18_811
c18_839
c18_919
c18_942
c18_945
c18_981
hilic_1010
hilic_1031
hilic_1040
hilic_1043
hilic_1117
hilic_1122
hilic_1124
hilic_1186
hilic_1232
hilic_1248
hilic_1254
hilic_1262
hilic_1311
hilic_1348
hilic_1354
hilic_1379
hilic_1381
hilic_1401
hilic_1410
hilic_1511
hilic_1513
hilic_1522
hilic_1534
hilic_1537
hilic_1540
hilic_1575
hilic_1592
hilic_1624
hilic_1630
hilic_1648
hilic_1651
hilic_1673
hilic_1697
hilic_17
hilic_1716
hilic_1721
hilic_1764
hilic_1781
hilic_1804
hilic_1822
hilic_1845
hilic_1907
hilic_192
hilic_1928
hilic_1986
hilic_2003
hilic_2009
hilic_2026
hilic_2037
hilic_2042
hilic_2059
hilic_2061
hilic_2078
hilic_2092
hilic_212
hilic_2124
hilic_2129
hilic_2142
hilic_2144
hilic_2181
hilic_2196
hilic_2199
hilic_2200
hilic_2201
hilic_2232
hilic_2249
hilic_231
hilic_2325
hilic_2326
hilic_2372
hilic_2394
hilic_2457
hilic_2473
hilic_2505
hilic_2525
hilic_2528
hilic_2541
hilic_2550
hilic_2558
hilic_2626
hilic_2628
hilic_2644
hilic_2650
hilic_2661
hilic_2680
hilic_2713
hilic_2750
hilic_2752
hilic_2793
hilic_2822
hilic_2824
hilic_2832
hilic_2868
hilic_2872
hilic_2878
hilic_2893
hilic_2894
hilic_2971
hilic_2985
hilic_2986
hilic_300
hilic_3002
hilic_3028
hilic_3046
hilic_3055
hilic_3057
hilic_3099
hilic_3113
hilic_3117
hilic_3119
hilic_3133
hilic_3155
hilic_32
hilic_3208
hilic_3248
hilic_3259
hilic_3262
hilic_3269
hilic_3299
hilic_3309
hilic_3310
hilic_3325
hilic_3362
hilic_3392
hilic_3393
hilic_342
hilic_343
hilic_3436
hilic_3438
hilic_344
hilic_3440
hilic_3452
hilic_3467
hilic_3485
hilic_3589
hilic_361
hilic_3636
hilic_3690
hilic_3699
hilic_3704
hilic_3705
hilic_3719
hilic_3740
hilic_3751
hilic_3759
hilic_3761
hilic_3762
hilic_3777
hilic_3803
hilic_3851
hilic_3873
hilic_39
hilic_3901
hilic_4032
hilic_405
hilic_4078
hilic_4088
hilic_4123
hilic_4125
hilic_4134
hilic_4166
hilic_418
hilic_4255
hilic_4257
hilic_4314
hilic_4333
hilic_4337
hilic_4356
hilic_4366
hilic_4394
hilic_4401
hilic_4402
hilic_444
hilic_445
hilic_4450
hilic_4476
hilic_4497
hilic_4522
hilic_4562
hilic_46
hilic_4661
hilic_4665
hilic_4707
hilic_4728
hilic_4743
hilic_4784
hilic_4812
hilic_4823
hilic_4882
hilic_4884
hilic_4898
hilic_4922
hilic_4923
hilic_4946
hilic_4961
hilic_4962
hilic_4980
hilic_499
hilic_5014
hilic_502
hilic_5041
hilic_5075
hilic_5103
hilic_5137
hilic_5140
hilic_5169
hilic_5170
hilic_5176
hilic_5221
hilic_5246
hilic_5281
hilic_5295
hilic_5352
hilic_5421
hilic_5429
hilic_5448
hilic_5468
hilic_5495
hilic_5508
hilic_5528
hilic_56
hilic_5605
hilic_561
hilic_5622
hilic_5739
hilic_5778
hilic_5782
hilic_5863
hilic_5867
hilic_5875
hilic_5950
hilic_5958
hilic_5987
hilic_608
hilic_61
hilic_6127
hilic_614
hilic_6157
hilic_6164
hilic_618
hilic_619
hilic_6261
hilic_6262
hilic_6275
hilic_6319
hilic_6346
hilic_6350
hilic_6361
hilic_6390
hilic_641
hilic_6419
hilic_6466
hilic_6499
hilic_6515
hilic_6517
hilic_6544
hilic_6546
hilic_6661
hilic_6664
hilic_673
hilic_6746
hilic_6764
hilic_6781
hilic_6796
hilic_6875
hilic_6959
hilic_6998
hilic_7145
hilic_7154
hilic_7205
hilic_7210
hilic_726
hilic_727
hilic_7277
hilic_7279
hilic_735
hilic_7576
hilic_760
hilic_7618
hilic_7632
hilic_7663
hilic_7782
hilic_7934
hilic_7942
hilic_8077
hilic_817
hilic_8236
hilic_8307
hilic_8453
hilic_8610
hilic_869
hilic_895
hilic_902
hilic_915
hilic_918
hilic_951
hilic_956
hilic_975
hilic_977
hilic_992
