# Supplementary material for: Comprehensive characterization of putative genetic influences on plasma metabolome in a pediatric cohort
Source: Hum Genomics. 2022 Dec 8;16:67. doi: 10.1186/s40246-022-00440-w (PMC9730628; doi:10.1186/s40246-022-00440-w)
Supplement: Supplementary file 8 — Additional file 8. Table S7. List of all significant gene-feature associations by MAGMA. [file 40246_2022_440_MOESM8_ESM.xlsx]

## Sheet: Sheet1
Table S7. List of all significant gene-feature assocations by MAGMA.
Feature					Gene (b37)						MAGMA Statistics
feature id	mass-to-charge ratio (m/z)	Retention time (in seconds)	Metabolite name identified with authentic standards (HMDB identifier, if available)	Feature annotation(s) by xMSannotator with high or medium confidences (refer to Table S6 for full list of annotations)	symbol	GENE ID	strand	CHR	START	STOP	N	ZSTAT	P	P-adjust
hilic_3208	269.002	125.5		Fenson (KEGG:C19030)	SKIDA1	387640	-	10	21802407	21814611	441	6.8505	3.6809e-12	6.63814e-08
hilic_252	101.581	100.6			PYROXD2	84795	-	10	100143322	100174978	441	6.8115	4.8302e-12	8.71078e-08
hilic_5083	420.179	86.6			USP39	10713	+	2	85829965	85876407	441	6.5585	2.7185e-11	4.90227e-07
hilic_3653	300.217	37.1			RPE	6120	+	2	210867289	210889784	441	6.4122	7.1735e-11	1.29367e-06
c18_4647	606.242	133.8		Phaeophorbide b (HMDB0031149)	UGT1A8	54576	+	2	234526291	234681946	441	6.0253	8.4408e-10	3.80553e-06
c18_4647	606.242	133.8		Phaeophorbide b (HMDB0031149)	UGT1A10	54575	+	2	234545123	234681951	441	6.0298	8.2098e-10	3.80553e-06
c18_4647	606.242	133.8		Phaeophorbide b (HMDB0031149)	UGT1A9	54600	+	2	234580544	234681951	441	6.0553	7.0066e-10	3.80553e-06
c18_4647	606.242	133.8		Phaeophorbide b (HMDB0031149)	UGT1A1	54658	+	2	234668919	234681945	441	6.0484	7.3144e-10	3.80553e-06
c18_4647	606.242	133.8		Phaeophorbide b (HMDB0031149)	UGT1A7	54577	+	2	234590584	234681945	441	5.9539	1.3091e-09	4.72166e-06
c18_2012	293.212	171.3		(9Z12Z14E)-16-Hydroxy-91214-octadecatrienoic acid (HMDB0034586) and 60 other annotations	NUDC	10726	+	1	27248187	27273362	441	6.175	3.3075e-10	5.96441e-06
hilic_6319	586.273	48.1		4E15Z-Bilirubin IXa (HMDB0000488) and 5 other annotations	UGT1A1	54658	+	2	234668919	234681945	441	6.1374	4.1944e-10	7.56334e-06
hilic_1651	175.144	104.5		NeNe dimethyllysine (HMDB0013287)	PYROXD2	84795	-	10	100143322	100174978	441	6.0705	6.3759e-10	1.14983e-05
hilic_6313	585.271	59.6	Bilirubin (HMDB0000054)		UGT1A1	54658	+	2	234668919	234681945	441	6.069	6.4353e-10	1.16054e-05
c18_4647	606.242	133.8		Phaeophorbide b (HMDB0031149)	UGT1A3	54659	+	2	234637773	234681945	441	5.7285	5.0653e-09	1.52246e-05
c18_4499	583.256	147.1		4E15Z-Bilirubin IXa (HMDB0000488) and 5 other annotations	UGT1A1	54658	+	2	234668919	234681945	441	6.0154	8.9721e-10	1.61803e-05
c18_2012	293.212	171.3		(9Z12Z14E)-16-Hydroxy-91214-octadecatrienoic acid (HMDB0034586) and 60 other annotations	KDF1	126695	-	1	27276047	27286901	441	5.889	1.9426e-09	1.75155e-05
c18_4647	606.242	133.8		Phaeophorbide b (HMDB0031149)	UGT1A4	54657	+	2	234627438	234681945	441	5.6782	6.8078e-09	1.75388e-05
c18_3591	458.867	52			WDR83OS	51398	-	19	12778881	12780465	441	5.9778	1.1308e-09	2.03928e-05
hilic_3208	269.002	125.5		Fenson (KEGG:C19030)	CASC10	399726	-	10	21783421	21786213	441	5.7965	3.3856e-09	3.0528e-05
hilic_3208	269.002	125.5		Fenson (KEGG:C19030)	LOC100996273	100996273	+	17	75440786	75443731	441	5.696	6.1334e-09	3.68699e-05
c18_2217	313.119	112.2			UGT1A1	54658	+	2	234668919	234681945	441	5.8332	2.7189e-09	4.90326e-05
hilic_6313	585.271	59.6	Bilirubin (HMDB0000054)		UGT1A8	54576	+	2	234526291	234681946	441	5.6054	1.0389e-08	5.22174e-05
hilic_6313	585.271	59.6	Bilirubin (HMDB0000054)		UGT1A10	54575	+	2	234545123	234681951	441	5.6286	9.0861e-09	5.22174e-05
hilic_6313	585.271	59.6	Bilirubin (HMDB0000054)		UGT1A3	54659	+	2	234637773	234681945	441	5.5865	1.1582e-08	5.22174e-05
c18_4647	606.242	133.8		Phaeophorbide b (HMDB0031149)	UGT1A6	54578	+	2	234600321	234681951	441	5.4338	2.7581e-08	5.68933e-05
c18_4647	606.242	133.8		Phaeophorbide b (HMDB0031149)	UGT1A5	54579	+	2	234621638	234681945	441	5.4286	2.8393e-08	5.68933e-05
hilic_6313	585.271	59.6	Bilirubin (HMDB0000054)		UGT1A9	54600	+	2	234580544	234681951	441	5.5259	1.6392e-08	5.91227e-05
hilic_6319	586.273	48.1		4E15Z-Bilirubin IXa (HMDB0000488) and 5 other annotations	UGT1A3	54659	+	2	234637773	234681945	441	5.6765	6.872e-09	6.1958e-05
c18_2012	293.212	171.3		(9Z12Z14E)-16-Hydroxy-91214-octadecatrienoic acid (HMDB0034586) and 60 other annotations	TRNP1	388610	+	1	27320189	27327377	441	5.5939	1.1101e-08	6.67281e-05
c18_2217	313.119	112.2			UGT1A8	54576	+	2	234526291	234681946	441	5.5229	1.6668e-08	8.27869e-05
c18_2217	313.119	112.2			UGT1A10	54575	+	2	234545123	234681951	441	5.5485	1.4406e-08	8.27869e-05
c18_2217	313.119	112.2			UGT1A9	54600	+	2	234580544	234681951	441	5.4665	2.2948e-08	8.27869e-05
c18_2217	313.119	112.2			UGT1A3	54659	+	2	234637773	234681945	441	5.4665	2.2953e-08	8.27869e-05
hilic_6313	585.271	59.6	Bilirubin (HMDB0000054)		UGT1A7	54577	+	2	234590584	234681945	441	5.4304	2.8121e-08	8.45224e-05
hilic_4520	368.242	42.3			OR8H3	390152	+	11	55889849	55890787	441	5.633	8.8576e-09	9.10897e-05
hilic_4520	368.242	42.3			OR5T3	390154	+	11	56019676	56020698	441	5.6102	1.0102e-08	9.10897e-05
hilic_4520	368.242	42.3			OR8I2	120586	+	11	55860784	55861716	441	5.4795	2.1324e-08	0.00010641
hilic_4520	368.242	42.3			OR8K5	219453	-	11	55926870	55927793	441	5.4615	2.3602e-08	0.00010641
hilic_5083	420.179	86.6			THAP2	83591	+	12	72057677	72074428	441	5.5716	1.2623e-08	0.000113815
hilic_2751	237.169	37.1			YTHDF3	253943	+	8	64081112	64125346	441	5.6888	6.3971e-09	0.000115353
hilic_6313	585.271	59.6	Bilirubin (HMDB0000054)		UGT1A4	54657	+	2	234627438	234681945	441	5.3218	5.1366e-08	0.000132333
hilic_6319	586.273	48.1		4E15Z-Bilirubin IXa (HMDB0000488) and 5 other annotations	UGT1A8	54576	+	2	234526291	234681946	441	5.3247	5.0557e-08	0.000133429
hilic_6319	586.273	48.1		4E15Z-Bilirubin IXa (HMDB0000488) and 5 other annotations	UGT1A10	54575	+	2	234545123	234681951	441	5.3755	3.8195e-08	0.000133429
hilic_6319	586.273	48.1		4E15Z-Bilirubin IXa (HMDB0000488) and 5 other annotations	UGT1A9	54600	+	2	234580544	234681951	441	5.3399	4.6496e-08	0.000133429
hilic_6319	586.273	48.1		4E15Z-Bilirubin IXa (HMDB0000488) and 5 other annotations	UGT1A7	54577	+	2	234590584	234681945	441	5.3203	5.1797e-08	0.000133429
hilic_6319	586.273	48.1		4E15Z-Bilirubin IXa (HMDB0000488) and 5 other annotations	UGT1A4	54657	+	2	234627438	234681945	441	5.3861	3.6007e-08	0.000133429
hilic_3909	319.128	49.9			UGT1A8	54576	+	2	234526291	234681946	441	5.391	3.5031e-08	0.000149732
hilic_3909	319.128	49.9			UGT1A10	54575	+	2	234545123	234681951	441	5.44	2.6645e-08	0.000149732
hilic_3909	319.128	49.9			UGT1A9	54600	+	2	234580544	234681951	441	5.3983	3.364e-08	0.000149732
hilic_3909	319.128	49.9			UGT1A3	54659	+	2	234637773	234681945	441	5.3604	4.1516e-08	0.000149732
hilic_3909	319.128	49.9			UGT1A1	54658	+	2	234668919	234681945	441	5.5811	1.195e-08	0.000149732
c18_2217	313.119	112.2			UGT1A7	54577	+	2	234590584	234681945	441	5.3241	5.073e-08	0.000152477
hilic_3208	269.002	125.5		Fenson (KEGG:C19030)	FAM71E2	284418	-	19	55866276	55874620	441	5.3937	3.4503e-08	0.000155557
hilic_3909	319.128	49.9			UGT1A7	54577	+	2	234590584	234681945	441	5.3102	5.4758e-08	0.000164575
hilic_4520	368.242	42.3			OR5AS1	219447	+	11	55797895	55798869	441	5.3415	4.6088e-08	0.00016623
hilic_4520	368.242	42.3			OR10AG1	282770	-	11	55735034	55735939	441	5.3076	5.5533e-08	0.000166914
hilic_3208	269.002	125.5		Fenson (KEGG:C19030)	EPB41L1	2036	+	20	34679426	34820721	441	5.3361	4.7474e-08	0.000171229
c18_4641	605.239	141.2		Phaeophorbide b (HMDB0031149)	UGT1A1	54658	+	2	234668919	234681945	441	5.6083	1.0219e-08	0.000184289
hilic_4520	368.242	42.3			OR8H2	390151	+	11	55872519	55873457	441	5.2469	7.7322e-08	0.000199204
c18_2217	313.119	112.2			UGT1A4	54657	+	2	234627438	234681945	441	5.2409	7.9877e-08	0.000205786
hilic_5083	420.179	86.6			C2orf68	388969	-	2	85832376	85839179	441	5.389	3.5433e-08	0.000212988
hilic_2373	214.18	20			NBPF15	284565	+	1	148555986	148596267	441	5.576	1.2303e-08	0.000221848
hilic_5325	451.003	278			CAPNS1	826	+	19	36630918	36641255	441	5.565	1.3106e-08	0.000236354
hilic_657	124.087	121.1			FGFR1OP2	26127	+	12	27091305	27119581	441	5.5612	1.3395e-08	0.000241565
hilic_1877	186.185	30.4			CFAP20	29105	-	16	58147496	58163296	441	5.4333	2.7667e-08	0.000249473
hilic_1877	186.185	30.4			CSNK2A2	1459	-	16	58191811	58231782	441	5.4827	2.0946e-08	0.000249473
hilic_3909	319.128	49.9			UGT1A4	54657	+	2	234627438	234681945	441	5.1996	9.9832e-08	0.000257181
hilic_7797	821.954	86.1			GPALPP1	55425	+	13	45563673	45607743	441	5.5198	1.6972e-08	0.000306039
c18_4499	583.256	147.1		4E15Z-Bilirubin IXa (HMDB0000488) and 5 other annotations	UGT1A3	54659	+	2	234637773	234681945	441	5.3844	3.6335e-08	0.000327633
hilic_2031	194.959	34.8			ULBP1	80329	+	6	150285110	150294846	441	5.3811	3.702e-08	0.000333791
hilic_2031	194.959	34.8			LOC100996273	100996273	+	17	75440786	75443731	441	5.4587	2.3988e-08	0.000333791
hilic_3208	269.002	125.5		Fenson (KEGG:C19030)	DMTF1	9988	+	7	86781677	86825648	441	5.1614	1.2256e-07	0.000368375
hilic_4520	368.242	42.3			OR5T2	219464	-	11	55999582	56000661	441	5.0858	1.8305e-07	0.000374686
hilic_4520	368.242	42.3			OR8H1	219469	-	11	56057603	56058538	441	5.0817	1.8699e-07	0.000374686
c18_5156	753.214	35.7			ZBTB8A	653121	+	1	33004772	33071542	441	5.4613	2.3638e-08	0.000426288
hilic_2974	252.189	33.1			USP41	373856	-	22	20704868	20731544	441	5.4604	2.3752e-08	0.000428296
hilic_6319	586.273	48.1		4E15Z-Bilirubin IXa (HMDB0000488) and 5 other annotations	UGT1A5	54579	+	2	234621638	234681945	441	5.0605	2.0904e-07	0.000471176
c18_524	146.018	35.6		Oxoglutaric acid (HMDB0000208) and 5 other annotations	EPB41	2035	+	1	29213603	29446558	441	5.3138	5.3693e-08	0.00048415
c18_524	146.018	35.6		Oxoglutaric acid (HMDB0000208) and 5 other annotations	TMEM200B	399474	-	1	29445937	29450421	441	5.3403	4.6403e-08	0.00048415
hilic_5083	420.179	86.6			RNF181	51255	+	2	85822391	85824831	441	5.1834	1.0893e-07	0.000491084
c18_4499	583.256	147.1		4E15Z-Bilirubin IXa (HMDB0000488) and 5 other annotations	UGT1A8	54576	+	2	234526291	234681946	441	5.1393	1.3785e-07	0.000497197
c18_4499	583.256	147.1		4E15Z-Bilirubin IXa (HMDB0000488) and 5 other annotations	UGT1A10	54575	+	2	234545123	234681951	441	5.1608	1.2295e-07	0.000497197
c18_4499	583.256	147.1		4E15Z-Bilirubin IXa (HMDB0000488) and 5 other annotations	UGT1A4	54657	+	2	234627438	234681945	441	5.151	1.2955e-07	0.000497197
hilic_1381	161.129	106.1		N(6)-Methyllysine (HMDB0002038) and 2 other annotations	PYROXD2	84795	-	10	100143322	100174978	441	5.4321	2.7853e-08	0.000502301
hilic_6319	586.273	48.1		4E15Z-Bilirubin IXa (HMDB0000488) and 5 other annotations	UGT1A6	54578	+	2	234600321	234681951	441	5.0182	2.6083e-07	0.000522587
hilic_7542	773.972	64.7			LOC101929479	101929479	-	15	85748530	85778026	441	5.4193	2.9913e-08	0.000539391
c18_2047	296.941	176		Sodium nitroprusside dihydrate (KEGG:C07695)	DAD1	1603	-	14	23033807	23058143	441	5.4154	3.0575e-08	0.000551359
hilic_6313	585.271	59.6	Bilirubin (HMDB0000054)		UGT1A6	54578	+	2	234600321	234681951	441	5.0251	2.5158e-07	0.000567124
hilic_3262	272.258	30.9		2R-aminohexadecanoic acid (LMFA01100016) and 4 other annotations	SIPA1L2	57568	-	1	232533711	232765907	441	5.4052	3.2374e-08	0.000583833
hilic_4520	368.242	42.3			OR8J1	219477	+	11	56127691	56128764	441	4.9742	3.2753e-07	0.000590668
c18_4507	584.259	143.4		Bilirubin (HMDB0000054) and 5 other annotations	UGT1A1	54658	+	2	234668919	234681945	441	5.3963	3.4019e-08	0.000613499
hilic_6413	599.053	101.2			VSTM2B	342865	+	19	30017491	30055458	441	5.3942	3.4421e-08	0.000620714
c18_4499	583.256	147.1		4E15Z-Bilirubin IXa (HMDB0000488) and 5 other annotations	UGT1A9	54600	+	2	234580544	234681951	441	5.0503	2.2058e-07	0.000656463
c18_4499	583.256	147.1		4E15Z-Bilirubin IXa (HMDB0000488) and 5 other annotations	UGT1A7	54577	+	2	234590584	234681945	441	5.0227	2.5481e-07	0.000656463
c18_3633	463.026	40			SOS2	6655	-	14	50583846	50698596	441	5.3832	3.6587e-08	0.00065981
hilic_657	124.087	121.1			TM7SF3	51768	-	12	27124503	27167360	441	5.2469	7.7321e-08	0.000697203
hilic_4520	368.242	42.3			OR5F1	338674	-	11	55761157	55762101	441	4.9108	4.5363e-07	0.000743706
hilic_6313	585.271	59.6	Bilirubin (HMDB0000054)		UGT1A5	54579	+	2	234621638	234681945	441	4.9485	3.7397e-07	0.000749353
hilic_4520	368.242	42.3			OR5I1	10798	-	11	55702932	55703876	441	4.8895	5.0559e-07	0.000759818
hilic_3909	319.128	49.9			UGT1A6	54578	+	2	234600321	234681951	441	4.9591	3.5404e-07	0.00079805
hilic_7579	780	63.7			POU3F2	5454	+	6	99282580	99286666	441	5.3433	4.5637e-08	0.000822972
c18_3591	458.867	52			WDR83	84292	+	19	12777618	12786646	441	5.137	1.3955e-07	0.000838882
c18_3591	458.867	52			DHPS	1725	-	19	12786531	12792701	441	5.2078	9.5552e-08	0.000838882
hilic_4823	393.141	111.3		Caryoptosidic acid (HMDB0034249); Shanzhiside (KEGG:C17066)	TPM3	7170	-	1	154127780	154164611	441	5.3361	4.7489e-08	0.000856417
hilic_1914	188.957	44.2			BIRC2	329	+	11	102217913	102249401	441	5.3292	4.9312e-08	0.000889243
hilic_5083	420.179	86.6			ATP6V0A1	535	+	17	40610862	40674597	441	5.0261	2.503e-07	0.000902732
c18_1693	263.012	54			MED9	55090	+	17	17380300	17396534	441	5.3201	5.1864e-08	0.000935264
hilic_5586	484.367	58.2			ING4	51147	-	12	6759704	6772311	441	5.3195	5.2024e-08	0.000937941
c18_981	192.99	43.3		2-Chloro-3-oxoadipate (KEGG:C12836)	KHDRBS1	10657	+	1	32479295	32526460	441	5.3195	5.2024e-08	0.000938201
hilic_7711	803.54	40.5			RBSN	64145	-	3	15111580	15140662	441	5.1906	1.0479e-07	0.000944839
hilic_7711	803.54	40.5			LIPE	3991	-	19	42905664	42931578	441	5.2891	6.1455e-08	0.000944839
hilic_529	116.098	25.1			MARCH8	220972	-	10	45950033	46090354	441	5.3171	5.2713e-08	0.000950626
hilic_4923	403.232	27.8		Cinitapride (HMDB0015698) and 2 other annotations	USP12	219333	-	13	27640287	27746033	441	5.3065	5.5886e-08	0.00100779
c18_3776	481.639	40.7			UGT1A6	54578	+	2	234600321	234681951	441	5.2492	7.6366e-08	0.00108769
c18_3776	481.639	40.7			UGT1A5	54579	+	2	234621638	234681945	441	5.1643	1.2064e-07	0.00108769
c18_2217	313.119	112.2			UGT1A6	54578	+	2	234600321	234681951	441	4.8896	5.0517e-07	0.00113878
hilic_3909	319.128	49.9			UGT1A5	54579	+	2	234621638	234681945	441	4.8568	5.9653e-07	0.00119525
hilic_5083	420.179	86.6			ZFC3H1	196441	-	12	72003379	72057749	441	4.9334	4.0396e-07	0.0012141
hilic_4520	368.242	42.3			OR5M3	219482	-	11	56236964	56238014	441	4.7787	8.8228e-07	0.00122393
c18_2217	313.119	112.2			UGT1A5	54579	+	2	234621638	234681945	441	4.845	6.3298e-07	0.00126835
c18_793	173.987	39.2			SUV420H1	51111	-	11	67922330	67981250	441	5.2461	7.7674e-08	0.00140038
hilic_5083	420.179	86.6			PRAMEF2	65122	+	1	12916941	12921764	441	4.8705	5.5663e-07	0.00143396
hilic_4180	342.063	135.9			S100A4	6275	-	1	153516095	153518282	441	5.1496	1.3054e-07	0.00144606
hilic_4180	342.063	135.9			S100A3	6274	-	1	153519805	153521734	441	5.1108	1.6037e-07	0.00144606
c18_1693	263.012	54			CEP83	51134	-	12	94702056	94853764	441	5.1067	1.6392e-07	0.00147798
hilic_3208	269.002	125.5		Fenson (KEGG:C19030)	PROSC	11212	+	8	37619680	37637286	441	4.8487	6.2146e-07	0.00160106
c18_3591	458.867	52			AMDHD2	51005	+	16	2570363	2580955	441	4.9529	3.6557e-07	0.00164817
c18_5068	709.064	190.3			FMNL1	752	+	17	43299192	43324685	441	5.2153	9.1771e-08	0.00165472
hilic_3653	300.217	37.1			KANSL1L	151050	-	2	210885435	211036068	441	5.0218	2.5594e-07	0.0016631
hilic_3653	300.217	37.1			ACADL	33	-	2	211052632	211090215	441	5.0068	2.7666e-07	0.0016631
hilic_4520	368.242	42.3			OR5W2	390148	-	11	55681126	55682058	441	4.6934	1.3434e-06	0.00173049
c18_5327	832.363	41.4			UGT1A6	54578	+	2	234600321	234681951	441	5.1239	1.4965e-07	0.00173812
c18_5327	832.363	41.4			UGT1A5	54579	+	2	234621638	234681945	441	5.076	1.9276e-07	0.00173812
hilic_4520	368.242	42.3			OR5M11	219487	-	11	56309816	56310733	441	4.6734	1.4812e-06	0.0017808
hilic_5083	420.179	86.6			SFTPB	6439	-	2	85884440	85895864	441	4.8006	7.911e-07	0.00178324
hilic_7586	781.748	89.3			ECE1	1889	-	1	21543740	21672034	441	5.1985	1.0046e-07	0.0018117
hilic_5193	434.181	294.2			C5orf63	401207	-	5	126378250	126409184	441	5.1938	1.03e-07	0.0018574
hilic_5019	413.266	64.5			LOC101060022	101060022	+	1	228156662	228159059	441	5.189	1.057e-07	0.00190598
hilic_1401	162.132	106.9		N(6)-Methyllysine (HMDB0002038) and 2 other annotations	PYROXD2	84795	-	10	100143322	100174978	441	5.1772	1.1259e-07	0.00203034
c18_4499	583.256	147.1		4E15Z-Bilirubin IXa (HMDB0000488) and 5 other annotations	UGT1A6	54578	+	2	234600321	234681951	441	4.7558	9.8825e-07	0.00211018
c18_4499	583.256	147.1		4E15Z-Bilirubin IXa (HMDB0000488) and 5 other annotations	UGT1A5	54579	+	2	234621638	234681945	441	4.743	1.0531e-06	0.00211018
hilic_417	111.039	263.3			SEBOX	645832	-	17	26691290	26692265	441	5.17	1.1705e-07	0.00211065
hilic_7579	780	63.7			BBS5	129880	+	2	170335967	170363165	441	5.029	2.4649e-07	0.00222248
hilic_5333	452.136	116.3			GCG	2641	-	2	162999379	163008914	441	5.1603	1.2331e-07	0.00222365
hilic_1884	186.963	110			ITGA3	3675	+	17	48133340	48167849	441	5.1599	1.2355e-07	0.00222798
c18_2005	292.946	132.3			RHD	6007	+	1	25598884	25656936	441	5.021	2.5705e-07	0.00231782
c18_2005	292.946	132.3			ARFGAP1	55738	+	20	61904137	61921145	441	5.0561	2.14e-07	0.00231782
c18_1693	263.012	54			MED8	112950	-	1	43849579	43855483	441	4.9401	3.9049e-07	0.00234724
hilic_5083	420.179	86.6			TMEM19	55266	+	12	72079878	72097840	441	4.7156	1.2051e-06	0.00241462
hilic_2985	253.085	98.6		Anisindione (HMDB0015257) and 7 other annotations	TFAP2B	7021	+	6	50786439	50815326	441	5.1411	1.3654e-07	0.00246182
hilic_2516	223.015	140.2			FLI1	2313	+	11	128556430	128683162	441	5.1073	1.6344e-07	0.00254644
hilic_2516	223.015	140.2			UNC45A	55898	+	15	91473410	91497323	441	5.0029	2.8242e-07	0.00254644
hilic_7711	803.54	40.5			OCM	654231	+	7	5920429	5925994	441	4.9228	4.2655e-07	0.00256399
hilic_2031	194.959	34.8			MPHOSPH8	54737	+	13	20207787	20247599	441	4.9188	4.3541e-07	0.00261725
hilic_4180	342.063	135.9			S100A5	6276	-	1	153509623	153515772	441	4.9181	4.3686e-07	0.00262611
hilic_7586	781.748	89.3			KRTAP4-1	85285	-	17	39340352	39341147	441	4.9955	2.9345e-07	0.00264604
hilic_417	111.039	263.3			VTN	7448	-	17	26694298	26697373	441	4.982	3.1467e-07	0.00272031
hilic_417	111.039	263.3			SARM1	23098	+	17	26698683	26728062	441	4.9112	4.5258e-07	0.00272031
c18_3776	481.639	40.7			UGT1A7	54577	+	2	234590584	234681945	441	4.9103	4.5476e-07	0.00273341
hilic_2473	220.093	101.6		Serinyl-Asparagine (HMDB0029034) and 2 other annotations	CALHM2	51063	-	10	105206543	105212162	441	5.1157	1.5626e-07	0.00281752
hilic_3208	269.002	125.5		Fenson (KEGG:C19030)	CELA3B	23436	+	1	22303418	22315847	441	4.6956	1.3293e-06	0.00299657
hilic_5083	420.179	86.6			NKX2-1	7080	-	14	36985602	36990894	441	4.6429	1.7181e-06	0.00309825
c18_2090	300.912	99.6			SLC45A2	51151	-	5	33944721	33984780	441	5.0863	1.8251e-07	0.0032912
hilic_4520	368.242	42.3			OR5M9	390162	-	11	56229945	56230877	441	4.5227	3.053e-06	0.00344111
hilic_1877	186.185	30.4			FAM71E2	284418	-	19	55866276	55874620	441	4.8634	5.7704e-07	0.00346878
c18_4157	533.581	41.8			SCARA5	286133	-	8	27727399	27850369	441	5.0755	1.9326e-07	0.00348525
c18_2636	356.906	157.7			NGRN	51335	+	15	90808895	90815443	441	5.0671	2.0198e-07	0.00364251
c18_4641	605.239	141.2		Phaeophorbide b (HMDB0031149)	UGT1A3	54659	+	2	234637773	234681945	441	4.9309	4.0935e-07	0.00369111
hilic_4923	403.232	27.8		Cinitapride (HMDB0015698) and 2 other annotations	DEFB135	613209	+	8	11839830	11842099	441	4.9301	4.1103e-07	0.00370605
hilic_8153	910.38	78.2			POTED	317754	+	21	14982498	15013937	441	5.0596	2.1009e-07	0.00378792
c18_5327	832.363	41.4			UGT1A7	54577	+	2	234590584	234681945	441	4.839	6.5253e-07	0.00392258
c18_1693	263.012	54			LSM12	124801	-	17	42112003	42144987	441	4.7768	8.9066e-07	0.00401532
c18_3317	426.875	45.6			PF4	5196	-	4	74846542	74847841	441	5.0484	2.2276e-07	0.00401592
c18_4641	605.239	141.2		Phaeophorbide b (HMDB0031149)	UGT1A8	54576	+	2	234526291	234681946	441	4.8333	6.7144e-07	0.00403625
hilic_5586	484.367	58.2			MAPK10	5602	-	4	86933452	87374283	441	4.9121	4.5045e-07	0.00406058
hilic_7223	721.114	281.5			UFC1	51506	+	1	161123534	161128646	441	4.9967	2.9161e-07	0.00409137
hilic_7223	721.114	281.5			USP21	27005	+	1	161129248	161135516	441	4.9107	4.5374e-07	0.00409137
c18_3561	454.747	41.9			TCF25	22980	+	16	89939994	89977795	441	5.0444	2.2745e-07	0.00410161
hilic_5083	420.179	86.6			HNRNPCL1	343069	-	1	12907261	12908578	441	4.5635	2.5149e-06	0.00412284
hilic_1716	178.036	36.5		Sulforaphane (HMDB0005792)	ALDOC	230	-	17	26900133	26904282	441	5.0299	2.4531e-07	0.00442392
c18_4641	605.239	141.2		Phaeophorbide b (HMDB0031149)	UGT1A10	54575	+	2	234545123	234681951	441	4.6693	1.5108e-06	0.00452215
c18_4641	605.239	141.2		Phaeophorbide b (HMDB0031149)	UGT1A9	54600	+	2	234580544	234681951	441	4.6778	1.4499e-06	0.00452215
c18_4641	605.239	141.2		Phaeophorbide b (HMDB0031149)	UGT1A7	54577	+	2	234590584	234681945	441	4.6479	1.6768e-06	0.00452215
c18_4641	605.239	141.2		Phaeophorbide b (HMDB0031149)	UGT1A4	54657	+	2	234627438	234681945	441	4.6384	1.7553e-06	0.00452215
hilic_1914	188.957	44.2			ARL5C	390790	-	17	37313147	37322414	441	4.8908	5.0205e-07	0.00452673
hilic_4450	361.236	46		1-beta-hydroxymedroxyprogesterone (HMDB0061065) and 24 other annotations	DNAJC5B	85479	+	8	66933791	67012755	441	5.0254	2.5114e-07	0.00452881
hilic_2793	240.161	45.3		68-Dimethyl-67-didehydroergoline (KEGG:C20409)	CHKB	1120	-	22	51017387	51021428	441	5.0247	2.5218e-07	0.00454781
c18_2906	384.893	58.7			UBL3	5412	-	13	30338545	30424820	441	5.0215	2.5632e-07	0.00462222
c18_1408	236.62	40.8			AMER3	205147	+	2	131513077	131525707	441	5.0185	2.604e-07	0.00469449
c18_548	148.103	47.2			B9D1	27077	-	17	19240563	19281495	441	5.0177	2.6145e-07	0.00471473
c18_3781	482.352	223.4			EGR2	1959	-	10	64571756	64578927	441	5.0143	2.6617e-07	0.00480011
hilic_7191	716.304	98.8			PSMD8	5714	+	19	38865190	38874464	441	5.0122	2.6904e-07	0.00485187
c18_1693	263.012	54			RASD1	51655	-	17	17397751	17399709	441	4.6929	1.3469e-06	0.00485773
c18_1545	248.863	38.8			ELL3	80237	-	15	44064798	44069502	441	5.0089	2.7373e-07	0.00493645
c18_2319	324.907	161.2			CDK14	5218	+	7	90225681	90839905	441	5.0076	2.7553e-07	0.00496891
hilic_7711	803.54	40.5			EMG1	10436	+	12	7079944	7085165	441	4.7332	1.1049e-06	0.00498117
c18_3633	463.026	40			VCPKMT	79609	-	14	50572967	50583626	441	4.8659	5.6963e-07	0.00513635
hilic_4923	403.232	27.8		Cinitapride (HMDB0015698) and 2 other annotations	BTN3A2	11118	+	6	26365387	26378548	441	4.7846	8.5667e-07	0.00514944
c18_3707	474.804	45.8			RLN2	6019	-	9	5299864	5304611	441	4.9959	2.9283e-07	0.0052806
hilic_2812	241.164	51.1		68-Dimethyl-67-didehydroergoline (KEGG:C20409)	TRAPPC1	58485	-	17	7833663	7835317	441	4.9245	4.2287e-07	0.00554208
hilic_2812	241.164	51.1		68-Dimethyl-67-didehydroergoline (KEGG:C20409)	PAFAH1B3	5050	-	19	42801185	42806952	441	4.8509	6.1466e-07	0.00554208
c18_5327	832.363	41.4			UGT1A9	54600	+	2	234580544	234681951	441	4.7086	1.247e-06	0.0056221
c18_431	136.82	225.6			KCNV2	169522	+	9	2717526	2730037	441	4.9814	3.1563e-07	0.00569207
hilic_6529	615.231	96.7			LOC100996273	100996273	+	17	75440786	75443731	441	4.9785	3.2037e-07	0.00577723
c18_3776	481.639	40.7			UGT1A9	54600	+	2	234580544	234681951	441	4.7026	1.2845e-06	0.00579053
hilic_7163	711.069	27.1			HOXB9	3219	-	17	46698518	46703835	441	4.9758	3.2493e-07	0.00585979
hilic_7542	773.972	64.7			RBSN	64145	-	3	15111580	15140662	441	4.758	9.7756e-07	0.00587579
hilic_7542	773.972	64.7			EMG1	10436	+	12	7079944	7085165	441	4.8303	6.8148e-07	0.00587579
hilic_2078	197.117	268.2		26-Dimethoxy-4-propylphenol (HMDB0036226) and 3 other annotations	SLC16A5	9121	+	17	73083822	73102257	441	4.9714	3.3235e-07	0.0059926
hilic_6734	645.253	107			RBM22	55696	-	5	150070352	150080669	441	4.9609	3.5089e-07	0.00632795
c18_3911	499.611	41.5			DNAJC22	79962	+	12	49740721	49747467	441	4.9515	3.6819e-07	0.00663957
hilic_2473	220.093	101.6		Serinyl-Asparagine (HMDB0029034) and 2 other annotations	FZD2	2535	+	17	42634812	42638630	441	4.814	7.3952e-07	0.00666714
hilic_6336	588.342	63.8			ZNF770	54989	-	15	35270542	35280497	441	4.95	3.7104e-07	0.00669096
hilic_3208	269.002	125.5		Fenson (KEGG:C19030)	TMEM74	157753	-	8	109791165	109799770	441	4.5011	3.38e-06	0.00677277
hilic_3208	269.002	125.5		Fenson (KEGG:C19030)	SOX12	6666	+	20	306215	310872	441	4.4783	3.7623e-06	0.00678493
hilic_5083	420.179	86.6			PRAMEF4	400735	-	1	12939033	12946025	441	4.4074	5.2301e-06	0.00682935
hilic_5083	420.179	86.6			ANGPTL3	27329	+	1	63063158	63071976	441	4.4045	5.302e-06	0.00682935
hilic_5083	420.179	86.6			ZFR	51663	-	5	32354456	32444844	441	4.4166	5.0128e-06	0.00682935
hilic_4337	353.343	28.5		68-Tricosanedione (HMDB0035564) and 13 other annotations	ZBTB8A	653121	+	1	33004772	33071542	441	4.9403	3.9009e-07	0.00703449
hilic_5370	455.836	73.5			LDHC	3948	+	11	18433851	18472798	441	4.9361	3.9859e-07	0.00718817
c18_2526	346.974	56.5			ZNF629	23361	-	16	30789770	30798564	441	4.9358	3.9911e-07	0.00719755
hilic_5455	467.256	278.1			HIST2H2BF	440689	-	1	149754245	149783965	441	4.6099	2.014e-06	0.00729806
hilic_5455	467.256	278.1			LOC101927767	101927767	-	1	149764079	149765403	441	4.6527	1.6378e-06	0.00729806
hilic_5455	467.256	278.1			HIST2H2BE	8349	-	1	149856010	149858232	441	4.5709	2.4281e-06	0.00729806
hilic_5455	467.256	278.1			BOLA1	51027	+	1	149871110	149872348	441	4.5709	2.4281e-06	0.00729806
hilic_5455	467.256	278.1			MTMR11	10903	-	1	149900543	149908791	441	4.6884	1.3766e-06	0.00729806
hilic_5455	467.256	278.1			ERVV-1	147664	+	19	53517344	53519833	441	4.5904	2.2116e-06	0.00729806
hilic_7711	803.54	40.5			GSTM2	2946	+	1	110210644	110226619	441	4.5702	2.4362e-06	0.007322
hilic_7711	803.54	40.5			CXCL17	284340	-	19	42932695	42947136	441	4.5785	2.3412e-06	0.007322
hilic_2752	237.185	36.4		Capsidiol (HMDB0002352) and 48 other annotations	ERVMER34-1	100288413	-	4	53609684	53617807	441	4.9313	4.0834e-07	0.00736319
hilic_1460	165.975	90.4			PINLYP	390940	+	19	44080952	44086256	441	4.9283	4.1475e-07	0.00747877
hilic_3208	269.002	125.5		Fenson (KEGG:C19030)	WNK4	65266	+	17	40932632	40949084	441	4.4342	4.6215e-06	0.00757674
hilic_4650	378.357	42.8			PTGDR2	11251	-	11	60618398	60623444	441	4.9246	4.227e-07	0.00762255
c18_1773	270.935	121.1			NKX6-2	84504	-	10	134598320	134599537	441	4.9223	4.2777e-07	0.0077144
c18_4819	640.319	278.2			VPS29	51699	-	12	110929330	110939916	441	4.9199	4.3305e-07	0.00780876
hilic_4402	358.2	127.3		5-hydroxypropafenone (HMDB0060988) and 5 other annotations	LOC101928728	101928728	-	1	27018623	27022896	441	4.6573	1.602e-06	0.00787951
hilic_4402	358.2	127.3		5-hydroxypropafenone (HMDB0060988) and 5 other annotations	ARID1A	8289	+	1	27022522	27108601	441	4.6581	1.5959e-06	0.00787951
hilic_4402	358.2	127.3		5-hydroxypropafenone (HMDB0060988) and 5 other annotations	PIGV	55650	+	1	27113739	27124894	441	4.7407	1.0647e-06	0.00787951
hilic_4402	358.2	127.3		5-hydroxypropafenone (HMDB0060988) and 5 other annotations	FAM46B	115572	-	1	27331511	27339333	441	4.6393	1.7477e-06	0.00787951
c18_2861	378.889	191.6			HDAC3	8841	-	5	141000443	141016423	441	4.9169	4.3956e-07	0.00792703
hilic_39	88.0216	27.3		Ethyl thiocyanate (T3D1675)	ORMDL2	29095	+	12	56211806	56214959	441	4.7776	8.8718e-07	0.0079997
hilic_39	88.0216	27.3		Ethyl thiocyanate (T3D1675)	KLHDC4	54758	-	16	87730239	87799603	441	4.8397	6.501e-07	0.0079997
hilic_8395	997.859	86.7			NME9	347736	-	3	137980279	138049018	441	4.7849	8.5524e-07	0.00801311
hilic_8395	997.859	86.7			PPRC1	23082	+	10	103892787	103910090	441	4.695	1.333e-06	0.00801311
hilic_8395	997.859	86.7			NOLC1	9221	+	10	103911933	103923627	441	4.7505	1.0144e-06	0.00801311
hilic_7223	721.114	281.5			NIT1	4817	+	1	161087862	161095235	441	4.6924	1.3501e-06	0.0081159
hilic_1884	186.963	110			KRTAP10-8	386681	+	21	46031996	46032871	441	4.7744	9.0114e-07	0.00812513
c18_981	192.99	43.3		2-Chloro-3-oxoadipate (KEGG:C12836)	TBX21	30009	+	17	45810610	45823485	441	4.7717	9.136e-07	0.00823793
c18_2257	317.037	172.8			HMGB4	127540	+	1	34326076	34330392	441	4.9085	4.5897e-07	0.00827706
c18_789	173.104	45.8	Arginine (HMDB0000517)		HLA-C	3107	-	6	31236526	31239913	441	4.9061	4.6457e-07	0.00837806
hilic_8316	965.644	59.7			BTN3A2	11118	+	6	26365387	26378548	441	4.9046	4.682e-07	0.00844305
hilic_6052	545.918	89.1			C16orf92	146378	+	16	30034655	30036023	441	4.904	4.6951e-07	0.00846386
hilic_4105	335.821	91			ZNF223	7766	+	19	44556164	44572142	441	4.9034	4.7102e-07	0.00849437
c18_4972	676.306	210.6			ACSM3	6296	+	16	20775312	20808479	441	4.7623	9.5688e-07	0.00862819
c18_4972	676.306	210.6			CSF3	1440	+	17	38171614	38174066	441	4.8089	7.5863e-07	0.00862819
c18_3561	454.747	41.9			C2orf61	285051	-	2	47314130	47382517	441	4.7619	9.5911e-07	0.00864782
hilic_657	124.087	121.1			ZNF705D	728957	+	8	11946847	11973025	441	4.5483	2.704e-06	0.00867526
hilic_657	124.087	121.1			IFT20	90410	-	17	26655351	26662515	441	4.5346	2.8863e-06	0.00867526
hilic_657	124.087	121.1			PPM1F	9647	-	22	22273792	22307250	441	4.6392	1.7486e-06	0.00867526
hilic_657	124.087	121.1			TOP3B	8940	-	22	22311397	22337219	441	4.5428	2.7753e-06	0.00867526
hilic_6968	678.813	76.7			CLEC4D	338339	+	12	8666136	8674962	441	4.8875	5.1058e-07	0.00904585
hilic_6968	678.813	76.7			SAMD4B	55095	+	19	39833108	39876340	441	4.7528	1.0032e-06	0.00904585
hilic_4823	393.141	111.3		Caryoptosidic acid (HMDB0034249); Shanzhiside (KEGG:C17066)	LOC101927955	101927955	-	11	9726380	9727943	441	4.7525	1.0043e-06	0.00905577
hilic_4823	393.141	111.3		Caryoptosidic acid (HMDB0034249); Shanzhiside (KEGG:C17066)	MILR1	284021	+	17	62461567	62464760	441	4.6694	1.5104e-06	0.00907952
hilic_39	88.0216	27.3		Ethyl thiocyanate (T3D1675)	RDH5	5959	+	12	56114151	56118526	441	4.6683	1.5188e-06	0.00913001
hilic_5386	457.878	73.3			LRRC19	64922	-	9	26993134	27005691	441	4.8889	5.0697e-07	0.00914219
hilic_7947	857.832	90.2			NBPF4	148545	-	1	108765902	108786720	441	4.7292	1.127e-06	0.00914934
hilic_7947	857.832	90.2			KRCC1	51315	-	2	88326724	88355315	441	4.6678	1.5221e-06	0.00914934
hilic_7947	857.832	90.2			SLC22A14	9389	+	3	38323785	38360064	441	4.6735	1.4804e-06	0.00914934
hilic_7698	801.46	82.8			DEFB123	245936	+	20	30028411	30038060	441	4.888	5.0926e-07	0.00918399
hilic_5083	420.179	86.6			TMEM150A	129303	-	2	85825670	85829822	441	4.3245	7.6423e-06	0.00918757
hilic_3619	298.222	21.4			NOB1	28987	-	16	69775757	69788871	441	4.7463	1.0357e-06	0.00933891
hilic_3619	298.222	21.4			TCEB3C	162699	-	18	44554573	44556449	441	4.8739	5.4716e-07	0.00933891
hilic_5455	467.256	278.1			FCGR1A	2209	+	1	149754232	149764074	441	4.4832	3.6763e-06	0.0094712
c18_3497	448.075	239.5			FEZF2	55079	-	3	62355347	62359190	441	4.8814	5.2666e-07	0.00949779
hilic_992	142.123	275.6		1-(1-Pyrrolidinyl)-2-butanone (HMDB0039839) and 12 other annotations	ESCO1	114799	-	18	19109242	19180697	441	4.8801	5.302e-07	0.00956163
hilic_1877	186.185	30.4			NBPF6	653149	+	1	108992887	109013639	441	4.5964	2.1497e-06	0.00969192
hilic_5455	467.256	278.1			SF3B4	10262	-	1	149895209	149901449	441	4.4497	4.3005e-06	0.0096944
hilic_7586	781.748	89.3			KRTAP9-3	83900	+	17	39388715	39389706	441	4.6525	1.6394e-06	0.00985498
hilic_3208	269.002	125.5		Fenson (KEGG:C19030)	C22orf31	25770	-	22	29454660	29457922	441	4.3549	6.655e-06	0.0100014
c18_5327	832.363	41.4			UGT1A10	54575	+	2	234545123	234681951	441	4.5416	2.7914e-06	0.010068
c18_1061	200.89	104.9			HFE2	148738	+	1	145413191	145417545	441	4.8668	5.6705e-07	0.0102262
c18_5579	1122.68	205.5			GSAP	54103	-	7	76940068	77045719	441	4.8667	5.6743e-07	0.010233
c18_3304	424.894	144			MACROD1	28992	-	11	63766006	63933602	441	4.8663	5.6851e-07	0.0102519
hilic_380	108.571	137.4			JMJD4	65094	-	1	227918890	227923284	441	4.8651	5.7195e-07	0.0103128
hilic_4805	391.426	38.1			TM7SF3	51768	-	12	27124503	27167360	441	4.8618	5.817e-07	0.0104898
c18_4748	626.321	211.3			THAP1	55145	-	8	42691817	42698474	441	4.8617	5.818e-07	0.0104899
hilic_3208	269.002	125.5		Fenson (KEGG:C19030)	VPS25	84313	+	17	40925454	40931618	441	4.3177	7.8831e-06	0.0109357
c18_1408	236.62	40.8			ANGPT2	285	-	8	6357172	6420784	441	4.7131	1.2196e-06	0.0109935
c18_1693	263.012	54			RASA4	10156	-	7	102220093	102257205	441	4.4821	3.6952e-06	0.0111059
c18_4555	590.834	62.1			MEPE	56955	+	4	88742563	88767969	441	4.7655	9.4188e-07	0.0111477
c18_4555	590.834	62.1			MCM4	4173	+	8	48872763	48890720	441	4.7104	1.2363e-06	0.0111477
c18_4507	584.259	143.4		Bilirubin (HMDB0000054) and 5 other annotations	UGT1A3	54659	+	2	234637773	234681945	441	4.7103	1.2369e-06	0.0111531
hilic_2201	203.143	29.1		2-Pentyl-3-phenyl-2-propenal (HMDB0031313) and 5 other annotations	RAB17	64284	-	2	238482965	238499769	441	4.8471	6.2631e-07	0.0112949
c18_3776	481.639	40.7			UGT1A10	54575	+	2	234545123	234681951	441	4.5169	3.1373e-06	0.0113144
hilic_4401	358.163	99.7		Deacetylcolchicine;Trimethylcolchicinic acid methyl ether (KEGG:C16712)	SDC3	9672	-	1	31342313	31381480	441	4.4886	3.5844e-06	0.0113521
hilic_4401	358.163	99.7		Deacetylcolchicine;Trimethylcolchicinic acid methyl ether (KEGG:C16712)	ATF6	22926	+	1	161736034	161933860	441	4.4775	3.7769e-06	0.0113521
hilic_4401	358.163	99.7		Deacetylcolchicine;Trimethylcolchicinic acid methyl ether (KEGG:C16712)	CIC	23152	+	19	42788734	42799949	441	4.5512	2.6666e-06	0.0113521
hilic_4401	358.163	99.7		Deacetylcolchicine;Trimethylcolchicinic acid methyl ether (KEGG:C16712)	PAFAH1B3	5050	-	19	42801185	42806952	441	4.7392	1.0729e-06	0.0113521
hilic_4401	358.163	99.7		Deacetylcolchicine;Trimethylcolchicinic acid methyl ether (KEGG:C16712)	PRR19	284338	+	19	42806284	42814973	441	4.6881	1.3786e-06	0.0113521
hilic_4401	358.163	99.7		Deacetylcolchicine;Trimethylcolchicinic acid methyl ether (KEGG:C16712)	TMEM145	284339	+	19	42817477	42829214	441	4.6115	1.9993e-06	0.0113521
c18_341	128.045	168.6			B9D1	27077	-	17	19240563	19281495	441	4.8458	6.3046e-07	0.0113691
hilic_6336	588.342	63.8			OAF	220323	+	11	120081747	120100650	441	4.7037	1.2772e-06	0.0115159
c18_2012	293.212	171.3		(9Z12Z14E)-16-Hydroxy-91214-octadecatrienoic acid (HMDB0034586) and 60 other annotations	OR1D2	4991	-	17	2995352	2996290	441	4.5581	2.5805e-06	0.0116335
c18_2299	322.895	59.1			SIGMAR1	10280	-	9	34634719	34637805	441	4.8397	6.5021e-07	0.0117259
hilic_6891	667.826	84.1			FBXO2	26232	-	1	11707924	11714888	441	4.6154	1.9616e-06	0.0117912
hilic_6891	667.826	84.1			CNOT10	25904	+	3	32726637	32815367	441	4.6734	1.4814e-06	0.0117912
hilic_6891	667.826	84.1			NLRP1	22861	-	17	5404719	5487832	441	4.7463	1.036e-06	0.0117912
hilic_7175	713.066	26			LOC100996273	100996273	+	17	75440786	75443731	441	4.8302	6.8201e-07	0.0122987
hilic_5474	470.809	74.3			SEC11A	23478	-	15	85212768	85259691	441	4.8297	6.8363e-07	0.0123286
c18_3911	499.611	41.5			UGT2B11	10720	-	4	70066035	70080449	441	4.6867	1.3881e-06	0.0125158
hilic_6747	647.214	89.4			NPY5R	4889	+	4	164265062	164273540	441	4.8256	6.98e-07	0.0125877
hilic_6891	667.826	84.1			ZBTB42	100128927	+	14	105266933	105271049	441	4.5414	2.794e-06	0.0125961
hilic_1683	176.146	111.3			PYROXD2	84795	-	10	100143322	100174978	441	4.8252	6.9936e-07	0.0126123
c18_5054	702.759	40.3			CFAP61	26074	+	20	20033158	20341359	441	4.8217	7.1162e-07	0.0128334
hilic_6891	667.826	84.1			KRT36	8689	-	17	39642388	39648799	441	4.4827	3.6858e-06	0.0132932
hilic_6424	600.835	78.4			LEFTY1	10637	-	1	226073982	226076846	441	4.8131	7.4298e-07	0.0133989
hilic_4520	368.242	42.3			OR8J3	81168	-	11	55904247	55905194	441	4.211	1.271e-05	0.0134831
hilic_4567	371.861	80.3			DDX59	83479	-	1	200609935	200639126	441	4.5852	2.2679e-06	0.0136331
hilic_4567	371.861	80.3			ACTBL2	345651	-	5	56775843	56778636	441	4.6425	1.7215e-06	0.0136331
hilic_4567	371.861	80.3			C5orf63	401207	-	5	126378250	126409184	441	4.7257	1.1464e-06	0.0136331
hilic_4416	359.166	99.1		Deacetylcolchicine;Trimethylcolchicinic acid methyl ether (KEGG:C16712)	LOC339862	339862	+	3	18004064	18310414	441	4.8088	7.5918e-07	0.0136903
hilic_3299	275.865	91.2		Bromoxynil;35-Dibromo-4-hydroxybenzonitrile (KEGG:C04178)	NABP1	64859	+	2	192542798	192553248	441	4.8054	7.7223e-07	0.0139264
hilic_7167	712.28	63.7			ANKRD34A	284615	+	1	145470508	145475647	441	4.8045	7.755e-07	0.0139854
c18_2012	293.212	171.3		(9Z12Z14E)-16-Hydroxy-91214-octadecatrienoic acid (HMDB0034586) and 60 other annotations	GPATCH3	63906	-	1	27216979	27226962	441	4.4669	3.9688e-06	0.0143139
hilic_992	142.123	275.6		1-(1-Pyrrolidinyl)-2-butanone (HMDB0039839) and 12 other annotations	HLA-F	3134	+	6	29691117	29695073	441	4.5126	3.2017e-06	0.0144349
hilic_992	142.123	275.6		1-(1-Pyrrolidinyl)-2-butanone (HMDB0039839) and 12 other annotations	SNRPD1	6632	+	18	19192260	19210208	441	4.5171	3.1348e-06	0.0144349
hilic_992	142.123	275.6		1-(1-Pyrrolidinyl)-2-butanone (HMDB0039839) and 12 other annotations	ABHD3	171586	-	18	19230858	19284766	441	4.5837	2.2841e-06	0.0144349
hilic_5622	489.17	108.9		O-(1-4)-alpha-L-Dihydrostreptosyl-streptidine 6-phosphate;alpha-L-Dihydrostreptosyl-(1-4)-streptidine 6-phosphate (KEGG:C04767); Dracorubin (KEGG:C09726)	LSM8	51691	+	7	117824086	117844093	441	4.7966	8.0673e-07	0.0145486
c18_2012	293.212	171.3		(9Z12Z14E)-16-Hydroxy-91214-octadecatrienoic acid (HMDB0034586) and 60 other annotations	FAM46B	115572	-	1	27331511	27339333	441	4.4223	4.8826e-06	0.0146747
hilic_6637	632.524	51.4			CABIN1	23523	+	22	24407642	24574596	441	4.794	8.1749e-07	0.014741
hilic_3208	269.002	125.5		Fenson (KEGG:C19030)	TMEM243	79161	-	7	86825477	86849889	441	4.2337	1.1493e-05	0.0148046
hilic_7711	803.54	40.5			RNF11	26994	+	1	51701945	51739119	441	4.3854	5.7896e-06	0.0149148
c18_5475	962.722	63.1			OR5M11	219487	-	11	56309816	56310733	441	4.7902	8.3311e-07	0.0150243
c18_2012	293.212	171.3		(9Z12Z14E)-16-Hydroxy-91214-octadecatrienoic acid (HMDB0034586) and 60 other annotations	LOC101928728	101928728	-	1	27018623	27022896	441	4.3264	7.58e-06	0.0151878
c18_2012	293.212	171.3		(9Z12Z14E)-16-Hydroxy-91214-octadecatrienoic acid (HMDB0034586) and 60 other annotations	ARID1A	8289	+	1	27022522	27108601	441	4.3515	6.7607e-06	0.0151878
c18_2012	293.212	171.3		(9Z12Z14E)-16-Hydroxy-91214-octadecatrienoic acid (HMDB0034586) and 60 other annotations	PIGV	55650	+	1	27113739	27124894	441	4.3458	6.9385e-06	0.0151878
c18_4077	522.734	43.2			FAM84B	157638	-	8	127564683	127570717	441	4.7874	8.4461e-07	0.0152317
hilic_3208	269.002	125.5		Fenson (KEGG:C19030)	OR2B6	26212	+	6	27925019	27925960	441	4.2114	1.2689e-05	0.0152556
hilic_6891	667.826	84.1			KDELR3	11015	+	22	38864067	38879452	441	4.4104	5.1588e-06	0.0155048
hilic_2076	197.093	66.1		2-(Ethylamino)-45-dihydroxybenzamide (HMDB0032852); 5-Nitro-2-propoxyaniline (HMDB0037688)	ALMS1	7840	+	2	73612886	73837047	441	4.7813	8.7092e-07	0.0157062
c18_3739	476.875	195.9			CIC	23152	+	19	42788734	42799949	441	4.4628	4.0457e-06	0.0157292
c18_3739	476.875	195.9			PAFAH1B3	5050	-	19	42801185	42806952	441	4.5944	2.1699e-06	0.0157292
c18_3739	476.875	195.9			PRR19	284338	+	19	42806284	42814973	441	4.6871	1.3855e-06	0.0157292
c18_3739	476.875	195.9			TMEM145	284339	+	19	42817477	42829214	441	4.4816	3.7036e-06	0.0157292
c18_3739	476.875	195.9			MEGF8	1954	+	19	42829730	42882921	441	4.4466	4.3617e-06	0.0157292
hilic_3208	269.002	125.5		Fenson (KEGG:C19030)	TMEM190	147744	+	19	55888204	55889612	441	4.1877	1.4089e-05	0.0158801
c18_1354	230.956	158.2			GPX6	257202	-	6	28471073	28483570	441	4.6467	1.6866e-06	0.0160007
c18_1354	230.956	158.2			GPX5	2880	+	6	28493789	28502728	441	4.6362	1.7745e-06	0.0160007
c18_3798	484.831	85.9			RASA4B	100271927	-	7	102123586	102158224	441	4.7774	8.8772e-07	0.0160083
hilic_3299	275.865	91.2		Bromoxynil;35-Dibromo-4-hydroxybenzonitrile (KEGG:C04178)	PRB3	5544	-	12	11418847	11422656	441	4.5496	2.6873e-06	0.0161543
hilic_3299	275.865	91.2		Bromoxynil;35-Dibromo-4-hydroxybenzonitrile (KEGG:C04178)	OR2AP1	121129	+	12	55968199	55969128	441	4.6203	1.9163e-06	0.0161543
hilic_8027	876.795	80.9			FBXW2	26190	-	9	123519254	123555740	441	4.7746	9.0047e-07	0.0162373
c18_5327	832.363	41.4			UGT1A8	54576	+	2	234526291	234681946	441	4.4003	5.4043e-06	0.0162435
c18_4647	606.242	133.8		Phaeophorbide b (HMDB0031149)	PIK3CB	5291	-	3	138371540	138553780	441	4.2871	9.0523e-06	0.0163249
hilic_1877	186.185	30.4			TSKS	60385	-	19	50243011	50266587	441	4.4344	4.6156e-06	0.0166475
c18_1162	212.942	69.9			LRP6	4040	-	12	12268959	12419811	441	4.6272	1.8532e-06	0.0167103
c18_1162	212.942	69.9			IGSF5	150084	+	21	41117334	41174023	441	4.7668	9.3576e-07	0.0167103
hilic_6336	588.342	63.8			AKR1B15	441282	+	7	134233849	134264615	441	4.5424	2.7803e-06	0.0167124
hilic_2812	241.164	51.1		68-Dimethyl-67-didehydroergoline (KEGG:C20409)	CIC	23152	+	19	42788734	42799949	441	4.4803	3.7268e-06	0.0168013
hilic_2812	241.164	51.1		68-Dimethyl-67-didehydroergoline (KEGG:C20409)	PRR19	284338	+	19	42806284	42814973	441	4.5067	3.292e-06	0.0168013
hilic_4333	353.155	291.3		Mercaptoacetyl-Phe-Leu (KEGG:C03292)	TPM3	7170	-	1	154127780	154164611	441	4.6255	1.8681e-06	0.0168447
hilic_4333	353.155	291.3		Mercaptoacetyl-Phe-Leu (KEGG:C03292)	SPESP1	246777	+	15	69222839	69239150	441	4.6731	1.4832e-06	0.0168447
c18_112	96.9697	169.3			LYPLA2	11313	+	1	24117275	24122029	441	4.6675	1.5244e-06	0.0169808
c18_112	96.9697	169.3			C17orf50	146853	+	17	34087890	34092098	441	4.6239	1.8832e-06	0.0169808
c18_520	145.098	41	Lysine (HMDB0000182)		CD1D	912	+	1	158147828	158156217	441	4.7642	9.4814e-07	0.0170959
c18_465	141.048	57.3			KRTAP5-6	440023	+	11	1718425	1718985	441	4.7642	9.4819e-07	0.0170987
hilic_282	103.034	289.6			BTNL3	10917	+	5	180415845	180433727	441	4.7638	9.4984e-07	0.0171294
c18_4507	584.259	143.4		Bilirubin (HMDB0000054) and 5 other annotations	UGT1A8	54576	+	2	234526291	234681946	441	4.3531	6.7109e-06	0.0173124
c18_4507	584.259	143.4		Bilirubin (HMDB0000054) and 5 other annotations	UGT1A10	54575	+	2	234545123	234681951	441	4.401	5.3882e-06	0.0173124
c18_4507	584.259	143.4		Bilirubin (HMDB0000054) and 5 other annotations	UGT1A9	54600	+	2	234580544	234681951	441	4.3652	6.35e-06	0.0173124
c18_4507	584.259	143.4		Bilirubin (HMDB0000054) and 5 other annotations	UGT1A7	54577	+	2	234590584	234681945	441	4.3528	6.7199e-06	0.0173124
c18_4507	584.259	143.4		Bilirubin (HMDB0000054) and 5 other annotations	UGT1A4	54657	+	2	234627438	234681945	441	4.4532	4.2301e-06	0.0173124
hilic_1716	178.036	36.5		Sulforaphane (HMDB0005792)	HOXA9	3205	-	7	27202057	27205149	441	4.5341	2.892e-06	0.0173848
hilic_1716	178.036	36.5		Sulforaphane (HMDB0005792)	ZDHHC12	84885	-	9	131483148	131486451	441	4.5382	2.8368e-06	0.0173848
hilic_6542	616.996	83.5			CDKN2D	1032	-	19	10677138	10679655	441	4.7602	9.6687e-07	0.0174356
c18_424	135.21	223.5			CAPN2	824	+	1	223889295	223963720	441	4.7587	9.7406e-07	0.0175642
c18_2012	293.212	171.3		(9Z12Z14E)-16-Hydroxy-91214-octadecatrienoic acid (HMDB0034586) and 60 other annotations	COMTD1	118881	-	10	76992760	76995802	441	4.2677	9.8767e-06	0.0178107
hilic_1553	170.154	28.8		Nitramine (KEGG:C10163); Lupinine (KEGG:C10773)	C1orf189	388701	-	1	154171561	154178841	441	4.755	9.9204e-07	0.0178904
c18_4641	605.239	141.2		Phaeophorbide b (HMDB0031149)	UGT1A6	54578	+	2	234600321	234681951	441	4.3138	8.025e-06	0.0180904
hilic_3208	269.002	125.5		Fenson (KEGG:C19030)	RFPL3	10738	+	22	32750872	32757148	441	4.1423	1.7195e-05	0.0182409
c18_1545	248.863	38.8			CKMT1A	548596	+	15	43985084	43991420	441	4.6078	2.0345e-06	0.0183451
hilic_657	124.087	121.1			TMEM97	27346	+	17	26646121	26655711	441	4.3237	7.6715e-06	0.0183679
hilic_657	124.087	121.1			POLDIP2	26073	-	17	26673659	26684603	441	4.3104	8.1481e-06	0.0183679
hilic_964	140.991	35			KRTAP1-3	81850	-	17	39190136	39191107	441	4.7457	1.0392e-06	0.0187409
c18_5562	1092.73	223.2			CSF3	1440	+	17	38171614	38174066	441	4.7453	1.0409e-06	0.0187716
hilic_7586	781.748	89.3			KRTAP9-1	728318	+	17	39346139	39346891	441	4.4559	4.1763e-06	0.0188288
hilic_4923	403.232	27.8		Cinitapride (HMDB0015698) and 2 other annotations	C5orf42	65250	-	5	37079423	37249530	441	4.4193	4.9503e-06	0.0188329
hilic_4923	403.232	27.8		Cinitapride (HMDB0015698) and 2 other annotations	OLIG1	116448	+	21	34442450	34444728	441	4.4078	5.2218e-06	0.0188329
hilic_7076	696.928	85.7			MAPK10	5602	-	4	86933452	87374283	441	4.7132	1.2194e-06	0.0192783
hilic_7076	696.928	85.7			OR52I2	143502	+	11	4608021	4609135	441	4.5975	2.138e-06	0.0192783
hilic_537	117.576	109			LSM8	51691	+	7	117824086	117844093	441	4.7388	1.0749e-06	0.0193847
hilic_8068	888.804	84.8			TRIM49D2	729384	+	11	89657232	89666231	441	4.7363	1.0884e-06	0.0196282
c18_3776	481.639	40.7			UGT1A8	54576	+	2	234526291	234681946	441	4.3568	6.5978e-06	0.0198286
hilic_8610	1084.44	90.7		Arg-vasopressin;Argipressin;8-L-Arginine vasopressin;AVP;ADH (KEGG:C13662)	TEX29	121793	+	13	111973015	111996594	441	4.6092	2.0207e-06	0.0198813
hilic_8610	1084.44	90.7		Arg-vasopressin;Argipressin;8-L-Arginine vasopressin;AVP;ADH (KEGG:C13662)	DAAM1	23002	+	14	59655329	59838123	441	4.5623	2.5301e-06	0.0198813
hilic_8610	1084.44	90.7		Arg-vasopressin;Argipressin;8-L-Arginine vasopressin;AVP;ADH (KEGG:C13662)	DEF8	54849	+	16	90014560	90034468	441	4.5057	3.3073e-06	0.0198813
hilic_8072	889.806	89.6			CHRNB3	1142	+	8	42552562	42592209	441	4.7323	1.1097e-06	0.0200123
c18_2636	356.906	157.7			HTRA2	27429	+	2	74756532	74760683	441	4.5884	2.2332e-06	0.0201368
c18_1408	236.62	40.8			PDCD4	27250	+	10	112631553	112659764	441	4.4411	4.4748e-06	0.0201679
c18_1408	236.62	40.8			BBIP1	92482	-	10	112658488	112679124	441	4.4631	4.0383e-06	0.0201679
hilic_7586	781.748	89.3			CEP295	85459	+	11	93394816	93463524	441	4.3511	6.7735e-06	0.0203589
hilic_7586	781.748	89.3			KRTAP4-2	85291	-	17	39333698	39334460	441	4.3549	6.6572e-06	0.0203589
hilic_1877	186.185	30.4			MAMDC2	256691	+	9	72658435	72841899	441	4.3501	6.8052e-06	0.0204542
hilic_4805	391.426	38.1			KRTAP4-1	85285	-	17	39340352	39341147	441	4.584	2.2804e-06	0.0205612
hilic_1630	174.128	26.9		Norselegiline (KEGG:C15476) and 2 other annotations	SPAG11B	10407	-	8	7305276	7321192	441	4.5838	2.2835e-06	0.0205892
hilic_1630	174.128	26.9		Norselegiline (KEGG:C15476) and 2 other annotations	SLX4	84464	-	16	3631182	3661585	441	4.6506	1.6552e-06	0.0205892
hilic_1716	178.036	36.5		Sulforaphane (HMDB0005792)	HOXA5	3202	-	7	27180671	27192309	441	4.3485	6.8523e-06	0.0205957
hilic_1716	178.036	36.5		Sulforaphane (HMDB0005792)	HOXA6	3203	-	7	27185202	27187393	441	4.4345	4.6147e-06	0.0205957
hilic_1716	178.036	36.5		Sulforaphane (HMDB0005792)	GALNT1	2589	+	18	33207400	33291798	441	4.3536	6.6946e-06	0.0205957
hilic_4826	393.297	38.4			ZNF705D	728957	+	8	11946847	11973025	441	4.7204	1.177e-06	0.0212248
hilic_657	124.087	121.1			TNFAIP1	7126	+	17	26662548	26674035	441	4.2504	1.067e-05	0.0213803
hilic_1716	178.036	36.5		Sulforaphane (HMDB0005792)	MYO7A	4647	+	11	76839302	76926286	441	4.2239	1.2008e-05	0.0216552
hilic_1716	178.036	36.5		Sulforaphane (HMDB0005792)	CORO1C	23603	-	12	109038885	109125326	441	4.2409	1.1132e-05	0.0216552
hilic_1716	178.036	36.5		Sulforaphane (HMDB0005792)	ADORA2B	136	+	17	15848231	15879210	441	4.2939	8.7772e-06	0.0216552
hilic_1716	178.036	36.5		Sulforaphane (HMDB0005792)	IKZF3	22806	-	17	37913968	38020441	441	4.2685	9.8378e-06	0.0216552
hilic_6319	586.273	48.1		4E15Z-Bilirubin IXa (HMDB0000488) and 5 other annotations	C15orf56	644809	-	15	40542865	40545110	441	4.2207	1.2179e-05	0.0219612
c18_789	173.104	45.8	Arginine (HMDB0000517)		DBI	1622	+	2	120124504	120130122	441	4.5698	2.4406e-06	0.0220069
c18_789	173.104	45.8	Arginine (HMDB0000517)		PLEKHH3	79990	-	17	40819932	40829048	441	4.4836	3.6697e-06	0.0220598
c18_2912	385.236	229.2			BBS2	583	-	16	56504301	56554008	441	4.7123	1.2244e-06	0.0220796
c18_2912	385.236	229.2			OGFOD1	55239	+	16	56485424	56511407	441	4.569	2.4503e-06	0.0220931
hilic_4576	372.274	38.2			ARHGEF26	26084	+	3	153838792	153975616	441	4.5689	2.4513e-06	0.0221009
hilic_4576	372.274	38.2			NPIPB9	100507607	+	16	28763573	28784171	441	4.6391	1.7499e-06	0.0221009
hilic_4805	391.426	38.1			KRTAP9-3	83900	+	17	39388715	39389706	441	4.4824	3.6907e-06	0.0221848
hilic_6891	667.826	84.1			DNAJC14	85406	-	12	56214744	56224337	441	4.2151	1.2484e-05	0.0222871
hilic_6891	667.826	84.1			MAP2K1	5604	+	15	66679182	66783882	441	4.1958	1.3595e-05	0.0222871
hilic_6891	667.826	84.1			SNAPC5	10302	-	15	66782666	66790146	441	4.2462	1.0871e-05	0.0222871
hilic_6891	667.826	84.1			ZWILCH	55055	+	15	66797431	66841823	441	4.2544	1.0479e-05	0.0222871
hilic_6891	667.826	84.1			DMC1	11144	-	22	38914954	38966201	441	4.2233	1.2039e-05	0.0222871
hilic_7609	785.586	55.8			TMEM258	746	-	11	61556602	61560085	441	4.7103	1.2365e-06	0.022299
hilic_7711	803.54	40.5			KCNT2	343450	-	1	196194913	196577690	441	4.2659	9.9568e-06	0.0224439
c18_3943	504.806	92.1			CYP2C19	1557	+	10	96522463	96612671	441	4.7063	1.2615e-06	0.0227499
c18_4641	605.239	141.2		Phaeophorbide b (HMDB0031149)	UGT1A5	54579	+	2	234621638	234681945	441	4.2359	1.1381e-05	0.022805
c18_5054	702.759	40.3			RPL36	25873	+	19	5690272	5691678	441	4.5603	2.5544e-06	0.023033
hilic_6968	678.813	76.7			PAF1	54623	-	19	39876269	39881835	441	4.4726	3.8629e-06	0.0232212
hilic_2985	253.085	98.6		Anisindione (HMDB0015257) and 7 other annotations	CHKB	1120	-	22	51017387	51021428	441	4.558	2.5822e-06	0.0232785
c18_4427	572.293	173.9		1-hexadecanoyl-sn-glycero-3-phospho-(1-myo-inositol) (LMGP06050002); (2R)-2-hydroxy-3-(hydroxy(1S2R3R4S5S6R)-23456-pentahydroxycyclohexyloxyphosphoryl)oxypropyl hexadecanoate (LMGP02060006)	EEF2	1938	-	19	3976054	3985477	441	4.7008	1.2956e-06	0.0233649
hilic_2373	214.18	20			AK5	26289	+	1	77747662	78025654	441	4.5554	2.6146e-06	0.0235732
hilic_4823	393.141	111.3		Caryoptosidic acid (HMDB0034249); Shanzhiside (KEGG:C17066)	KRTAP22-1	337979	+	21	31973440	31973586	441	4.4065	5.2522e-06	0.0236795
hilic_7579	780	63.7			NBPF14	25832	-	1	148003031	148025865	441	4.4671	3.9641e-06	0.0238282
c18_789	173.104	45.8	Arginine (HMDB0000517)		HIST1H4J	8363	+	6	27791903	27792258	441	4.3539	6.6865e-06	0.0241169
c18_789	173.104	45.8	Arginine (HMDB0000517)		ISM2	145501	-	14	77940737	77965210	441	4.3752	6.0667e-06	0.0241169
c18_3318	426.941	41.2			GULP1	51454	+	2	189156396	189460653	441	4.562	2.534e-06	0.0241525
c18_3318	426.941	41.2			PF4	5196	-	4	74846542	74847841	441	4.5503	2.6787e-06	0.0241525
c18_1408	236.62	40.8			CCDC42B	387885	+	12	113587543	113597081	441	4.3528	6.7211e-06	0.0242336
hilic_7609	785.586	55.8			FADS1	3992	-	11	61567097	61584529	441	4.4626	4.0488e-06	0.0243387
hilic_7609	785.586	55.8			FADS2	9415	+	11	61583675	61634826	441	4.4844	3.6559e-06	0.0243387
hilic_7711	803.54	40.5			LOC100130880	100130880	+	7	137638094	137642712	441	4.1955	1.3612e-05	0.0245465
hilic_7711	803.54	40.5			LOC101927245	101927245	+	8	103668635	103698156	441	4.2098	1.2778e-05	0.0245465
c18_1704	263.999	36.1			GOLGA8O	728047	-	15	32734115	32748486	441	4.4268	4.7816e-06	0.0245745
c18_1704	263.999	36.1			SEMA6D	80031	+	15	47476403	48066420	441	4.4124	5.1114e-06	0.0245745
c18_1704	263.999	36.1			SHISA8	440829	-	22	42305558	42310671	441	4.4306	4.6976e-06	0.0245745
c18_1704	263.999	36.1			TNFRSF13C	115650	-	22	42321036	42322821	441	4.3985	5.4507e-06	0.0245745
hilic_4805	391.426	38.1			KRTAP4-2	85291	-	17	39333698	39334460	441	4.3967	5.4949e-06	0.0247724
hilic_3636	299.2	46.8		all-trans-34-Didehydroretinoate (HMDB0060092) and 60 other annotations	JUN	3725	-	1	59246463	59249785	441	4.6104	2.0098e-06	0.0247873
hilic_3636	299.2	46.8		all-trans-34-Didehydroretinoate (HMDB0060092) and 60 other annotations	TP53TG3D	729264	+	16	32263413	32267243	441	4.5448	2.7491e-06	0.0247873
c18_4427	572.293	173.9		1-hexadecanoyl-sn-glycero-3-phospho-(1-myo-inositol) (LMGP06050002); (2R)-2-hydroxy-3-(hydroxy(1S2R3R4S5S6R)-23456-pentahydroxycyclohexyloxyphosphoryl)oxypropyl hexadecanoate (LMGP02060006)	DBT	1629	-	1	100652478	100715409	441	4.5441	2.7584e-06	0.0248725
hilic_3598	296.971	293.4			C2orf68	388969	-	2	85832376	85839179	441	4.6861	1.3924e-06	0.0251064
hilic_7586	781.748	89.3			C7orf57	136288	+	7	48075108	48100894	441	4.2401	1.1171e-05	0.0251822
hilic_7586	781.748	89.3			DDX19B	11269	+	16	70323670	70367735	441	4.2453	1.0914e-05	0.0251822
hilic_3208	269.002	125.5		Fenson (KEGG:C19030)	ULBP1	80329	+	6	150285110	150294846	441	4.0145	2.9783e-05	0.0261304
hilic_3208	269.002	125.5		Fenson (KEGG:C19030)	BECN1	8678	-	17	40962150	40976310	441	4.0297	2.7924e-05	0.0261304
hilic_3208	269.002	125.5		Fenson (KEGG:C19030)	PSME3	10197	+	17	40985159	40995777	441	4.021	2.898e-05	0.0261304
hilic_3208	269.002	125.5		Fenson (KEGG:C19030)	U2AF1	7307	-	21	44513066	44527716	441	4.0095	3.0428e-05	0.0261304
c18_2005	292.946	132.3			SPATA31C2	645961	-	9	90744220	90749900	441	4.4239	4.8475e-06	0.0262151
c18_2005	292.946	132.3			GOLGA6D	653643	+	15	75575182	75588148	441	4.3844	5.8146e-06	0.0262151
c18_960	190.955	113.6			MYOD1	4654	+	11	17741110	17743678	441	4.6762	1.461e-06	0.0263448
hilic_8395	997.859	86.7			TXNRD3NB	645840	-	3	126290622	126327398	441	4.3533	6.7052e-06	0.0263448
hilic_8395	997.859	86.7			GRIK5	2901	-	19	42502468	42574278	441	4.3345	7.3042e-06	0.0263448
hilic_6891	667.826	84.1			RPL4	6124	-	15	66791653	66816870	441	4.1376	1.7545e-05	0.0263657
hilic_7076	696.928	85.7			OR51F2	119694	+	11	4842616	4843644	441	4.3996	5.4233e-06	0.0266032
hilic_7076	696.928	85.7			PRB3	5544	-	12	11418847	11422656	441	4.3285	7.5048e-06	0.0266032
hilic_7076	696.928	85.7			OR2AP1	121129	+	12	55968199	55969128	441	4.3248	7.6349e-06	0.0266032
hilic_7076	696.928	85.7			ADRM1	11047	+	20	60877112	60884206	441	4.2921	8.851e-06	0.0266032
hilic_1257	155.505	291.7			C2orf68	388969	-	2	85832376	85839179	441	4.4307	4.6958e-06	0.0267608
hilic_1257	155.505	291.7			HOXC11	3227	+	12	54366910	54370203	441	4.3799	5.9363e-06	0.0267608
hilic_1257	155.505	291.7			ADNP2	22850	+	18	77866915	77898229	441	4.5253	3.0149e-06	0.0267608
hilic_1257	155.505	291.7			LMTK3	114783	-	19	48988528	49016446	441	4.5867	2.251e-06	0.0267608
c18_2299	322.895	59.1			RPP25L	138716	-	9	34610482	34612110	441	4.5285	2.9708e-06	0.0267877
c18_1310	227.041	277.6		Chloromethiuron (KEGG:C19026)	NBPF15	284565	+	1	148555986	148596267	441	4.5167	3.1413e-06	0.0269019
c18_1310	227.041	277.6		Chloromethiuron (KEGG:C19026)	RRP9	9136	-	3	51967442	51975957	441	4.4816	3.7047e-06	0.0269019
c18_1310	227.041	277.6		Chloromethiuron (KEGG:C19026)	TCP10L	140290	-	21	33947151	33957845	441	4.4411	4.4752e-06	0.0269019
hilic_7185	715.063	23.8			RBSN	64145	-	3	15111580	15140662	441	4.5272	2.9892e-06	0.0269536
hilic_7185	715.063	23.8			FAM206A	54942	+	9	111696673	111703238	441	4.5484	2.7033e-06	0.0269536
hilic_380	108.571	137.4			LHFPL4	375323	-	3	9540045	9595486	441	4.5271	2.9898e-06	0.0269545
hilic_8578	1070.86	85.8			NPBWR2	2832	-	20	62737183	62738184	441	4.6709	1.4993e-06	0.0270384
hilic_2812	241.164	51.1		68-Dimethyl-67-didehydroergoline (KEGG:C20409)	TMEM145	284339	+	19	42817477	42829214	441	4.3285	7.5048e-06	0.0270668
hilic_417	111.039	263.3			ST6GALNAC6	30815	-	9	130647600	130669010	441	4.3773	6.007e-06	0.0270796
hilic_5386	457.878	73.3			IFT74	80173	+	9	26947037	27062931	441	4.5251	3.019e-06	0.0272208
c18_548	148.103	47.2			EPN2	22905	+	17	19140690	19240028	441	4.5243	3.0296e-06	0.0273164
hilic_6313	585.271	59.6	Bilirubin (HMDB0000054)		RAB11A	8766	+	15	66161629	66184329	441	4.1712	1.5148e-05	0.0273179
hilic_7185	715.063	23.8			CTNNAL1	8727	-	9	111704849	111775829	441	4.4362	4.5778e-06	0.0275187
c18_36	90.012	30.4			ALG2	85365	-	9	101978707	101984246	441	4.667	1.5279e-06	0.0275496
c18_1310	227.041	277.6		Chloromethiuron (KEGG:C19026)	PCBP4	57060	-	3	51991470	52001482	441	4.3312	7.4164e-06	0.0276458
c18_1310	227.041	277.6		Chloromethiuron (KEGG:C19026)	ABHD14B	84836	-	3	52002526	52008646	441	4.3239	7.6649e-06	0.0276458
hilic_1534	169.122	37.1		xi-188-Trimethyl-2-oxabicyclo321octan-3-one (HMDB0037821) and 112 other annotations	SEMA7A	8482	-	15	74701630	74726299	441	4.6656	1.5387e-06	0.0277489
hilic_8610	1084.44	90.7		Arg-vasopressin;Argipressin;8-L-Arginine vasopressin;AVP;ADH (KEGG:C13662)	CENPBD1	92806	-	16	90036183	90039240	441	4.3706	6.1944e-06	0.0279275
hilic_6336	588.342	63.8			C6orf99	100130967	+	6	159290887	159331385	441	4.3691	6.2367e-06	0.0281166
hilic_5083	420.179	86.6			SEC63	11231	-	6	108188960	108279482	441	4.0557	2.4993e-05	0.0281687
hilic_5455	467.256	278.1			ABHD13	84945	+	13	108870763	108886603	441	4.1859	1.4204e-05	0.0284617
hilic_5325	451.003	278			FAM72A	729533	+	1	206138911	206155074	441	4.4673	3.9614e-06	0.0285857
hilic_5325	451.003	278			FFAR3	2865	+	19	35849249	35851391	441	4.3655	6.3404e-06	0.0285857
hilic_5325	451.003	278			C22orf31	25770	-	22	29454660	29457922	441	4.404	5.3148e-06	0.0285857
hilic_1716	178.036	36.5		Sulforaphane (HMDB0005792)	VSTM2A	222008	+	7	54610019	54636948	441	4.1327	1.793e-05	0.0293954
hilic_5993	537.076	90.8			RPS14	6208	-	5	149822712	149829351	441	4.6527	1.6378e-06	0.0295344
hilic_1534	169.122	37.1		xi-188-Trimethyl-2-oxabicyclo321octan-3-one (HMDB0037821) and 112 other annotations	AMY1B	277	-	1	104230039	104243519	441	4.3581	6.5609e-06	0.0295798
hilic_1534	169.122	37.1		xi-188-Trimethyl-2-oxabicyclo321octan-3-one (HMDB0037821) and 112 other annotations	PCCA	5095	+	13	100741269	101182691	441	4.3635	6.3999e-06	0.0295798
hilic_1534	169.122	37.1		xi-188-Trimethyl-2-oxabicyclo321octan-3-one (HMDB0037821) and 112 other annotations	EGLN3	112399	-	14	34393421	34420284	441	4.4314	4.6817e-06	0.0295798
c18_4819	640.319	278.2			FAM216A	29902	+	12	110906232	110928192	441	4.4866	3.6176e-06	0.0296723
c18_4819	640.319	278.2			PPTC7	160760	-	12	110972237	111021064	441	4.4199	4.9366e-06	0.0296723
hilic_2751	237.169	37.1			IL11RA	3590	+	9	34652182	34661899	441	4.5064	3.2961e-06	0.0297037
hilic_2751	237.169	37.1			CCL27	10850	-	9	34661893	34662689	441	4.4116	5.1309e-06	0.0297037
hilic_2751	237.169	37.1			CCL19	6363	-	9	34689567	34691274	441	4.3571	6.5891e-06	0.0297037
hilic_3208	269.002	125.5		Fenson (KEGG:C19030)	MPV17L	255027	+	16	15489611	15503543	441	3.968	3.6238e-05	0.0297053
hilic_3126	262.989	77.6			TMEM102	284114	+	17	7338762	7340998	441	4.6508	1.6535e-06	0.0298176
c18_4546	589.127	200.7		4-Hydroxyanigorootin (HMDB0039972)	PLEKHG3	26030	+	14	65171132	65213623	441	4.6491	1.6672e-06	0.0300646
hilic_2751	237.169	37.1			GALT	2592	+	9	34646586	34650595	441	4.3032	8.4175e-06	0.0303569
c18_1310	227.041	277.6		Chloromethiuron (KEGG:C19026)	IGSF22	283284	-	11	18725852	18747777	441	4.2605	1.0196e-05	0.0306458
c18_1584	252.046	48.5			GPR148	344561	+	2	131486643	131487909	441	4.6448	1.7022e-06	0.0306975
hilic_417	111.039	263.3			POLDIP2	26073	-	17	26673659	26684603	441	4.2998	8.5468e-06	0.0308232
hilic_3367	280.206	115.3			HSPB2	3316	+	11	111783460	111784817	441	4.6434	1.7137e-06	0.0309032
hilic_1716	178.036	36.5		Sulforaphane (HMDB0005792)	ALS2CR11	151254	-	2	202352144	202483905	441	4.0489	2.5731e-05	0.0309355
hilic_1716	178.036	36.5		Sulforaphane (HMDB0005792)	TMEM237	65062	-	2	202484907	202508252	441	4.0889	2.167e-05	0.0309355
hilic_1716	178.036	36.5		Sulforaphane (HMDB0005792)	SPDEF	25803	-	6	34505579	34524110	441	4.0675	2.3758e-05	0.0309355
hilic_1716	178.036	36.5		Sulforaphane (HMDB0005792)	TOP1	7150	+	20	39657462	39753127	441	4.0572	2.4828e-05	0.0309355
hilic_1630	174.128	26.9		Norselegiline (KEGG:C15476) and 2 other annotations	GGTLC2	91227	+	22	22987059	22990368	441	4.4104	5.1599e-06	0.0310162
c18_4499	583.256	147.1		4E15Z-Bilirubin IXa (HMDB0000488) and 5 other annotations	PRPS1L1	221823	-	7	18066397	18067486	441	4.1406	1.7319e-05	0.0312331
hilic_5387	457.909	85.6			POU3F2	5454	+	6	99282580	99286666	441	4.4943	3.4895e-06	0.0314613
hilic_5387	457.909	85.6			RRAGA	10670	+	9	19049372	19051023	441	4.6361	1.7748e-06	0.0314613
c18_2042	296.845	41.8			CLIC3	9022	-	9	139889060	139892200	441	4.5479	2.7091e-06	0.031463
c18_2042	296.845	41.8			LLPH	84298	-	12	66516849	66524533	441	4.4943	3.4893e-06	0.031463
hilic_5474	470.809	74.3			KRTAP19-6	337973	-	21	31913854	31914181	441	4.493	3.5111e-06	0.0316596
c18_3304	424.894	144			FLRT1	23769	+	11	63803442	63886655	441	4.4922	3.5242e-06	0.0317759
c18_261	116.072	280.6		Betaine (HMDB0000043) and 16 other annotations	FEZF2	55079	-	3	62355347	62359190	441	4.6357	1.779e-06	0.0320807
hilic_3909	319.128	49.9			SLC33A1	9197	-	3	155544300	155572248	441	4.1339	1.7833e-05	0.0321582
c18_3450	441.247	192.2			SCGB2A2	4250	+	11	62037630	62040628	441	4.6351	1.7835e-06	0.0321619
hilic_5523	476.848	78.3			PTH2R	5746	+	2	209224569	209359231	441	4.4887	3.5829e-06	0.032307
hilic_5523	476.848	78.3			KLLN	100144748	-	10	89618918	89623194	441	4.6246	1.8769e-06	0.032307
hilic_7711	803.54	40.5			CSTB	1476	-	21	45193546	45196256	441	4.1094	1.9833e-05	0.0325135
hilic_4416	359.166	99.1		Deacetylcolchicine;Trimethylcolchicinic acid methyl ether (KEGG:C16712)	NPY5R	4889	+	4	164265062	164273540	441	4.4872	3.6087e-06	0.0325378
hilic_3208	269.002	125.5		Fenson (KEGG:C19030)	TBC1D3P6	101928566	+	1	16302626	16323701	441	3.9345	4.1681e-05	0.0326815
hilic_7586	781.748	89.3			BTAF1	9044	+	10	93683526	93790755	441	4.153	1.6406e-05	0.032874
hilic_5601	486.88	79.7			ANXA1	301	+	9	75766721	75785309	441	4.6301	1.8274e-06	0.0329553
hilic_2985	253.085	98.6		Anisindione (HMDB0015257) and 7 other annotations	KRTAP12-1	353332	-	21	46101491	46102078	441	4.3968	5.494e-06	0.0330189
c18_4819	640.319	278.2			ATP2A2	488	+	12	110719032	110788898	441	4.3333	7.3439e-06	0.0331063
c18_3928	501.634	40			TFPI2	7980	-	7	93514709	93520303	441	4.6282	1.8445e-06	0.0332637
c18_520	145.098	41	Lysine (HMDB0000182)		PRSS12	8492	-	4	119201193	119274053	441	4.4816	3.7044e-06	0.033397
hilic_5325	451.003	278			DACT1	51339	+	14	59100786	59115039	441	4.2801	9.3389e-06	0.0336835
c18_4077	522.734	43.2			OR2M5	127059	+	1	248308450	248309388	441	4.4418	4.46e-06	0.0337128
c18_4077	522.734	43.2			SYNPR	132204	+	3	63263914	63602597	441	4.3774	6.0055e-06	0.0337128
c18_4077	522.734	43.2			BBS10	79738	-	12	76738266	76742222	441	4.3293	7.4776e-06	0.0337128
c18_3626	462.331	224.6			TMEM59	9528	-	1	54497346	54519135	441	4.3288	7.4967e-06	0.0337989
c18_3626	462.331	224.6			TCEANC2	127428	+	1	54519274	54565416	441	4.4052	5.2852e-06	0.0337989
c18_3626	462.331	224.6			CD163L1	283316	-	12	7507556	7596778	441	4.3722	6.149e-06	0.0337989
c18_3626	462.331	224.6			SYT10	341359	-	12	33528348	33592754	441	4.3587	6.5425e-06	0.0337989
c18_3911	499.611	41.5			JUN	3725	-	1	59246463	59249785	441	4.3287	7.5001e-06	0.0338123
c18_3911	499.611	41.5			RRP15	51018	+	1	218458629	218511325	441	4.3336	7.334e-06	0.0338123
hilic_1716	178.036	36.5		Sulforaphane (HMDB0005792)	KCMF1	56888	+	2	85198231	85286595	441	4.0118	3.013e-05	0.0339603
c18_5031	694.958	178.5			ZNF547	284306	+	19	57874891	57890927	441	4.6217	1.9035e-06	0.0343239
hilic_8356	978.914	84.5			LOC441098	441098	+	5	99724925	99729362	441	4.6198	1.9205e-06	0.0346343
hilic_7711	803.54	40.5			LPCAT3	10162	-	12	7085347	7125842	441	4.0744	2.3065e-05	0.0346609
hilic_2003	193.086	23.4		4-(34-Methylenedioxyphenyl)-2-butanone (HMDB0041481) and 22 other annotations	LOC101929322	101929322	-	7	64990495	65020238	441	4.6174	1.9426e-06	0.0350328
hilic_2240	206.007	145.9			PNLIP	5406	+	10	118305428	118327367	441	4.6168	1.9486e-06	0.0351411
hilic_5083	420.179	86.6			APRT	353	-	16	88875877	88878342	441	3.9892	3.3147e-05	0.0351612
hilic_6874	664.986	83.4			FASTKD2	22868	+	2	207630112	207660913	441	4.6156	1.9602e-06	0.0353502
hilic_4180	342.063	135.9			S100A6	6277	-	1	153507076	153508717	441	4.3172	7.9007e-06	0.0356203
hilic_2634	229.639	90.1			TRIM49D2	729384	+	11	89657232	89666231	441	4.4673	3.9611e-06	0.0357093
hilic_2634	229.639	90.1			BCL2L2	599	+	14	23775971	23790241	441	4.4741	3.8374e-06	0.0357093
c18_4819	640.319	278.2			TCTN1	79600	+	12	111051832	111086935	441	4.2669	9.9102e-06	0.0357401
hilic_2797	240.196	20.1			UNC119	9094	-	17	26873725	26879647	441	4.6128	1.9861e-06	0.0358173
c18_3497	448.075	239.5			ZNF582	147948	-	19	56886595	56904970	441	4.466	3.985e-06	0.0359327
c18_112	96.9697	169.3			GPR151	134391	-	5	145894417	145895676	441	4.3146	7.9943e-06	0.0360423
c18_112	96.9697	169.3			MMP28	79148	-	17	34083316	34122711	441	4.3427	7.0382e-06	0.0360423
hilic_4402	358.2	127.3		5-hydroxypropafenone (HMDB0060988) and 5 other annotations	MYL6B	140465	+	12	56546040	56551771	441	4.2256	1.1916e-05	0.0361101
hilic_4402	358.2	127.3		5-hydroxypropafenone (HMDB0060988) and 5 other annotations	B3GNT3	10331	+	19	17905919	17924385	441	4.2237	1.2014e-05	0.0361101
hilic_5455	467.256	278.1			ZNF595	152687	+	4	53227	88099	441	4.1068	2.0059e-05	0.0361744
c18_1739	267.114	172.2		N-Butyl-beta-carboline-3-carboxylate (KEGG:C13805) and 2 other annotations	SPR	6697	+	2	73114512	73119289	441	4.5533	2.6407e-06	0.0363106
c18_1739	267.114	172.2		N-Butyl-beta-carboline-3-carboxylate (KEGG:C13805) and 2 other annotations	RAD21	5885	-	8	117858173	117887105	441	4.4637	4.0269e-06	0.0363106
hilic_7586	781.748	89.3			CCL19	6363	-	9	34689567	34691274	441	4.0816	2.2364e-05	0.0366648
hilic_7586	781.748	89.3			C21orf59	56683	-	21	33973977	33985174	441	4.09	2.1569e-05	0.0366648
c18_3591	458.867	52			ASNA1	439	+	19	12848306	12859137	441	4.2604	1.0203e-05	0.0368002
c18_1610	254.961	127.8			PNPT1	87178	-	2	55861198	55921045	441	4.6055	2.0578e-06	0.0371083
c18_3707	474.804	45.8			GPR21	2844	+	9	125795916	125801380	441	4.2574	1.0339e-05	0.0372886
c18_3707	474.804	45.8			CALCOCO1	57658	-	12	54104902	54121307	441	4.2656	9.9695e-06	0.0372886
c18_3707	474.804	45.8			ALDOC	230	-	17	26900133	26904282	441	4.378	5.9884e-06	0.0372886
c18_3707	474.804	45.8			ZNF830	91603	+	17	33288549	33290205	441	4.3073	8.2625e-06	0.0372886
hilic_3208	269.002	125.5		Fenson (KEGG:C19030)	ACAP3	116983	-	1	1227764	1243304	441	3.8919	4.973e-05	0.037368
hilic_4823	393.141	111.3		Caryoptosidic acid (HMDB0034249); Shanzhiside (KEGG:C17066)	BRDT	676	+	1	92414928	92479985	441	4.2567	1.0372e-05	0.0374097
hilic_417	111.039	263.3			TMEM97	27346	+	17	26646121	26655711	441	4.1804	1.4547e-05	0.0374731
hilic_417	111.039	263.3			TMEM199	147007	+	17	26684687	26689089	441	4.1927	1.3785e-05	0.0374731
hilic_4544	370.279	33.9			IL37	27178	+	2	113670548	113676459	441	4.603	2.0824e-06	0.037554
c18_112	96.9697	169.3			AK5	26289	+	1	77747662	78025654	441	4.1793	1.4623e-05	0.037673
c18_112	96.9697	169.3			SLC22A14	9389	+	3	38323785	38360064	441	4.2322	1.1571e-05	0.037673
c18_112	96.9697	169.3			AEN	64782	+	15	89164527	89175512	441	4.2101	1.2762e-05	0.037673
c18_5576	1111.69	216.9			MYO19	80179	-	17	34851599	34891305	441	4.4815	3.7067e-06	0.0377181
c18_5576	1111.69	216.9			PIGW	284098	+	17	34890849	34895217	441	4.4556	4.1837e-06	0.0377181
c18_4555	590.834	62.1			NBPF14	25832	-	1	148003031	148025865	441	4.3677	6.2782e-06	0.0377404
hilic_4826	393.297	38.4			IFT20	90410	-	17	26655351	26662515	441	4.4545	4.2039e-06	0.0379045
hilic_39	88.0216	27.3		Ethyl thiocyanate (T3D1675)	NOTCH2NL	388677	+	1	145176379	145286270	441	4.3021	8.4587e-06	0.038136
c18_4077	522.734	43.2			RABL2B	11158	-	22	51205920	51222103	441	4.2516	1.0611e-05	0.0382718
c18_789	173.104	45.8	Arginine (HMDB0000517)		TTC28	23331	-	22	28374002	29075853	441	4.2105	1.2743e-05	0.0383012
hilic_2634	229.639	90.1			BCL2L2-PABPN1	100529063	+	14	23775971	23795394	441	4.3644	6.3743e-06	0.0383095
c18_960	190.955	113.6			LOC100996273	100996273	+	17	75440786	75443731	441	4.4522	4.2506e-06	0.0383234
hilic_7711	803.54	40.5			PHB2	11331	-	12	7074515	7079981	441	4.0146	2.9771e-05	0.0383472
hilic_7711	803.54	40.5			ZNF616	90317	-	19	52616344	52643191	441	4.0301	2.7875e-05	0.0383472
hilic_3259	272.127	60.6		()-Tembamide (HMDB0030639) and 13 other annotations	LEFTY1	10637	-	1	226073982	226076846	441	4.2505	1.0663e-05	0.0384508
hilic_3259	272.127	60.6		()-Tembamide (HMDB0030639) and 13 other annotations	NOP16	51491	-	5	175810940	175815763	441	4.2733	9.6279e-06	0.0384508
hilic_3259	272.127	60.6		()-Tembamide (HMDB0030639) and 13 other annotations	HIGD2A	192286	+	5	175815784	175816751	441	4.359	6.532e-06	0.0384508
hilic_3259	272.127	60.6		()-Tembamide (HMDB0030639) and 13 other annotations	KIAA0895L	653319	-	16	67209505	67217883	441	4.3945	5.5518e-06	0.0384508
hilic_3259	272.127	60.6		()-Tembamide (HMDB0030639) and 13 other annotations	E2F4	1874	+	16	67226068	67232821	441	4.4298	4.7169e-06	0.0384508
c18_1162	212.942	69.9			ADRB3	155	-	8	37820513	37824184	441	4.3636	6.3975e-06	0.0384575
hilic_2974	252.189	33.1			MRPS15	64960	-	1	36921362	36930040	441	4.3633	6.4057e-06	0.0385025
hilic_2974	252.189	33.1			B9D1	27077	-	17	19240563	19281495	441	4.412	5.1204e-06	0.0385025
hilic_3619	298.222	21.4			GTPBP10	85865	+	7	89975341	90020769	441	4.1484	1.6737e-05	0.0385319
hilic_3619	298.222	21.4			CLDN12	9069	+	7	90032648	90045268	441	4.281	9.3043e-06	0.0385319
hilic_3619	298.222	21.4			ZNF57	126295	+	19	2900896	2918641	441	4.2497	1.0703e-05	0.0385319
hilic_3619	298.222	21.4			LOC101928631	101928631	-	19	2915631	2927514	441	4.1436	1.7093e-05	0.0385319
hilic_3619	298.222	21.4			ACER1	125981	-	19	6306510	6333640	441	4.2716	9.7046e-06	0.0385319
hilic_3619	298.222	21.4			ZFP82	284406	-	19	36882861	36909550	441	4.1684	1.5338e-05	0.0385319
c18_1739	267.114	172.2		N-Butyl-beta-carboline-3-carboxylate (KEGG:C13805) and 2 other annotations	PSMG3	84262	-	7	1606968	1609668	441	4.3631	6.4121e-06	0.0385453
c18_3304	424.894	144			STIP1	10963	+	11	63952206	63972020	441	4.3609	6.4761e-06	0.0389278
hilic_992	142.123	275.6		1-(1-Pyrrolidinyl)-2-butanone (HMDB0039839) and 12 other annotations	OR8B2	26595	-	11	124252298	124276648	441	4.2478	1.0793e-05	0.0389282
hilic_1716	178.036	36.5		Sulforaphane (HMDB0005792)	PTPRN	5798	-	2	220154345	220174295	441	3.9634	3.6939e-05	0.0391858
hilic_5333	452.136	116.3			ZNF706	51123	-	8	102209266	102218292	441	4.3593	6.5233e-06	0.0392116
hilic_5333	452.136	116.3			GOLGA6L3	100133220	+	15	85783641	85790430	441	4.4202	4.9307e-06	0.0392116
c18_3304	424.894	144			FERMT3	83706	+	11	63974152	63991363	441	4.2943	8.7629e-06	0.0395053
hilic_657	124.087	121.1			SETD5	55209	+	3	9439384	9519838	441	4.0248	2.8507e-05	0.0395458
hilic_657	124.087	121.1			SEBOX	645832	-	17	26691290	26692265	441	4.0557	2.4993e-05	0.0395458
hilic_657	124.087	121.1			VTN	7448	-	17	26694298	26697373	441	4.0271	2.8232e-05	0.0395458
hilic_657	124.087	121.1			SARM1	23098	+	17	26698683	26728062	441	4.0253	2.8446e-05	0.0395458
hilic_5455	467.256	278.1			CDK18	5129	+	1	205473684	205501921	441	4.0611	2.442e-05	0.0400355
hilic_2550	224.971	169		35-Dichloro-2-methylmuconolactone (KEGG:C18308); 35-Dichloro-2-methylmuconate (KEGG:C18303)	C1orf53	388722	+	1	197871682	197876497	441	4.5893	2.2232e-06	0.0400932
c18_960	190.955	113.6			XIRP2	129446	+	2	167744997	168116263	441	4.3526	6.7252e-06	0.0404229
hilic_7191	716.304	98.8			OR5L1	219437	+	11	55578943	55579878	441	4.4139	5.0772e-06	0.0407887
hilic_7191	716.304	98.8			GOLGA8R	101059918	-	15	30692765	30706479	441	4.3507	6.7853e-06	0.0407887
hilic_8068	888.804	84.8			CLIC3	9022	-	9	139889060	139892200	441	4.4379	4.5425e-06	0.0409597
hilic_4805	391.426	38.1			KRTAP9-1	728318	+	17	39346139	39346891	441	4.2361	1.137e-05	0.041007
c18_4819	640.319	278.2			RAD9B	144715	+	12	110940005	110973952	441	4.1921	1.3817e-05	0.0415247
hilic_7929	852.779	80.6			CSAD	51380	-	12	53551447	53575422	441	4.5261	3.004e-06	0.0416337
hilic_7929	852.779	80.6			ZNF740	283337	+	12	53574535	53584654	441	4.4343	4.6175e-06	0.0416337
c18_1310	227.041	277.6		Chloromethiuron (KEGG:C19026)	PARP3	10039	+	3	51976297	51982883	441	4.103	2.0394e-05	0.041921
c18_1310	227.041	277.6		Chloromethiuron (KEGG:C19026)	MCMDC2	157777	+	8	67782984	67834283	441	4.1058	2.0145e-05	0.041921
c18_1310	227.041	277.6		Chloromethiuron (KEGG:C19026)	C2CD4A	145741	+	15	62359176	62363116	441	4.0971	2.0921e-05	0.041921
hilic_1257	155.505	291.7			MANSC1	54682	-	12	12482195	12503475	441	4.1898	1.3958e-05	0.0419484
hilic_1257	155.505	291.7			LOC100996273	100996273	+	17	75440786	75443731	441	4.1921	1.3821e-05	0.0419484
hilic_2634	229.639	90.1			MAP2K1	5604	+	15	66679182	66783882	441	4.189	1.401e-05	0.0421
hilic_2634	229.639	90.1			SNAPC5	10302	-	15	66782666	66790146	441	4.2117	1.2674e-05	0.0421
hilic_2634	229.639	90.1			RPL4	6124	-	15	66791653	66816870	441	4.2237	1.2018e-05	0.0421
hilic_657	124.087	121.1			KRTAP4-1	85285	-	17	39340352	39341147	441	3.9918	3.2788e-05	0.0422356
hilic_992	142.123	275.6		1-(1-Pyrrolidinyl)-2-butanone (HMDB0039839) and 12 other annotations	PIP5K1B	8395	+	9	71320188	71624092	441	4.1877	1.4092e-05	0.0423559
hilic_657	124.087	121.1			HES7	84667	-	17	8023908	8027410	441	3.9587	3.7677e-05	0.0424667
hilic_657	124.087	121.1			KRTAP9-3	83900	+	17	39388715	39389706	441	3.9686	3.6153e-05	0.0424667
hilic_1716	178.036	36.5		Sulforaphane (HMDB0005792)	UACA	55075	-	15	70946893	71055932	441	3.9302	4.2444e-05	0.0425242
c18_2299	322.895	59.1			RASA4B	100271927	-	7	102123586	102158224	441	4.3415	7.0744e-06	0.0425266
c18_4819	640.319	278.2			ANAPC7	51434	-	12	110810705	110841535	441	4.1513	1.653e-05	0.0425813
hilic_6313	585.271	59.6	Bilirubin (HMDB0000054)		DNAJB3	414061	-	2	234651396	234652661	441	4.0461	2.6034e-05	0.0426816
c18_341	128.045	168.6			EPN2	22905	+	17	19140690	19240028	441	4.4273	4.7701e-06	0.0430096
hilic_5083	420.179	86.6			LOC645177	645177	+	12	25157276	25184039	441	3.9267	4.3058e-05	0.0431369
hilic_2824	242.175	20.6		Dioscoretine (HMDB0038588); Valeroidine (KEGG:C10869)	C2orf68	388969	-	2	85832376	85839179	441	4.5352	2.8768e-06	0.0432179
hilic_2824	242.175	20.6		Dioscoretine (HMDB0038588); Valeroidine (KEGG:C10869)	STX16	8675	+	20	57226309	57254582	441	4.4263	4.7932e-06	0.0432179
hilic_5514	476.037	136			BCAM	4059	+	19	45312316	45324678	441	4.5731	2.4025e-06	0.0433243
hilic_6968	678.813	76.7			GAREM	64762	-	18	29843484	30050447	441	4.2221	1.21e-05	0.0436423
hilic_6968	678.813	76.7			LOC100129083	100129083	+	19	51919160	51920679	441	4.2413	1.1114e-05	0.0436423
hilic_2974	252.189	33.1			OSCP1	127700	-	1	36883507	36916086	441	4.2712	9.7227e-06	0.0438299
hilic_7711	803.54	40.5			NOTCH2NL	388677	+	1	145176379	145286270	441	3.9595	3.7551e-05	0.044306
hilic_7711	803.54	40.5			PER2	8864	-	2	239152679	239198678	441	3.9486	3.9311e-05	0.044306
c18_1486	242.942	111.2			RAB34	83871	-	17	27041299	27045286	441	4.4202	4.9313e-06	0.0444606
c18_1486	242.942	111.2			NARR	100861437	-	17	27043011	27044908	441	4.4202	4.9313e-06	0.0444606
hilic_6052	545.918	89.1			WDR12	55759	-	2	203745323	203776949	441	4.3316	7.4026e-06	0.0444822
hilic_6052	545.918	89.1			CARF	79800	+	2	203776978	203851060	441	4.3863	5.7638e-06	0.0444822
c18_524	146.018	35.6		Oxoglutaric acid (HMDB0000208) and 5 other annotations	NSMCE4A	54780	-	10	123716603	123734743	441	4.2977	8.6273e-06	0.0445489
c18_524	146.018	35.6		Oxoglutaric acid (HMDB0000208) and 5 other annotations	TMEM190	147744	+	19	55888204	55889612	441	4.2676	9.8811e-06	0.0445489
hilic_2800	240.258	264.8			SDF2L1	23753	+	22	21996542	21998588	441	4.5669	2.4754e-06	0.0446414
hilic_1877	186.185	30.4			BCL7B	9275	-	7	72950683	72972065	441	4.1404	1.7338e-05	0.0446676
c18_4077	522.734	43.2			SLC27A5	10998	-	19	59009700	59023432	441	4.1609	1.5848e-05	0.0447862
c18_4077	522.734	43.2			MZF1	7593	-	19	59073284	59085757	441	4.1397	1.7384e-05	0.0447862
hilic_7223	721.114	281.5			BHLHE40	8553	+	3	5021097	5026866	441	4.2663	9.9387e-06	0.0448086
hilic_6346	589.482	49.5		DG(16:1(9Z)18:3(9Z12Z15Z)0:0) (HMDB0007134) and 28 other annotations	TREX1	11277	+	3	48506919	48509044	441	4.2657	9.9636e-06	0.0449491
hilic_6346	589.482	49.5		DG(16:1(9Z)18:3(9Z12Z15Z)0:0) (HMDB0007134) and 28 other annotations	SGCE	8910	-	7	94214536	94285521	441	4.2155	1.2463e-05	0.0449491
hilic_6346	589.482	49.5		DG(16:1(9Z)18:3(9Z12Z15Z)0:0) (HMDB0007134) and 28 other annotations	THAP2	83591	+	12	72057677	72074428	441	4.3944	5.5546e-06	0.0449491
hilic_6346	589.482	49.5		DG(16:1(9Z)18:3(9Z12Z15Z)0:0) (HMDB0007134) and 28 other annotations	NKX2-1	7080	-	14	36985602	36990894	441	4.3096	8.1774e-06	0.0449491
hilic_6346	589.482	49.5		DG(16:1(9Z)18:3(9Z12Z15Z)0:0) (HMDB0007134) and 28 other annotations	TMEM105	284186	-	17	79285070	79304474	441	4.2593	1.0254e-05	0.0449491
c18_4583	594.339	200.7			NSD1	64324	+	5	176560026	176727214	441	4.4172	4.9997e-06	0.0450773
c18_4583	594.339	200.7			NEUROG3	50674	-	10	71331791	71333210	441	4.4542	4.2095e-06	0.0450773
hilic_8208	929.868	86			PRKACA	5566	-	19	14202500	14228559	441	4.5064	3.2963e-06	0.0450877
hilic_8208	929.868	86			ASF1B	55723	-	19	14230321	14247440	441	4.4172	5.0003e-06	0.0450877
hilic_1078	147.117	30.6			TSSC4	10078	+	11	2421723	2425108	441	4.4166	5.0139e-06	0.0452103
hilic_1078	147.117	30.6			ENTPD5	957	-	14	74426169	74486026	441	4.4729	3.8591e-06	0.0452103
c18_1179	214.034	45			MNX1	3110	-	7	156797547	156803347	441	4.564	2.5098e-06	0.0452542
hilic_5586	484.367	58.2			OR51F2	119694	+	11	4842616	4843644	441	4.3268	7.5648e-06	0.0454619
c18_4291	554.105	228.7			YWHAZ	7534	-	8	101930804	101965717	441	4.4146	5.0609e-06	0.0456316
c18_4291	554.105	228.7			SUPT16H	11198	-	14	21819631	21852425	441	4.4688	3.9323e-06	0.0456316
hilic_5882	522.171	96.7			ORAI2	80228	+	7	102073977	102097268	441	4.3974	5.4783e-06	0.0458749
hilic_5882	522.171	96.7			INA	9118	+	10	105036919	105050108	441	4.2109	1.2719e-05	0.0458749
hilic_5882	522.171	96.7			PCGF6	84108	-	10	105062553	105110891	441	4.2259	1.1901e-05	0.0458749
hilic_5882	522.171	96.7			MYO19	80179	-	17	34851599	34891305	441	4.2774	9.4543e-06	0.0458749
hilic_5882	522.171	96.7			PIGW	284098	+	17	34890849	34895217	441	4.5153	3.161e-06	0.0458749
c18_3707	474.804	45.8			YIPF2	78992	-	19	11033444	11039357	441	4.169	1.5299e-05	0.0459811
hilic_7076	696.928	85.7			OAZ2	4947	-	15	64979773	64995462	441	4.1323	1.7954e-05	0.0462546
hilic_8208	929.868	86			SAMD1	90378	-	19	14199229	14201232	441	4.3229	7.6988e-06	0.0462801
hilic_7586	781.748	89.3			FAM84A	151354	+	2	14772810	14780170	441	3.9891	3.3159e-05	0.0463571
hilic_7586	781.748	89.3			CCL27	10850	-	9	34661893	34662689	441	3.9873	3.3417e-05	0.0463571
hilic_3208	269.002	125.5		Fenson (KEGG:C19030)	EGR3	1960	-	8	22545172	22550815	441	3.8269	6.4873e-05	0.0467968
hilic_4520	368.242	42.3			OR5M10	390167	-	11	56344250	56345197	441	3.9069	4.6751e-05	0.0468393
hilic_5387	457.909	85.6			TIGD6	81789	-	5	149372686	149380730	441	4.3189	7.8399e-06	0.047123
c18_5513	1025.64	225.1			CAD	790	+	2	27440258	27466660	441	4.5551	2.6184e-06	0.0472202
c18_2042	296.845	41.8			TMBIM4	51643	-	12	66530717	66563808	441	4.3184	7.8572e-06	0.0472322
hilic_5455	467.256	278.1			EVC2	132884	-	4	5544531	5711275	441	4.0017	3.1445e-05	0.0472566
hilic_7651	793.893	85.9			INSM1	3642	+	20	20348765	20351593	441	4.5544	2.627e-06	0.0473753
hilic_3208	269.002	125.5		Fenson (KEGG:C19030)	ARHGAP20	57569	-	11	110447759	110583912	441	3.804	7.1189e-05	0.047549
hilic_3208	269.002	125.5		Fenson (KEGG:C19030)	FAM222B	55731	-	17	27082996	27169857	441	3.808	7.0041e-05	0.047549
hilic_529	116.098	25.1			TNFRSF21	27242	-	6	47199263	47277683	441	4.3165	7.9271e-06	0.0476524
hilic_529	116.098	25.1			UBE2C	11065	+	20	44441255	44445596	441	4.3568	6.5981e-06	0.0476524
hilic_657	124.087	121.1			TMEM92	162461	+	17	48348767	48358846	441	3.9149	4.5213e-05	0.047963
hilic_5643	491.803	77.5			SYNPO2L	79933	-	10	75404639	75415832	441	4.5516	2.6622e-06	0.0479995
c18_185	105.543	36.3			OR2V2	285659	+	5	180581943	180582890	441	4.4067	5.2485e-06	0.0481075
c18_185	105.543	36.3			NUTM2G	441457	+	9	99691286	99704572	441	4.4031	5.3355e-06	0.0481075
hilic_5882	522.171	96.7			TAF5	6877	+	10	105127724	105148822	441	4.1232	1.8684e-05	0.0481353
hilic_5882	522.171	96.7			USMG5	84833	-	10	105148807	105156270	441	4.1429	1.7145e-05	0.0481353
hilic_417	111.039	263.3			TNFAIP1	7126	+	17	26662548	26674035	441	4.0921	2.1378e-05	0.048186
hilic_5993	537.076	90.8			STEAP4	79689	-	7	87905744	87936228	441	4.4023	5.3566e-06	0.0482978
hilic_6052	545.918	89.1			ICA1L	130026	-	2	203637873	203736708	441	4.2475	1.0808e-05	0.048709
c18_4507	584.259	143.4		Bilirubin (HMDB0000054) and 5 other annotations	UGT1A6	54578	+	2	234600321	234681951	441	4.0688	2.3627e-05	0.048772
c18_4507	584.259	143.4		Bilirubin (HMDB0000054) and 5 other annotations	UGT1A5	54579	+	2	234621638	234681945	441	4.0619	2.434e-05	0.048772
hilic_5083	420.179	86.6			CCDC167	154467	-	6	37450696	37467700	441	3.8834	5.1502e-05	0.0488808
hilic_6346	589.482	49.5		DG(16:1(9Z)18:3(9Z12Z15Z)0:0) (HMDB0007134) and 28 other annotations	SESN1	27244	-	6	109307640	109415708	441	4.1193	1.9005e-05	0.0489596
hilic_6346	589.482	49.5		DG(16:1(9Z)18:3(9Z12Z15Z)0:0) (HMDB0007134) and 28 other annotations	PEG10	23089	+	7	94285637	94299007	441	4.1259	1.8468e-05	0.0489596
hilic_417	111.039	263.3			IFT20	90410	-	17	26655351	26662515	441	4.0607	2.4467e-05	0.049021
c18_4819	640.319	278.2			GPR75	10936	-	2	54080050	54087170	441	4.0602	2.4512e-05	0.0491112
c18_4819	640.319	278.2			CLTCL1	8218	-	22	19166986	19279247	441	4.0646	2.4058e-05	0.0491112
c18_1310	227.041	277.6		Chloromethiuron (KEGG:C19026)	GPR62	118442	+	3	51989330	51991520	441	4.0353	2.7262e-05	0.0491643
c18_2863	379.012	47.8		6-Thioxanthylic acid (HMDB0060792) and 11 other annotations	VSTM2A	222008	+	7	54610019	54636948	441	4.5459	2.7347e-06	0.0493176
hilic_2793	240.161	45.3		68-Dimethyl-67-didehydroergoline (KEGG:C20409)	CPT1B	1375	-	22	51007290	51017096	441	4.3977	5.4707e-06	0.0493293
hilic_2800	240.258	264.8			OR10H5	284433	+	19	15904859	15905806	441	4.395	5.5383e-06	0.0499389
